# Supplementary material for: Modeling collagen fibril self-assembly from extracellular medium in embryonic tendon
Source: Biophys J. 2023 Jul 5;122(16):3219–37. doi: 10.1016/j.bpj.2023.07.001 (PMC10465709; doi:10.1016/j.bpj.2023.07.001)
Supplement: Data S1. Quantified protein intensities across time series annotated with Matrisome designations [file mmc1.xlsx]

## Sheet: Intensities
ProteinID	core matrisome?	matrisome associated?	Gene.name	matrisome?	T12.5_1	T12.5_2	T12.5_3	T13.0_1	T13.0_2	T13.0_3	T13.5_1	T13.5_2	T13.5_3	T14.0_1	T14.0_2	T14.0_3	T14.5_1	T14.5_2	T14.5_3	T12.5_Mean	T13.0_Mean	T13.5_Mean	T14.0_Mean	T14.5_Mean
P10107	#N/A	ECM-affiliated Proteins	Anxa1		24.6886									24.6169						24.6886			24.6169
P97384	#N/A	ECM-affiliated Proteins	Anxa11					19.9294	20.7665	20.4419	21.4909				20.6445	20.7629	20.8518	21.002	21.2062		20.3793	21.4909	20.7037	21.02
P07356;B0V2N5	#N/A	ECM-affiliated Proteins	Anxa2		23.7145	22.4145	21.3204	22.6848	23.0729	22.9927	23.9061	23.9233	24.0825	24.0754	23.8459	23.3573	23.923	24.0881	23.9928	22.4831	22.9168	23.9706	23.7595	24.0013
O35639	#N/A	ECM-affiliated Proteins	Anxa3		23.0265	22.1267	21.1671	21.5368	21.3228	21.9369	23.4389	22.2132	22.7006	23.18	22.3338	22.9703	24.5964	24.0646	22.784	22.1068	21.5988	22.7842	22.8281	23.815
D3Z0S1;A0A0N4SW89;P97429;F7ANV6	#N/A	ECM-affiliated Proteins	Anxa4					21.1136			23.0115				21.7621		22.4029				21.1136	23.0115	21.7621	22.4029
P48036	#N/A	ECM-affiliated Proteins	Anxa5		22.1428	22.6637	22.5996	22.7986	23.0264	22.9425	23.6666	24.2201	23.9642	23.3722	24.1125	23.4164	25.1085	24.6006	23.6709	22.4687	22.9225	23.9503	23.6337	24.46
F8WIT2	#N/A	ECM-affiliated Proteins	Anxa6			20.8701	20.4817	21.6127	21.7595		21.9016	22.0387	21.9396	22.2861	22.3051	21.8438	21.8734	21.9364	22.0649	20.6759	21.6861	21.96	22.145	21.9582
A0A2C9F2D2;Q07076	#N/A	ECM-affiliated Proteins	Anxa7		21.758	21.9646	21.7414	21.922	21.8654	21.5795	22.1993	21.806	22.0479	22.1317	22.1766	22.5854	22.539	22.0029	22.1518	21.8213	21.789	22.0177	22.2979	22.2312
Q5SVG5;Q5SVG4;O35643	#N/A	#N/A	Ap1b1		21.1251	22.3472	22.5642	22.1418	21.7731	21.954	22.0976	21.899	22.0242	21.9621	22.1859	22.0207	22.0719	22.2017	22.055	22.0122	21.9563	22.007	22.0562	22.1095
Q8CBB7;P22892	#N/A	#N/A	Ap1g1		21.8295	22.2793	22.4114	22.4443	22.0837	22.0703	22.1159	22.0361	21.9997	22.0913	22.4367	21.9947	22.3647	21.8558	21.9343	22.1734	22.1994	22.0506	22.1742	22.0516
P35585	#N/A	#N/A	Ap1m1			21.4746	21.9208	21.3361	21.6364	21.7775	21.5309	21.8998	21.1921	21.3001	21.6296	21.1467	21.363	22.4615	20.9408	21.6977	21.5834	21.5409	21.3588	21.5884
P61967	#N/A	#N/A	Ap1s1			21.87	22.0693	21.7448	22.0444	21.6785	21.4394		22.0261	21.486	21.7908	21.713	21.7933	21.6148		21.9697	21.8226	21.7328	21.6632	21.704
P17426	#N/A	#N/A	Ap2a1		22.0407	22.085	22.3687	21.9821	21.9617	22.2286	21.9573	22.1307	22.1915	21.9658	22.1564	21.3135	21.7626	21.3257	21.1102	22.1648	22.0575	22.0932	21.8119	21.3995
P17427	#N/A	#N/A	Ap2a2		21.6098	22.4209	22.9445	22.7427	22.629	22.6689	22.5164	22.7755	22.7433	22.3509	23.0865	22.1921	22.6975	21.9697	22.4809	22.3251	22.6802	22.6784	22.5432	22.3827
Q9DBG3;H3BKM0	#N/A	#N/A	Ap2b1		22.6864	23.8437	24.0235	23.7853	23.5918	23.4037	23.2981	23.4967	23.5592	23.3116	23.8693	23.0765	23.464	22.4966	23.0192	23.5179	23.5936	23.4513	23.4191	22.9933
Q3TWV4;P84091	#N/A	#N/A	Ap2m1		22.5303	23.2594	23.2785	23.6681	23.6542	23.0815	23.4341	23.4403	23.5088	23.1559	23.6582	22.9293	23.2591	23.152	23.1912	23.0228	23.4679	23.4611	23.2478	23.2008
P62743	#N/A	#N/A	Ap2s1		21.5352	22.9909	23.312	23.1017	22.4556	23.0146	22.669	23.1034	23.3737	23.1614	23.4574	23.6552	23.3377	23.2071	22.3362	22.6127	22.8573	23.0487	23.4247	22.9603
Q9Z1T1	#N/A	#N/A	Ap3b1			22.039	22.1886	22.0882	21.9315	22.0055	21.8453	22.1931	21.8766	22.2128	22.326	21.9702	22.0633	21.8442	21.5385	22.1138	22.0084	21.9717	22.1697	21.8153
O54774	#N/A	#N/A	Ap3d1		21.3318	22.0162	22.4069	22.3069	22.4189	22.2099	22.2413	22.2112	21.9617	22.1371	22.3737	21.7168	21.9125	21.6081	21.5823	21.9183	22.3119	22.1381	22.0759	21.701
Q9JKC8;A0A286YDZ6;H7BWY2	#N/A	#N/A	Ap3m1			21.9544	21.9531	21.8705	21.9811	21.7302	21.5304	21.8267	21.466	21.9181	21.8061	21.4278		21.5251		21.9538	21.8606	21.6077	21.7174	21.5251
Q9DCR2	#N/A	#N/A	Ap3s1			21.2568	21.7801	21.5566				22.0393			21.4491					21.5185	21.5566	22.0393	21.4491
Q8R146;A0A0R4J107	#N/A	#N/A	Apeh		20.9315		22.0533	21.4782	20.9148	21.4403		21.6171	20.8356	20.4459	21.6485	20.6179	21.2747	21.9263		21.4924	21.2778	21.2263	20.9041	21.6005
P28352;F6QA74	#N/A	#N/A	Apex1		23.5149	22.8123	23.0517	22.6806	22.734	22.8495	22.3929	22.6565	23.1169	22.2879	22.393	22.5303	22.3486		22.4785	23.1263	22.7547	22.7221	22.4037	22.4136
O35841	#N/A	#N/A	Api5		22.8346	23.3664	23.3235	23.2953	23.2501	23.0199	22.8738	23.0328	22.8482	22.8029	23.2977	22.8247	22.9962	22.3801	22.6529	23.1748	23.1884	22.9183	22.9751	22.6764
Q9D7N9	#N/A	#N/A	Apmap			21.1149	20.7392	21.7388	21.3091		21.9055	21.1883	21.3741		21.5758		21.5898	21.8732	21.8095	20.9271	21.524	21.4893	21.5758	21.7575
Q00623	#N/A	#N/A	Apoa1			20.8837	22.3026	22.0265	21.3689	21.7624	22.2049	22.6935	22.4775	21.7125	22.261	21.6761	22.7672	23.2467	22.1166	21.5932	21.7193	22.4586	21.8832	22.7101
P06728	#N/A	#N/A	Apoa4			20.4024	20.7459	21.2823	21.1405	21.3277	21.5743	21.7039	21.6468		21.6463	21.5269	21.7261	21.9112		20.5741	21.2502	21.6417	21.5866	21.8187
E9Q414;E9Q1Y3	#N/A	#N/A	Apob			21.4586	22.2688	21.6792	21.9194	21.7097	21.2323	21.8853	21.333		21.4193	21.9294	21.5524	21.2747		21.8637	21.7694	21.4835	21.6744	21.4135
A0A1B0GX15;G3UWN5;P08226	#N/A	#N/A	Apoe			22.349	21.9024	21.992	21.4218	21.7784	22.4265		22.272	21.6166	22.0666	21.5409	22.4416	23.1225	21.9673	22.1257	21.7307	22.3492	21.7414	22.5105
Q78IK4	#N/A	#N/A	Apool					21.1236							21.3355						21.1236		21.3355
Q8K3H0	#N/A	#N/A	Appl1			21.5989	20.8676	21.4783	21.3279	20.9746	21.4978	21.1463	20.6384	22.0119	21.4102	21.5487	21.8947		21.6714	21.2333	21.2602	21.0941	21.6569	21.783
P08030	#N/A	#N/A	Aprt			22.0255	22.6967	22.4381							22.6129					22.3611	22.4381		22.6129
A2AQA7;Q8CFQ3	#N/A	#N/A	Aqr		21.5872	21.9398	22.0362	22.2071	22.1026	21.617	21.5763	21.7383	21.9018	21.967	21.6484	21.451	21.5364	21.1476	21.5418	21.8544	21.9756	21.7388	21.6888	21.4086
P04627;E9Q0P8	#N/A	#N/A	Araf					20.9789				20.8774			20.9299						20.9789	20.8774	20.9299
Q5XJY5	#N/A	#N/A	Arcn1		22.3612	22.9964	23.1198	23.1312	22.9635	23.284	22.9434	23.376	23.2001	22.9721	23.3495	22.7444	22.8362	22.3704	22.6847	22.8258	23.1262	23.1731	23.022	22.6304
P84078;P61205;Q8BSL7	#N/A	#N/A	Arf1;Arf3;Arf2			25.4413	25.5853	25.3843	25.1437	25.3238	25.2446	25.2014	25.2806	25.0006	24.8125	25.8734	25.695	24.7987	25.0819	25.5133	25.2839	25.2422	25.2289	25.1919
P61750;E9Q798;F6UFB9	#N/A	#N/A	Arf4		23.8654	24.8562	25.1503	24.6109	24.4678	24.6901	24.7299	25.2008	24.9684	24.0767	24.7161	24.2903	24.3403	24.6306	24.1907	24.6239	24.5896	24.9664	24.361	24.3872
P84084	#N/A	#N/A	Arf5		23.0731	23.3042	23.3874	22.9781	23.5464	23.2746	23.3526	23.6324	23.5731	22.6256	22.9226	22.9635	23.1394	21.9087	22.9564	23.2549	23.2664	23.5194	22.8372	22.6681
P62331	#N/A	#N/A	Arf6		21.9724	22.2671	22.5411	22.1327	22.1147	22.4277	22.5945	22.8036	22.2513	22.3695	22.376	22.7046	22.7115	22.3777	22.7979	22.2602	22.225	22.5498	22.4834	22.629
V9GXM1;Q9EPJ9	#N/A	#N/A	Arfgap1			22.3654	22.685	22.7275					22.3154		22.6713		22.3089	22.6314		22.5252	22.7275	22.3154	22.6713	22.4701
Q99K28	#N/A	#N/A	Arfgap2			21.8123	21.6631	21.9992	21.9068	22.0089	21.7121	22.0868	22.0957	21.731	22.4548	21.8794	21.6052	21.7227	21.8919	21.7377	21.9716	21.9649	22.0217	21.7399
A0A0R4J0T8;Q9D8S3	#N/A	#N/A	Arfgap3			21.3818		21.3199	21.3107		21.7265	21.9328			21.3796		21.198			21.3818	21.3153	21.8297	21.3796	21.198
E9QAY5;G5E8V9	#N/A	#N/A	Arfip1			21.7334	22.5747	22.0963	21.9786	21.3819		21.9804	22.1799	21.5761	22.6567			21.8319		22.1541	21.8189	22.0802	22.1164	21.8319
Q61176	#N/A	#N/A	Arg1		24.9099	23.4792	23.196	22.4498	23.0808	23.7548	24.8661	23.2045	23.6784	24.4251	22.8019	24.383	24.3198	25.6782	24.7711	23.8617	23.0951	23.9163	23.87	24.923
Q3UL36	#N/A	#N/A	Arglu1		23.1849	22.8858	22.6461	22.5579			22.7409	23.421	22.6214	22.1349	22.6811			21.8008		22.9056	22.5579	22.9278	22.408	21.8008
A2AH25;Q5FWK3	#N/A	#N/A	Arhgap1		20.9843	22.5011	22.4863	22.5805	22.3842	22.5357	22.3952	22.2994	22.4105	22.74	22.7013	22.6762	22.9096	22.8614	22.8902	21.9906	22.5001	22.3684	22.7058	22.8871
E9Q642;Q8BN58	#N/A	#N/A	Arhgap28		20.3514	21.2961	21.8122	21.6324	21.706	21.1667	20.8064	21.1694	21.0808	21.1598	21.7421		20.9298		20.6959	21.1533	21.5017	21.0189	21.4509	20.8128
Q99PT1	#N/A	#N/A	Arhgdia		23.5575	24.4326	24.1153	24.2803	24.368	24.272	24.0338	24.207	24.0438	24.3014	24.4838	24.3907	24.6676	24.7419	24.274	24.0351	24.3068	24.0948	24.3919	24.5612
A0A0U1RPP2;A0A0U1RPN7;E9PUF7;Q61210	#N/A	#N/A	Arhgef1				22.839		22.365	22.6009	22.7128	22.6161	22.2959	22.8033		22.0525			22.2353	22.839	22.483	22.5416	22.4279	22.2353
H3BJU7;H3BJ45;H3BJ40;H3BKH9;H3BJX8;Q60875	#N/A	#N/A	Arhgef2		21.2625	21.8967	22.4231	22.1694	21.9904	22.1013	21.6407	22.0615	22.2517	21.9456	22.0163	21.2286	21.6718	20.8155	21.5809	21.8608	22.087	21.9846	21.7301	21.3561
Q3UPH7;S4R189	#N/A	#N/A	Arhgef40				21.8781		21.3187	22.1433		21.9428								21.8781	21.731	21.9428
Q9ES28;A0A1B0GSX2	#N/A	#N/A	Arhgef7											22.5838	23.2326								22.9082
E9QAQ7;A2BH40	#N/A	#N/A	Arid1a		21.9409	22.3389	22.3616	22.2496	22.0133	21.8928	21.6875	21.7754	21.7432	21.6113	21.987	21.5239	21.4609	21.2706	21.2882	22.2138	22.0519	21.7353	21.7074	21.3399
Q9Z1K5;H7BWY7	#N/A	#N/A	Arih1			22.3164	22.5027	22.0426	22.3629	22.484	21.8249	21.8437	21.6853	21.2768	21.9737	21.3877	21.7495	21.0877		22.4096	22.2965	21.7847	21.5461	21.4186
Q9Z1K5;H9KV21	#N/A	#N/A	Arih1			23.1261	22.6896	21.9793	22.4783	22.7459	22.1457	22.3754	22.3876							22.9078	22.4012	22.3029
P61211;F8WIB1	#N/A	#N/A	Arl1		22.4456	22.5952	22.8299	22.7065	22.5585	22.8667	22.993	23.0975	22.6186	22.6491	22.4145	23.3098	22.926	22.9475	22.6458	22.6236	22.7106	22.903	22.7911	22.8398
Q9D0J4	#N/A	#N/A	Arl2		21.3007	22.8136	22.7641	22.2947	22.2089	22.5711	22.0146	22.5843	22.1934	21.9958	22.7159	22.2191	22.7179	21.6968	21.8584	22.2928	22.3582	22.2641	22.3103	22.091
A0A494BAJ6;Q9WUL7	#N/A	#N/A	Arl3		23.2274	23.6769	23.8079	23.3288	23.4618	23.2824	22.9015	23.2027	23.3221	23.2058	23.6336	23.5628	23.286	23.322	22.9998	23.5707	23.3577	23.1421	23.4674	23.2026
Q8R5J9	#N/A	#N/A	Arl6ip5			23.1107	23.0277	23.4198	23.0428	23.2543	23.296	23.6918	23.7941	22.9198	23.1882	23.1717	22.8755	21.9992	23.0109	23.0692	23.239	23.594	23.0932	22.6285
F6QKK2;Q8VEH3	#N/A	#N/A	Arl8a				21.7653	22.1646	21.7737	22.8055	21.2614	21.8322	22.0061	21.4357	22.4824	21.8482	22.7702	21.4145	21.5569	21.7653	22.2479	21.6999	21.9221	21.9139
A0A0N4SVB8;Q9CQW2	#N/A	#N/A	Arl8b			23.2657	23.4281		23.7289	23.2954	23.5395	22.9291	23.2974	23.4569			23.9628		22.9938	23.3469	23.5122	23.2553	23.4569	23.4783
Q9D0L7	#N/A	#N/A	Armc10			22.3964	22.5014	22.5323	21.9585	22.4119	22.2944	21.8683	22.3833	22.4861	22.0686	22.1582	22.687		22.323	22.4489	22.3009	22.182	22.2376	22.505
D3Z3J0;Q8BNU0	#N/A	#N/A	Armc6			21.7329	21.771	21.7006	21.4797		21.5586	21.3552	21.7578	21.6486	22.0997	21.7248	21.9737	21.6785	21.4613	21.7519	21.5902	21.5572	21.8244	21.7045
Q9R0Q6	#N/A	#N/A	Arpc1a		22.4975	23.7268	23.5954	23.5247	23.2765	23.3041	22.8831	23.4883	23.0666	23.3775	23.4247	22.978	23.0626	23.0244	22.917	23.2732	23.3684	23.146	23.2601	23.0013
Q91Z25;Q9WV32	#N/A	#N/A	Arpc1b		21.1616	22.1732	22.0019	22.5377	21.53	21.8154	22.6676	22.2583	22.0776	21.8659	22.6491	21.7532	22.1058	22.0694	21.9504	21.7789	21.961	22.3345	22.0894	22.0419
Q9CVB6	#N/A	#N/A	Arpc2		23.1175	24.3776	24.5081	24.1679	24.1025	23.9901	23.9106	23.9693	23.6634	24.2883	24.4773	24.1037	24.4462	24.1418	24.067	24.0011	24.0868	23.8478	24.2898	24.2183
H7BWZ3;Q9JM76	#N/A	#N/A	Arpc3			24.3672	24.9602	24.0539	23.9113	24.5661	24.4284	24.4248	24.3506		23.9149	23.9002	24.1693	22.8702		24.6637	24.1771	24.4012	23.9075	23.5198
P59999	#N/A	#N/A	Arpc4		22.8107	23.8881	24.21	23.7293	23.5163	23.9223	24.0781	23.8572	23.6214	23.6764	23.6154	24.2043	24.212	23.402	23.8321	23.6363	23.7227	23.8522	23.832	23.8154
Q9CPW4	#N/A	#N/A	Arpc5			22.8836	23.559	22.7993	23.2362	22.9051		23.3303	22.7581		23.749	23.1089	23.226		23.1368	23.2213	22.9802	23.0442	23.429	23.1814
E9Q827;P56212	#N/A	#N/A	Arpp19		21.8399	22.3476	22.6699	21.7952		21.8533	21.8517	22.8279	22.3871	21.4333	22.3725	22.563	22.2948		21.7439	22.2858	21.8243	22.3556	22.1229	22.0193
P98203	#N/A	#N/A	Arvcf				20.7748	20.3657												20.7748	20.3657
Q91WU5	#N/A	#N/A	As3mt		21.9598	21.9922	22.0506	22.3501	22.351	21.5684	21.727	22.1389		21.8545	21.983				22.089	22.0008	22.0898	21.933	21.9188	22.089
Q9WV54	#N/A	#N/A	Asah1		22.23	21.7228	21.3583	21.8911	22.0276	21.8304	22.0688	22.0465	22.2626	22.4801	22.4254	22.8228	22.6908	22.9294	22.8831	21.7704	21.9164	22.1259	22.5761	22.8344
A0A1W2P7K2;Q9CQE6;Q9DAP7	#N/A	#N/A	Asf1a;Asf1b		22.0392	22.3228	22.0058	21.9387		21.5784		21.9434	21.6268		22.2428			21.5946		22.1226	21.7586	21.7851	22.2428	21.5946
E0CY49;Q91YI0	#N/A	#N/A	Asl			20.9613									21.7233					20.9613			21.7233
O54984	#N/A	#N/A	Asna1		21.93	22.8507	22.7749	22.5458	22.1988	22.2881	22.213	22.7837	22.4447	22.5967	22.7865	22.5323	22.4533	22.3848	22.4134	22.5185	22.3442	22.4805	22.6385	22.4172
Q61024	#N/A	#N/A	Asns		21.5489	22.3251	22.1234	22.1103	21.7247	21.6194	21.5409	21.4681	21.2687	21.2812	22.2438	21.2458	21.4644	21.675	21.5691	21.9991	21.8181	21.4259	21.5903	21.5695
Q8CBM2;A2AL85;Q8BSY0	#N/A	#N/A	Asph			22.4891	22.3867	22.4955	22.6542	22.5838	22.8231	22.209	22.2325	22.226	22.6251	22.0474	22.3389	22.4652	21.6245	22.4379	22.5779	22.4215	22.2995	22.1429
A0A494B9Y0;Q9D5T0;A0A494B9L7	#N/A	#N/A	Atad1			20.4733					20.8244	21.0995			21.2345					20.4733		20.962	21.2345
A0A494B9Y0;Q9D5T0;A0A494BAB5	#N/A	#N/A	Atad1			20.8092		20.7038		20.5188	20.5196			20.1761	20.8926					20.8092	20.6113	20.5196	20.5344
Q925I1	#N/A	#N/A	Atad3		21.177	21.2696	22.1005	21.8338	21.9713	21.4441	21.2056	21.5979	21.5265	21.6488	21.9155		21.5261			21.5157	21.7497	21.4433	21.7821	21.5261
Q8K341;B8JJ72	#N/A	#N/A	Atat1			19.6591												21.2292		19.6591				21.2292
Q8K341;F6RPX5	#N/A	#N/A	Atat1			21.6107	22.3221	21.0921	21.6527	22.2433			21.153	21.0777	21.125					21.9664	21.6627	21.153	21.1013
Q8K341;F7CID0	#N/A	#N/A	Atat1					21.1723							22.1176						21.1723		22.1176
Q9CWJ9	#N/A	#N/A	Atic		23.022	23.4257	23.6368	23.4737	23.0528	23.095	22.7072	22.9413	22.7007	22.8904	23.2955	22.638	22.9447	22.5388	22.635	23.3615	23.2072	22.7831	22.9413	22.7062
E9PYT3;Q91YH5	#N/A	#N/A	Atl3		21.1758	20.7671	20.5219	21.2948	21.2037	21.3725	21.9127	21.5936		21.728	21.1166	21.814	21.7801		21.5077	20.8216	21.2903	21.7532	21.5529	21.6439
Q9Z1W8	#N/A	#N/A	Atp12a			22.9024	22.091	21.8341	23.2875	22.7417	22.7995	23.164	22.9238	21.8776	22.9791		22.8921	21.1291	22.0086	22.4967	22.6211	22.9624	22.4284	22.0099
Q9EPE9	#N/A	#N/A	Atp13a1			20.7602		21.3142		20.901	21.7244	21.4795	21.3087	21.5703	21.4184		20.7242			20.7602	21.1076	21.5042	21.4944	20.7242
Q8VDN2	#N/A	#N/A	Atp1a1		21.9245	22.4837	22.839	22.8877	22.9849	22.7668	22.5139	22.6491	22.4019	22.3959	22.7898	22.0339	22.1639	21.9868	22.3363	22.4157	22.8798	22.5217	22.4065	22.1623
A0A0G2JGX4;Q8VCE0;Q6PIC6	#N/A	#N/A	Atp1a3					21.9069	20.7216	22.4519			21.3773	21.6738	21.3497						21.6935	21.3773	21.5117
P14094	#N/A	#N/A	Atp1b1					20.7644	21.2247		20.3563	21.1027	21.0552	20.5969	21.7443		20.9027	22.0653			20.9945	20.8381	21.1706	21.484
P97370	#N/A	#N/A	Atp1b3		22.0692	22.1192	22.0989	22.2209	22.1375	21.9851	21.397	21.9863	21.8987	21.8945	21.987	21.8733	22.0664	21.9428	21.7085	22.0958	22.1145	21.7606	21.9183	21.9059
F6RQN3	#N/A	#N/A	Atp2a1			23.1561	22.8933	23.5926	23.2454	23.6992	24.1755	24.1044	24.0576	23.4222	24.1341	23.9134	23.0666	22.4994	23.3813	23.0247	23.5124	24.1125	23.8232	22.9824
Q8R429	#N/A	#N/A	Atp2a1			22.642	21.868	22.9859	23.1554	23.3506	23.2281	23.2736	23.2946	23.005	23.3535	22.773	22.801	21.9376	22.7382	22.255	23.1639	23.2654	23.0438	22.4923
O55143	#N/A	#N/A	Atp2a2		22.4226	23.0467	23.1192	23.0308	23.2574	23.2582	23.2171	23.2746	23.2909	22.9234	23.1256	22.4752	22.6388	21.8653	22.5875	22.8628	23.1821	23.2609	22.8414	22.3639
B1ATS4;B1ATS5;E9Q559;Q64518	#N/A	#N/A	Atp2a3					23.1328						24.166	24.6247						23.1328		24.3954
G5E829	#N/A	#N/A	Atp2b1			22.8181	22.3936	22.5525	22.9803	23.1845		22.6784	22.9385		22.5944	22.2441		23.3755	22.8038	22.6059	22.9058	22.8085	22.4192	23.0896
Q03265;D3Z6F5	#N/A	#N/A	Atp5a1		24.274	25.4114	25.4847	25.4121	24.975	25.1359	25.2593	25.0057	25.2406	25.1022	25.4113	25.3995	25.6315	25.2768	25.3751	25.0567	25.1743	25.1685	25.3043	25.4278
Q03265;D6RJ16	#N/A	#N/A	Atp5a1		25.0404	24.6294	25.1194	25.5387	24.9844	25.1164	25.0476	25.5454	25.4369	25.1435	25.5501	25.9125	25.5623	25.0075	25.6641	24.9297	25.2132	25.3433	25.5354	25.4113
P56480	#N/A	#N/A	Atp5b		24.8668	25.719	25.7123	25.7926	25.3111	25.4332	25.4855	25.3259	25.6294	25.5448	25.7098	26.0563	26.1964	25.721	25.9599	25.4327	25.5123	25.4803	25.7703	25.9591
Q8C2Q8;Q91VR2	#N/A	#N/A	Atp5c1			23.6532		22.8891		23.441	24.142			24.9812	24.5999		24.4317	23.8002		23.6532	23.1651	24.142	24.7906	24.1159
Q9D3D9	#N/A	#N/A	Atp5d		22.4268	23.899	24.2382	23.5675	23.469	24.0119	24.0727	24.3465	24.3652	23.2848	24.1901	23.921	23.6756	23.8777	23.6676	23.5213	23.6828	24.2615	23.7986	23.7403
Q9CQQ7	#N/A	#N/A	Atp5f1			23.4268	22.9755	23.3085	23.5118	23.24	23.1032	23.0817	22.6653	22.8243	23.3035	23.4708	23.3237	22.8295	22.7366	23.2011	23.3534	22.95	23.1995	22.9632
B1ASE2;Q9DCX2	#N/A	#N/A	Atp5h		22.7537	23.45	23.4652	23.5953	23.4896	23.3619	23.3882	23.4864	23.6601	23.453	23.8288	24.1	23.7724	23.0821	23.5193	23.2229	23.4823	23.5116	23.7939	23.4579
Q06185	#N/A	#N/A	Atp5i		22.7151	23.6755	23.7987	23.7379	23.7919	23.8153	23.3687	23.6229	23.097	22.8853	23.3886	24.1215	24.1737	23.1971	23.2939	23.3965	23.7817	23.3629	23.4651	23.5549
P97450	#N/A	#N/A	Atp5j		22.9792	24.0152	23.7069	23.6651	23.8051	23.7778	23.9632	23.9004	23.8575	23.518	23.6972	24.087	23.7237	23.1479	23.6682	23.5671	23.7494	23.907	23.7674	23.5133
P56135	#N/A	#N/A	Atp5j2		22.7379	24.2814	23.7374	24.1945	24.1281	24.087	23.9808	23.7816	23.7679	23.763	23.6416	24.0498	24.3473	24.027	23.985	23.5856	24.1365	23.8434	23.8181	24.1198
Q9CPQ8	#N/A	#N/A	Atp5l			22.2863	22.7697	22.0482	21.3781	21.6611	21.9301	22.0483	22.1481	21.5078	21.7873	22.1511	21.9381	22.0452	21.9956	22.528	21.6958	22.0422	21.8154	21.993
Q9DB20;A0A338P776	#N/A	#N/A	Atp5o		24.0796	23.9246	24.4877	24.5089	24.2255	24.4019	24.3017	24.3851	24.3655	23.8259	24.2453	24.4978	24.4954	23.7315	23.8421	24.1639	24.3788	24.3508	24.1897	24.023
Q9DB20;A0A338P7G3	#N/A	#N/A	Atp5o		22.8941	23.6558	23.5598	23.6828	23.5067	23.525	23.4822	23.3508	23.1191	23.6901	23.8821	23.8587	23.8763	23.4557	23.3941	23.3699	23.5715	23.3174	23.8103	23.5754
K3W4T3;Q9Z1G4	#N/A	#N/A	Atp6v0a1			21.1742	22.2258	21.3343	21.6145		21.5235	21.8352	22.0587	22.0927	22.2705	21.6637	22.3118	21.313	21.8284	21.7	21.4744	21.8058	22.009	21.8177
E9Q9C5;P63082	#N/A	#N/A	Atp6v0c		23.3234		24.5251		24.1646	25.3276		24.2499	23.4501		22.5548		23.6092	23.4966		23.9243	24.7461	23.85	22.5548	23.5529
P51863	#N/A	#N/A	Atp6v0d1			22.6818	22.5913	22.2648	22.409	22.4947	22.4578	22.4426	21.9522	22.5469	22.7317	22.6158	22.5268		22.3706	22.6366	22.3895	22.2842	22.6315	22.4487
P50516	#N/A	#N/A	Atp6v1a		21.7005	21.9963	22.3857	22.1679	22.3831	22.2534	22.6382	21.8826	22.5464	21.4445	22.4744	22.3333	22.5262	22.1476		22.0275	22.2681	22.3557	22.0841	22.3369
P62814	#N/A	#N/A	Atp6v1b2		22.0791	22.2357	22.2581	21.949	21.8576	21.9261	22.5923	22.1698	22.0533	22.034	22.1826	21.9499	21.8966	21.7122	22.0488	22.191	21.9109	22.2718	22.0555	21.8859
Q9Z1G3	#N/A	#N/A	Atp6v1c1			21.9332	21.848	22.1691	22.4017	22.3914	21.825			21.5723	22.4223		21.7918	21.5228	21.5105	21.8906	22.3207	21.825	21.9973	21.6083
P57746	#N/A	#N/A	Atp6v1d			22.2447	22.5486	22.2157	22.0797		21.468	21.7582	21.5147	21.9944	22.6836	22.067	22.9647	22.4345	21.0445	22.3966	22.1477	21.5803	22.2483	22.1479
P50518	#N/A	#N/A	Atp6v1e1				22.9901		22.4228	22.1249	21.6831								21.7589	22.9901	22.2738	21.6831		21.7589
A0A0A6YWP6;A0A0A6YX18;Q8BVE3	#N/A	#N/A	Atp6v1h			22.012	21.8402	21.7542	21.8022	21.7514	21.4948	22.0611		21.5601	21.7007	21.7063	21.895	22.0021	21.7581	21.9261	21.7692	21.7779	21.6557	21.885
E9PV44;O35143	#N/A	#N/A	Atpif1		22.3121	22.6269	22.7701	22.4325	22.285	22.5891	22.0473	23.1229	21.7046	22.3078	22.6141	22.6745	22.9662	24.1022	22.8158	22.5697	22.4355	22.2916	22.5321	23.2947
Q61687	#N/A	#N/A	Atrx		21.6493	22.1713	21.2529	22.2452	22.2504	21.7904	21.2564	21.759	21.7856	21.7631	21.4325	20.712	21.0851		21.1035	21.6912	22.0953	21.6003	21.3025	21.0943
P28658	#N/A	#N/A	Atxn10		22.6756	23.015	23.2812	22.8958	22.6438	22.7093	22.4616	22.754	22.6708	22.488	22.8808	22.7937	22.6911	22.2297	22.6236	22.9906	22.7497	22.6288	22.7208	22.5148
F7B6X4;A0A286YDU2;F6U2C2;E9QM77;O70305	#N/A	#N/A	Atxn2		20.4435		20.6958		20.8434	20.6299			22.7141	20.2285	20.8652	21.3359	21.2343		20.7297	20.5696	20.7366	22.7141	20.8099	20.982
Q3TGG2	#N/A	#N/A	Atxn2l		21.5781	22.3153	22.2844	22.3833	22.283	22.2665	21.9267	22.2132	21.8519	22.1084	22.4469	21.6495	21.7194	20.9719	21.734	22.0593	22.3109	21.9973	22.0682	21.4751
F6TCF9;Q60739	#N/A	#N/A	Bag1					21.1587		21.2275		21.4121		21.6519	21.726	21.705	22.0286	21.6475	21.4921		21.1931	21.4121	21.6943	21.7227
Q91YN9	#N/A	#N/A	Bag2			21.4042	21.3434	21.8434		20.6999		20.9162			22.1867					21.3738	21.2717	20.9162	22.1867
Q3UF95;Q9Z1R2	#N/A	#N/A	Bag6			22.2451	22.666	22.0891	21.1586	22.0273	22.1251	21.8586	21.3703	21.7382	21.987	22.2623	21.9815	22.1118		22.4556	21.7584	21.7847	21.9958	22.0467
O08734	#N/A	#N/A	Bak1			21.1629	21.9277	20.9859	21.1166	20.9915	21.5249		21.0167	21.3101	21.8008	21.7514	21.5827	21.6059		21.5453	21.0313	21.2708	21.6208	21.5943
O54962	#N/A	#N/A	Banf1		25.0784	25.1259	24.6262	24.8303	24.9393	24.7418		25.0178			24.6996					24.9435	24.8371	25.0178	24.6996
Q91XV3	#N/A	#N/A	Basp1		21.1782	23.2377	23.4026	23.2219	23.4914	23.7718	23.1322	23.1758	23.3014	23.2506	23.5876	23.5421	23.329	23.1527	23.0834	22.6062	23.495	23.2031	23.4601	23.1883
Q9Z277	#N/A	#N/A	Baz1b		21.9058	22.4165	22.4569	22.3141	22.4488	22.1519	21.8115	22.1601	21.7065	21.6524	21.8147	21.318	21.0531	21.6693	21.3202	22.2597	22.3049	21.8927	21.5951	21.3475
A0A0A0MQB0;Q4PJX1	#N/A	#N/A	BC003331;Odr4			20.6939		20.8358	21.0103	20.9066	20.6828	21.0896			20.8369			20.0795		20.6939	20.9176	20.8862	20.8369	20.0795
Q9D287	#N/A	#N/A	Bcas2		22.4866	22.1218	22.2226	21.4955	22.0323	22.3283	21.6483	21.5818	21.9426		21.5099				21.706	22.277	21.952	21.7242	21.5099	21.706
O88374;A0A1B0GX27;O35855	#N/A	#N/A	Bcat2			22.8537	23.2502	23.0267	23.0346	23.2815		23.1152	23.2954	22.6705	23.0821	22.9106	22.7785	21.8788	22.5995	23.052	23.1143	23.2053	22.8877	22.4189
Q3U3J1;A0A0U1RPK5	#N/A	#N/A	Bckdha			21.4912											21.001			21.4912				21.001
Q3U3J1;P50136	#N/A	#N/A	Bckdha			21.669	22.0813	22	21.8623	21.7928	21.3597	21.8276	21.152	21.0188	21.5036	22.088		21.5252	21.4632	21.8751	21.885	21.4464	21.5368	21.4942
P59017	#N/A	#N/A	Bcl2l13			21.6802	22.2049	21.3666		22.0804	21.5261	22.108	21.7804		21.9502	22.5706	21.9445	22.101		21.9426	21.7235	21.8048	22.2604	22.0227
A0A087WRN1;A0A087WQA0;F8WI22;Q8K019	#N/A	#N/A	Bclaf1		22.6923	23.3107	23.1195	23.4172	22.8335	22.858	22.645	23.0654	22.742	23.0616	22.9131	22.1	22.2568	21.597	22.504	23.0408	23.0362	22.8175	22.6916	22.1193
D3Z2Y8;Q80XN0	#N/A	#N/A	Bdh1												23.9464			21.3657					23.9464	21.3657
D3Z390;Q921C5	#N/A	#N/A	Bicd2			21.544	21.6635	21.3148	21.4686		21.0464	21.4947	21.2612	21.2163	21.5303	20.623	21.1335		20.8865	21.6037	21.3917	21.2674	21.1232	21.01
A0A3Q4EBK4;Q6P1B9;O08539	#N/A	#N/A	Bin1			23.1675	22.823	23.1971	23.3165	23.2473	23.0251	22.8582	23.3071	23.4822	23.4335	23.4365	23.4385	22.9533	23.0932	22.9953	23.2536	23.0635	23.4507	23.1616
Q8VD62	#N/A	#N/A	Bles03			21.849	22.0156	21.9837	21.459	21.6525	21.3119	21.1461			21.6785	22.0019	22.2985	21.9264	21.4459	21.9323	21.6984	21.229	21.8402	21.8902
Q8R016	#N/A	#N/A	Blmh			22.5738	21.6616												23.964	22.1177				23.964
Q9CY64	#N/A	#N/A	Blvra			21.8011	21.3561	21.5108		21.7994	21.591	22.3254		21.2909	21.8156	22.3744	21.8655	21.4434	21.7387	21.5786	21.6551	21.9582	21.827	21.6825
Q8BGS2	#N/A	#N/A	Bola2		22.29	22.1376	22.1837	22.0899	21.5738	22.0394	21.7933	22.3027	22.1365	21.9309	22.4092	22.263	21.1814			22.2038	21.901	22.0775	22.201	21.1814
P97452	#N/A	#N/A	Bop1		23.3276	23.6612	22.7004	21.4088	23.4437	23.3542	22.8122		22.7538	22.9124	22.8981	22.6454	22.4543			23.2297	22.7356	22.783	22.8186	22.4543
A0A1B0GRV0;Q9Z0S1;D3Z0E6	#N/A	#N/A	Bpnt1			21.3957	21.7708	21.5556	21.6848	21.7548				21.4578	22.1737		21.8162	21.149		21.5833	21.6651		21.8158	21.4826
A0A1B0GRV0;Q9Z0S1;D3Z5X0	#N/A	#N/A	Bpnt1			21.9897	22.1629	21.3692	21.4073	21.3416		20.7402	21.072		21.5257		21.6051			22.0763	21.3727	20.9061	21.5257	21.6051
Q8K2F0;A2AKA9	#N/A	#N/A	Brd3			22.9861	22.9931	22.9657	22.862			22.8722	22.7565	22.4475	22.5575		22.1022	21.4697		22.9896	22.9138	22.8144	22.5025	21.786
Q3UH70;Q9ESU6	#N/A	#N/A	Brd4				21.2355	21.8872	22.0874			21.7284			21.4084					21.2355	21.9873	21.7284	21.4084
Q8BXV2	#N/A	#N/A	Bri3bp													22.0825	21.8004		22.6476				22.0825	22.224
Q8K2Q7	#N/A	#N/A	Brox			22.014	21.7766								22.0437					21.8953			22.0437
P18572;K3W4Q8	#N/A	#N/A	Bsg			21.3073	21.4329	22.2906	21.0816	21.997	21.2813	21.5886	21.1559	21.1045	21.814	21.5933	22.0412	22.116	21.3966	21.3701	21.7897	21.3419	21.5039	21.8513
Q64152	#N/A	#N/A	Btf3		25.1818	25.982	25.6666	25.9157	25.5805	25.5879	25.0185	25.3064	25.0175	25.2349	25.5623	25.4007	25.6131	25.4178	25.4985	25.6102	25.6947	25.1142	25.3993	25.5098
Q9CQH7	#N/A	#N/A	Btf3l4		23.8025	24.1238	23.8853	24.271	23.9625	22.7077	23.7378	23.8912	23.2737	23.7258	24.015	23.6802	23.9208	23.28	24.0168	23.9372	23.6471	23.6342	23.807	23.7392
A0A140LHA2;Q9WVA3	#N/A	#N/A	Bub3		23.9412	24.4627	24.4004	24.4449	24.0932	24.0991	23.6677	24.1617	23.7341	23.7805	24.1619	23.6939	23.6344	23.4149	23.51	24.2681	24.2124	23.8545	23.8788	23.5198
Q6PGH1	#N/A	#N/A	Bud31			21.1262	21.09	21.4667	21.2891			20.9945			21.2568		20.8814	20.5727		21.1081	21.3779	20.9945	21.2568	20.7271
O54825	#N/A	#N/A	Bysl				20.6793	21.7952	21.4185	20.8197	20.8171	21.4365		21.1859		20.3878				20.6793	21.3445	21.1268	20.7869
A0A087WQS2;Q9CQC6	#N/A	#N/A	Bzw1		22.9272	23.8811	24.2087	23.9981	23.7132	23.7895					23.6341	23.7507	22.8871		23.1331	23.6723	23.8336		23.6924	23.0101
Q91VK1	#N/A	#N/A	Bzw2		22.8591	23.4326	23.848	23.9137	23.4635	22.8611	23.0651	23.2173	23.0044	23.0848	23.4812	23.5568	23.5297	22.7927	23.237	23.3799	23.4128	23.0956	23.3743	23.1865
Q8R5L1;O35658	#N/A	#N/A	C1qbp		23.0423	23.3948	23.3455	23.2555	23.0821	22.9689	23.2471	23.0699	23.3544	22.7859	23.1948	23.9676	23.7047	23.1388	23.587	23.2609	23.1022	23.2238	23.3161	23.4768
P01027	#N/A	#N/A	C3			24.3356					23.1303			23.2698						24.3356		23.1303	23.2698
P16015	#N/A	#N/A	Ca3			23.8937	23.4078	23.0177	22.2857		21.0781	21.4057			21.8565	22.4942	22.0857			23.6508	22.6517	21.2419	22.1754	22.0857
Q06138	#N/A	#N/A	Cab39		22.2441	23.2512	23.5145	23.032	22.9613	22.6552	22.6414	23.1572	22.9983	22.7703	23.2948	22.657	22.9934	21.953	22.7129	23.0033	22.8828	22.9323	22.9074	22.5531
O08532;E9Q1X8	#N/A	#N/A	Cacna2d1		20.1427	21.9582	21.8063	22.4243	22.2305	21.8618	22.4942	21.9281	22.0471	22.1834	22.2025	22.5721	22.4767	22.7456	21.3894	21.3024	22.1722	22.1565	22.3193	22.2039
Q9CXW3	#N/A	#N/A	Cacybp		22.9181	23.7392	23.5044	23.5864	23.3318	23.5593	23.0142	23.5094	23.1126	23.3978	23.3228	23.2863	23.2461	22.678	23.072	23.3872	23.4925	23.212	23.3356	22.9987
E9QAI5;B2RQC6	#N/A	#N/A	Cad		22.523	23.1584	23.427	23.3596	22.9746	22.6742	22.6606	22.8741	22.5911	22.6605	22.7026	22.7427	22.7624	21.8564	22.0271	23.0361	23.0028	22.7086	22.7019	22.2153
A0A668KLV1;E0CY16;E9PYN1;Q8R5M8	#N/A	#N/A	Cadm1		21.4421	22.3814			22.3783			21.9211		21.9266	22.3933			21.8611	21.3066	21.9117	22.3783	21.9211	22.1599	21.5838
Q8R464	#N/A	#N/A	Cadm4				20.6536	20.5354	20.627	20.8606	20.7009			20.5539	20.9174		21.1463			20.6536	20.6743	20.7009	20.7357	21.1463
K4DI76;J3QJW3;Q80TJ1	#N/A	#N/A	Cadps			20.1011								20.3669						20.1011			20.3669
Q8VCQ8;E9QA16;E9Q0M9;D3Z6I7;E9QA15	#N/A	#N/A	Cald1			21.6837	21.4749	22.2166				22.3172	22.3855	22.683	22.8585		22.5993		22.9832	21.5793	22.2166	22.3514	22.7707	22.7912
Q9D6P8;A0A1Y7VK66	#N/A	#N/A	Calml3								24.1194						21.4548	22.2925				24.1194		21.8737
P14211	#N/A	#N/A	Calr		24.4125	24.9993	24.7159	25.2211	25.1182	24.9669	25.1534	25.3398	25.2367	25.2756	25.3474	25.8555	25.601	25.6796	25.3632	24.7092	25.1021	25.2433	25.4928	25.5479
O35887;G3UWR0;G3UY49	#N/A	#N/A	Calu		22.5183	23.6339	23.4993	23.9342	23.7473	23.7468	23.9922	23.8449	23.7183	24.2085	24.1003	24.2386	24.2472	24.4709	24.1649	23.2172	23.8094	23.8518	24.1825	24.2943
Q6XLQ8	#N/A	#N/A	Calu			21.9857		22.2544							22.0604	22.9324	22.8951			21.9857	22.2544		22.4964	22.8951
F8WIS9;P11798;F8WHB5	#N/A	#N/A	Camk2a			21.0852	20.1886	20.7969	21.4343	21.1476	21.5966	22.469	21.7818	21.5043	21.5			21.2138		20.6369	21.1263	21.9492	21.5021	21.2138
Q6ZQ38	#N/A	#N/A	Cand1		23.0116	23.707	23.8249	23.8292	23.5377	23.5446	23.3897	23.3851	23.2608	23.3392	23.7336	23.2865	23.3227	22.7904	23.1957	23.5145	23.6372	23.3452	23.4531	23.1029
Q6ZQ73	#N/A	#N/A	Cand2		22.1195	23.0994	23.2007	23.0695	22.7152	22.953	22.7499	22.769	22.8134	22.6601	22.981	22.5985	22.4412	22.223	22.5902	22.8066	22.9126	22.7774	22.7465	22.4181
P35564	#N/A	#N/A	Canx		23.1172	23.8061	23.5492	23.7849	23.9958	23.7346	23.7559	24.0999	24.0842	23.6278	23.9955	23.6715	23.8919	23.5656	23.5912	23.4908	23.8384	23.98	23.7649	23.6829
P40124	#N/A	#N/A	Cap1		22.5341	23.6038	23.4552	23.4292	23.2425	23.2573	23.2407	23.2098	22.9045	22.9895	23.6194	23.0246	23.3658	23.069	22.9927	23.1977	23.3097	23.1183	23.2112	23.1425
Q9CYT6;A0A286YCS6	#N/A	#N/A	Cap2			22.4572	22.3769	22.6726	22.3727	22.4456	22.5481	22.4082	22.6659	22.5487	22.7211	22.6392	22.6156	22.5649	22.5365	22.417	22.497	22.5407	22.6364	22.5723
Q9CYT6;D3YTR7	#N/A	#N/A	Cap2			22.9354	22.5311	22.8926	22.6243	22.5537	22.4785	22.3424	22.9563	22.1515	23.2912	22.9919	23.0011		22.5051	22.7332	22.6902	22.5924	22.8115	22.7531
O35350	#N/A	#N/A	Capn1		22.3096	20.8518		21.2289	20.9399	21.2462	22.4032		21.7464	22.6124	21.6794	21.4542	21.2689	23.4016	22.104	21.5807	21.1383	22.0748	21.9153	22.2582
O08529	#N/A	#N/A	Capn2		21.7751	22.1332	22.308	22.3796	22.2617	22.2322	22.3936	22.5667	22.3425	22.3896	22.7611	22.4059	22.392	22.2194	22.3357	22.0721	22.2911	22.4342	22.5189	22.3157
O35646	#N/A	#N/A	Capn6			22.4136	22.3187	22.5166	22.485	22.6119	23.1933	22.7941	23.2236	22.1395	22.6945	22.6911	22.2607	21.8226	22.5862	22.3661	22.5378	23.0703	22.5084	22.2232
A0A0R4J1C2;O88456	#N/A	#N/A	Capns1			21.2915	21.6772	21.7296	21.2238	21.3537	21.4381	21.6317	21.5894	21.2828	21.8437	22.6699	22.4899	21.2705	21.7675	21.4843	21.4357	21.5531	21.9321	21.8426
Q60865	#N/A	#N/A	Caprin1		23.6457	24.9642	24.876	24.8698	24.6912	24.4856	24.2156	24.225	23.9826	24.1685	24.423	24.5038	24.4153	23.7628	24.142	24.4953	24.6822	24.1411	24.3651	24.1067
Q5RKN9	#N/A	#N/A	Capza1		21.8719	22.3241	21.8573	22.7521	22.0333	22.3045	21.53	22.1856	22.2022	22.4178	22.4706	22.8196	22.8056	22.5589	22.672	22.0178	22.3633	21.9726	22.5694	22.6788
P47754	#N/A	#N/A	Capza2		22.6551	23.7697	22.9474	23.5814	23.2945	23.0015	22.9743	23.3533	23.3749	23.2723	23.296	23.7768	23.6655	23.4012	23.177	23.1241	23.2925	23.2342	23.4483	23.4146
A2AMW0	#N/A	#N/A	Capzb		21.9418	22.7334	22.264	22.637	22.7311	22.3359	22.2114	22.9562	22.7859	22.1375	23.0042	22.7431	22.3743	21.703	22.3511	22.3131	22.568	22.6512	22.6283	22.1428
Q9CR86	#N/A	#N/A	Carhsp1			21.9062	22.7069								22.6345					22.3065			22.6345
Q9WVG6;D3YUP1	#N/A	#N/A	Carm1		22.3285	22.944	23.0971	22.8404	22.8068	22.6792	22.6022	22.7797	22.9304	22.501	22.9613	22.9428	22.6364	22.6739	22.9512	22.7899	22.7755	22.7708	22.8017	22.7538
Q9ER72	#N/A	#N/A	Cars		20.8042	21.9555	22.1642	21.8403	21.7982	21.9172	21.2495	21.5324	21.6259	21.6557	22.1583	20.8286	21.4631	21.091	21.0193	21.6413	21.8519	21.4693	21.5475	21.1911
A0A067XG53;O70589	#N/A	#N/A	Cask			21.5245	21.6388	22.1649	21.6844		21.5676	21.8216		21.8042	21.3521		21.7877	21.774		21.5817	21.9246	21.6946	21.5782	21.7809
P70677	#N/A	#N/A	Casp3		22.6133	22.9769	23.1762	23.1949	23.1705	23.4369	23.1505	23.3212	23.0668	23.4406	22.3095	23.2301	23.1507	23.1615	23.1696	22.9221	23.2674	23.1795	22.9934	23.1606
O08738	#N/A	#N/A	Casp6		21.234	21.8739	22.0499	21.7943	21.9547	21.436	21.0023	21.503	21.7984	21.6269	21.1672	21.393	21.2966	21.0185	21.447	21.7193	21.7283	21.4346	21.3957	21.254
O09161;F6QYE1	#N/A	#N/A	Casq2			21.8044		21.9483	22.7508	22.1541	22.5865	22.5614	22.6762	22.2162	22.9485	23.463	22.9487	22.8511	23.1708	21.8044	22.2844	22.608	22.8759	22.9902
P24270	#N/A	#N/A	Cat		22.8839	23.2411	23.1029	23.2773	23.2321	23.2354	23.3683	22.7335	23.3884	23.5136	23.2798	23.4665	23.0702	24.7558	23.5029	23.076	23.2482	23.1634	23.42	23.7763
H3BKG0;P49817	#N/A	#N/A	Cav1			21.2542			21.5998		21.2993	22.3292	22.3373	22.1173	21.9031	21.7781	22.1014	21.7868	22.162	21.2542	21.5998	21.9886	21.9328	22.0167
P51637	#N/A	#N/A	Cav3								22.7705				22.0746	22.526						22.7705	22.3003
Q08024	#N/A	#N/A	Cbfb		22.6008	24.2812	24.2063	24.1415	23.7278	24.186	23.8621	24.2075	23.6296	23.596	23.9572	22.7044	23.2998	23.2169	23.0872	23.6961	24.0184	23.8997	23.4192	23.2013
B9EKI5;Q3TTA7	#N/A	#N/A	Cblb		23.6985	21.9784	21.2253			22.0318	21.8721		23.4567	23.2132		23.7851	22.9725	24.7855	23.154	22.3007	22.0318	22.6644	23.4991	23.6373
P48758	#N/A	#N/A	Cbr1		21.7322	22.8988	22.6728	21.9495	22.0853	23.0268	21.775	22.8775	21.4737	21.5544	22.2217	22.114	21.6899	21.9537	21.4577	22.4346	22.3539	22.0421	21.9634	21.7005
P83917	#N/A	#N/A	Cbx1		23.1887	23.3039	23.002	23.366	23.3825	23.0655	22.8622	23.2165	23.0144	22.8836	23.1199	22.5978	22.7163	22.3646	22.4312	23.1648	23.2713	23.031	22.8671	22.504
Q9DCC5;P23198	#N/A	#N/A	Cbx3		24.9059	25.3686	24.9642	25.4847	25.2808	25.0673	24.5646	24.9456	24.7053	24.6852	24.8575	24.5262	24.519	24.2005	24.3625	25.0796	25.2776	24.7385	24.6896	24.3606
Q61686	#N/A	#N/A	Cbx5		23.4789	23.9898	23.497	24.126	23.9757	23.7993	23.2425	23.8848	23.3891	23.4414	23.6051	23.0624	22.9957	22.6624	22.7832	23.6552	23.967	23.5055	23.3697	22.8138
Q8CH18	#N/A	#N/A	Ccar1		21.9458	22.0162	22.1101	22.3286	22.203	22.0272	21.787	22.0136	21.8402	21.805	22.2761		21.3755	21.239		22.024	22.1863	21.8803	22.0405	21.3072
Q8VDP4	#N/A	#N/A	Ccar2		22.5576	22.9543	22.9665	22.9358	22.7237	22.6582	22.396	22.6364	22.4059	22.4628	22.5868	22.6918	22.4995	21.7507	22.5145	22.8261	22.7726	22.4794	22.5805	22.2549
Q3TMW1	#N/A	#N/A	Ccdc102a			21.1888	20.8935	21.682	21.823	21.14	21.4615	22.0798	21.5455	21.6019	21.555	21.6074	21.5109	21.4619	20.8141	21.0411	21.5483	21.6956	21.5881	21.2623
Q9D8X2	#N/A	#N/A	Ccdc124			22.1061	21.8225	21.5315	20.9492	21.334	21.4709	21.9438	21.1957	20.7302	21.4604		20.777	20.203		21.9643	21.2716	21.5368	21.0953	20.49
Q9JIG7	#N/A	#N/A	Ccdc22			21.5142	21.393	21.4374	21.2061	21.1296	21.1545	20.9634	20.7615		21.5491					21.4536	21.2577	20.9598	21.5491
E9Q2S9;Q9CR29	#N/A	#N/A	Ccdc43			22.7919	22.8356	22.4373	23.0514	22.7504	21.7564	22.4972		22.1603	22.9478			21.7747		22.8138	22.7464	22.1268	22.554	21.7747
Q9D024	#N/A	#N/A	Ccdc47			22.4485	22.3195	22.3199	22.154	22.1375	22.1256	22.1547	21.977	21.7735	22.5787	21.5473	21.8007		21.2795	22.384	22.2038	22.0858	21.9665	21.5401
F6UK66;A0A668KL36;Q810U5	#N/A	#N/A	Ccdc50			22.1849	22.7532	22.4346	22.67	22.4861	21.8641	22.5312	22.3167	21.954	22.6805	21.2461	21.7177	21.2232		22.469	22.5302	22.2373	21.9602	21.4705
Q8R3Q6;F8WJI3	#N/A	#N/A	Ccdc58			22.826	22.3333	22.4067		21.9896	22.2146	21.8899	21.8034	21.4702	22.157		22.6213			22.5796	22.1981	21.9693	21.8136	22.6213
D3YZP9	#N/A	#N/A	Ccdc6		20.6268	21.9729	21.9319	21.5444	21.8924	21.7976	21.8513	21.9483	21.6358	22.0479	22.1397	21.7899			21.6259	21.5105	21.7448	21.8118	21.9925	21.6259
Q05306	Collagens	#N/A	Col10a1								23.9886	24.0356	22.9662									23.6635
Q61245;E9PVT8	Collagens	#N/A	Col11a1			20.447		20.4151			21.7953	21.5709	21.1472	20.6862	21.3127		21.4036	20.827	20.6376	20.447	20.4151	21.5045	20.9994	20.9561
E9PX70;Q60847	Collagens	#N/A	Col12a1			21.6609	21.4301	20.8753	21.2736	21.698	23.2773	22.0093	21.486	21.6021	21.2477	21.9713	21.466	21.6971	21.4909	21.5455	21.2823	22.2576	21.607	21.5513
B7ZNH7;K3W4R4;Q80X19	Collagens	#N/A	Col14a1			20.6421	20.8032	20.0878	20.2987	20.5052	22.3551	22.1713	21.7622	21.4576	21.3486	20.9275	21.5186	21.7016	21.3845	20.7227	20.2972	22.0962	21.2446	21.5349
Q68EM3;G3UY65;P24860	#N/A	#N/A	Ccnb1		20.8651		21.9475	21.3327	21.7415		21.4762	20.8493		21.3962	21.5724	21.1411	20.5115	20.6118		21.4063	21.5371	21.1628	21.3699	20.5617
A0A494BB58;A0A494BAJ5;A0A494BBF1;Q9WU84	#N/A	#N/A	Ccs			21.3909	21.5442	21.314			20.5171		21.3305	20.4474	21.6835		21.116		21.1741	21.4675	21.314	20.9238	21.0655	21.1451
P80314	#N/A	#N/A	Cct2		23.7277	24.4545	24.5931	24.7132	24.2504	24.2015	24.0692	23.9997	24.2706	24.1306	24.3506	24.0224	23.9781	23.3715	24.0041	24.2584	24.3884	24.1132	24.1679	23.7846
P80318;E9Q133	#N/A	#N/A	Cct3		25.7938	26.8736	26.9533	26.6868	26.4508	26.3608	26.3531	26.1978	26.5024	26.3133	26.7497	26.1134	26.2224	25.5755	26.1297	26.5402	26.4995	26.3511	26.3921	25.9759
P80318;Q3U0I3	#N/A	#N/A	Cct3					22.9234			22.945										22.9234	22.945
P80315;G3UYW5	#N/A	#N/A	Cct4		22.5144	23.5563	23.3146	23.2485	23.2194	22.7563	22.7669	22.8736	22.9932	22.4773	22.9164	22.7391	22.7584	22.1437	22.8362	23.1284	23.0747	22.8779	22.711	22.5794
P80315;G5E839	#N/A	#N/A	Cct4		23.6005	24.3684	24.3064	24.3474	24.079	24.0925	23.7907	23.8411	23.986	23.9294	24.159	23.6461	23.7797	23.5362	23.6573	24.0918	24.173	23.8726	23.9115	23.6577
P80316	#N/A	#N/A	Cct5		23.6648	24.1929	24.0795	24.2037	23.939	23.9258	23.8102	23.7856	23.9241	23.9779	24.0312	23.6803	23.8859	23.4495	23.6952	23.9791	24.0228	23.84	23.8965	23.6769
Q52KG9;P80317	#N/A	#N/A	Cct6a		24.2431	24.8294	24.9498	24.9018	24.6167	24.6154	24.2252	24.4136	24.5008	24.3629	24.7056	24.3271	24.342	24.0821	24.2872	24.6741	24.7113	24.3799	24.4652	24.2371
P80313	#N/A	#N/A	Cct7		23.226	24.1863	24.3944	23.8064	23.2565	23.6976	23.3656	23.4648	23.6063	23.6557	24.3223	23.7908	23.728	23.3593	23.8212	23.9356	23.5868	23.4789	23.9229	23.6362
P42932;H3BL49	#N/A	#N/A	Cct8		23.4027	24.0785	24.0695	24.1592	23.9702	23.7324	23.4878	23.4277	23.4119	23.7215	24.0158	23.3772	23.8426	22.9785	23.4894	23.8502	23.954	23.4424	23.7049	23.4369
A0A2R8VI30;A0A2R8VK70;A0A2R8W6P0;Q61735	#N/A	#N/A	Cd47					20.9191	21.0594								20.8937				20.9893			20.8937
P35762	#N/A	#N/A	Cd81					22.8314				23.29	23.2102		23.2025		22.7424				22.8314	23.2501	23.2025	22.7424
Q8R349	#N/A	#N/A	Cdc16		21.3861	22.3862	22.3275	22.4323	22.1192	21.96	22.279	22.3858	22.3099	22.1443	21.9755	21.6182	21.9607	21.1671	21.9806	22.0333	22.1705	22.3249	21.9127	21.7028
G3X8W7;A0A0R4J1W7;Q8BGZ4	#N/A	#N/A	Cdc23		21.5509	22.2554	22.8447	22.4236	22.1731	22.2888	22.6526	22.3876	22.2367	22.181	22.4865	22.5109	21.9884	22.4379	22.5269	22.217	22.2952	22.4256	22.3928	22.3178
Q99JP4	#N/A	#N/A	Cdc26			22.6602	23.0285					23.2015								22.8444		23.2015
Q61081	#N/A	#N/A	Cdc37		22.6083	23.698	23.3112	23.5293	23.5982	23.3043	23.1063	23.2257	23.158	22.8783	23.4853	22.8911	23.2072		22.9516	23.2058	23.4772	23.1633	23.0849	23.0794
Q9DC48	#N/A	#N/A	Cdc40			21.5509	21.6313	21.9653		21.3709	21.8622	22.3976	21.4074		21.367					21.5911	21.6681	21.8891	21.367
P60766	#N/A	#N/A	Cdc42		22.3422	22.8279	22.4855	22.8356	23.226	23.0714	23.3732	23.3833	23.3925	22.9748	23.3311	23.7247	23.3933	23.5011	23.6094	22.5519	23.0443	23.383	23.3435	23.5013
Q7TT50	#N/A	#N/A	Cdc42bpb			21.5352	21.9087	21.7145	22.2447	22.2817	22			21.8735	22.4912					21.7219	22.0803	22	22.1824
A2A6Q3;A2A6Q2;Q9JM96	#N/A	#N/A	Cdc42ep4					22.1284					20.6443								22.1284	20.6443
Q6A068	#N/A	#N/A	Cdc5l			22.9385		23.3797	23.3912	23.0127			22.8296	23.1392	23.4163		23.2013		22.796	22.9385	23.2612	22.8296	23.2777	22.9987
Q8JZM7	#N/A	#N/A	Cdc73		21.4762	21.8803	22.0275	21.7005	21.8671	21.6519	21.4662	21.4759	21.6834	20.8268	21.7498		21.26			21.7947	21.7398	21.5418	21.2883	21.26
P55288	#N/A	#N/A	Cdh11		21.4303	21.7943	21.9141	21.8678	21.0686	21.1458	21.6899	21.4161		21.3283	21.435	21.5522	21.63	21.5958		21.7129	21.3608	21.553	21.4385	21.6129
P33146	#N/A	#N/A	Cdh15			21.8491	21.9841	22.2463	21.6354	21.8153			21.1315	22.3358	21.7371	22.1415	21.4788			21.9166	21.899	21.1315	22.0715	21.4788
D3YYT0;P15116	#N/A	#N/A	Cdh2				22.0472	21.6101	21.7908	21.6209					21.4395	21.8755	21.5945			22.0472	21.6739		21.6575	21.5945
P11440	#N/A	#N/A	Cdk1				22.8856								21.842	20.6238	21.0354			22.8856			21.2329	21.0354
A2A9P6;P24788	#N/A	#N/A	Cdk11b		21.4259	21.9666	21.8638	22.1469	21.7411	21.7743	21.3445	22.0569	21.3565	21.7125	21.8161	21.2528	21.4179	21.1041	21.135	21.7521	21.8874	21.586	21.5938	21.219
P97377	#N/A	#N/A	Cdk2		21.5837	21.8916	22.0025	21.6362	21.7834	21.5242	20.9597	21.0661	21.0442	21.0685	21.8317	20.6507	21.2069	20.636	21.4062	21.8259	21.6479	21.0233	21.1836	21.083
E9Q9E4;E9PZX7;P30285	#N/A	#N/A	Cdk4		23.1995	23.5038	24.016	23.4432	23.3207	23.6417	22.6761	23.5233	23.3254	22.9475	23.4357	23.513	23.0931	23.5272	22.8833	23.5731	23.4685	23.1749	23.2987	23.1679
Q99J95	#N/A	#N/A	Cdk9		21.1937	21.5771	21.7509	21.8122	21.4179	21.9696	20.7853	21.2943		21.2719	21.3286		21.3776		22.2824	21.5072	21.7333	21.0398	21.3002	21.83
P49919	#N/A	#N/A	Cdkn1c		21.2935	24.5695	24.4508	24.6934	24.2684	24.6007	23.9219	24.1717	24.4017	23.8642	24.3172	24.1559	24.0791	23.4741	23.8069	23.4379	24.5208	24.1651	24.1124	23.7867
Q6PBC0;A2AMQ5;Q99L43	#N/A	#N/A	Cds2			22.6206	22.9849	21.4907	21.8578	21.8141	22.1943	22.9944	22.3128		22.2525		21.215			22.8028	21.7209	22.5005	22.2525	21.215
A0A087WNP6;Q4VAA2	#N/A	#N/A	Cdv3		23.0625	23.9762	23.9364	23.918	24.0355	23.902	23.5603	23.5019	23.2702	22.0798	23.4791	23.6837	23.4498	23.0091	23.368	23.6584	23.9519	23.4441	23.0809	23.2756
A0A0R4J0T5;P28659	#N/A	#N/A	Celf1		21.961	22.7399	22.5522	22.405	22.307	22.1824	21.669	22.5756	21.9383	22.3872	22.0962	21.8296	22.3347	21.1972	21.3978	22.4177	22.2981	22.061	22.1043	21.6432
Q9Z0H4;A0A0R4J2B0;V9GX43;S4R2U7;S4R1S7;E9QA47;S4R2S7	#N/A	#N/A	Celf2			22.0153		22.2308					23.0721		21.607					22.0153	22.2308	23.0721	21.607
E9QKK1;Q6RT24	#N/A	#N/A	Cenpe		24.9841	23.3413	22.3327	21.2986	22.2864		23.1329	22.6556	23.0483	23.9618	21.415			24.8892	23.4149	23.5527	21.7925	22.9456	22.6884	24.152
Q9CXS4	#N/A	#N/A	Cenpv									21.1401	21.0474									21.0937
B1AXI9;J3QMP9;Q62036	#N/A	#N/A	Cep131			20.898	21.1169	21.0319	20.68	21.0354	20.0008	20.5095	20.293	19.8675	20.6941	21.5965	20.1569			21.0075	20.9158	20.2678	20.7194	20.1569
E9QPW4;A0A1N9NPH8;Q8BQ48	#N/A	#N/A	Cep295			21.3485	21.3267	20.8518	21.9658	21.3547		21.544			21.2233	21.854				21.3376	21.3908	21.544	21.5386
D3Z4M2;D3YTM0;D3Z0Z2;Q924Z4	#N/A	#N/A	Cers2			22.1238		22.4821	22.7718		22.1581	22.6584	22.0662	22.3857	22.6046	21.9109	22.3649	21.5056	21.9095	22.1238	22.627	22.2942	22.3004	21.9267
Q8BTU1	#N/A	#N/A	Cfap20		21.0104	22.2191	22.1735	22.4053	22.2457	21.8461	21.8211	22.2025	22.0613	21.9317	22.1564	21.9702	21.8367	21.7868	21.8108	21.801	22.1657	22.0283	22.0194	21.8114
O88271	#N/A	#N/A	Cfdp1		23.0451	23.2245	22.5588	23.6825	23.5557	23.188	22.8761	23.0669	22.9414	22.7954	23.41	22.71	23.1068	22.5849	22.4534	22.9428	23.4754	22.9615	22.9718	22.715
P18760	#N/A	#N/A	Cfl1		26.7864	26.9548	26.8335	27.0507	27.3631	27.0592	26.7063	26.8431	26.9825	27.1671			27.087			26.8583	27.1577	26.844	27.1671	27.087
P45591	#N/A	#N/A	Cfl2			21.5344		20.6551			21.0145	22.1323		21.5598	21.3593		22.6782	22.2038		21.5344	20.6551	21.5734	21.4595	22.441
S4R238;Q9D9P1;D3Z0L4;Q9CRB9	#N/A	#N/A	Chchd3		21.9261	22.8732	22.7141	22.3398	22.6732	22.8057	22.5509	22.7318	22.6955	22.6138	22.8157	22.4209	22.81	22.0408	22.4138	22.5045	22.6062	22.6594	22.6168	22.4216
E9Q4M4;Q91VN4	#N/A	#N/A	Chchd6			21.075	21.2395	21.3646	20.7856	20.8645	20.9494	21.162	21.4							21.1573	21.0049	21.1704
G3V014;Q8C7Q2;P40201	#N/A	#N/A	Chd1				21.1541			20.3577										21.1541	20.3577
F7C528;E9Q614;B1AR17	#N/A	#N/A	Chd3		23.7248	21.0208	22.0004	21.8259	21.8399	21.2817	23.6022	21.4199	22.098	22.0191	21.5256	22.3394	21.4659	23.1997	23.8644	22.2487	21.6492	22.3734	21.9614	22.8433
E9QAS4;E9QAS5;Q6PDQ2	#N/A	#N/A	Chd4		22.3806	23.0426	22.9368	22.9786	23.0065	22.7115	22.6409	22.8741	22.6318	22.2671	22.7752	22.2363	22.2317	21.9078	22.087	22.7867	22.8989	22.7156	22.4262	22.0755
A2AJK6	#N/A	#N/A	Chd7				21.6227	20.9094		22.3832		22.666	22.4518		21.0201					21.6227	21.6463	22.5589	21.0201
G5E8I8;A0A1D5RL92;Q8CGZ0	#N/A	#N/A	Cherp		21.4579	22.0705	22.3286	22.2513	22.1195	22.2444	21.8524	22.395	21.6791	21.7818	22.2052	21.7885	21.9852	20.9839	21.5381	21.9523	22.2051	21.9755	21.9252	21.5024
Q9CQ10;A0A0N4SUX9	#N/A	#N/A	Chmp3				21.6488		21.5781		21.1543		21.6739	21.6851					21.6776	21.6488	21.5781	21.4141	21.6851	21.6776
Q9CQ10;A0A0N4SVS3	#N/A	#N/A	Chmp3			20.1992	21.6843	21.458		21.3868	21.1024	21.157	21.0977		21.3192			21.5983		20.9417	21.4224	21.119	21.3192	21.5983
Q9D8B3	#N/A	#N/A	Chmp4b		22.1021	22.5985	22.5025	22.532	22.6475	22.4962	22.4564	22.4085	22.3883	22.5423	22.7604	22.802	22.8424	22.9845	22.8259	22.401	22.5586	22.4177	22.7016	22.8843
B1AZ42;P0C0A3	#N/A	#N/A	Chmp6			22.2107	22.5665	22.5113	22.6249	22.7328		22.2647	22.2346	22.2411	22.482	22.0167		22.2956	21.7082	22.3886	22.623	22.2497	22.2466	22.0019
E9PW20;Q9CY57	#N/A	#N/A	Chtop			21.9456	21.6484	21.9262	21.3456	21.6048		21.8485	21.5767		21.1678		21.1343		21.2242	21.797	21.6255	21.7126	21.1678	21.1793
Q8WTY4;F7BWP1	#N/A	#N/A	Ciapin1		21.8137	21.7432	21.7617	22.4262		21.5775				21.7379	21.9869	21.5523	21.9482	22.0997		21.7729	22.0018		21.759	22.024
P60824	#N/A	#N/A	Cirbp					21.7128	21.6869			22.4072			21.5518						21.6998	22.4072	21.5518
Q91WS0	#N/A	#N/A	Cisd1			22.0361		21.8113		21.7568			22.0161		22.0346					22.0361	21.784	22.0161	22.0346
Q8BMK4	#N/A	#N/A	Ckap4		22.9955	23.4967	23.6806	23.7693	23.4701	23.6416	24.4498	23.9625	24.0356	23.9712	24.1477	23.922	23.9043	23.4895	23.936	23.3909	23.627	24.1493	24.0136	23.7766
Z4YL78;A0A0R4J0K2;K3W4R5;A2AGT5	#N/A	#N/A	Ckap5		21.1446	22.1405	22.3467	22.2285	22.3347	22.1875	21.9705	22.1039	21.8894	21.9957	22.2402	21.4628	21.7982	21.4725	21.889	21.8773	22.2502	21.9879	21.8996	21.7199
Q04447	#N/A	#N/A	Ckb		21.0309	23.9391	24.1973	23.5846	23.9101	24.29	23.9862	23.2954	23.599	23.7758	23.8953	23.548	23.717	23.0463	23.8783	23.0558	23.9282	23.6268	23.7397	23.5472
P30275	#N/A	#N/A	Ckmt1				24.5791		23.6692	24.1852				22.1343						24.5791	23.9272		22.1343
Q80TV8;A0A087WQ95;E9QKH0;A0A087WRE8;E9QNY9;A0A087WP42;A0A087WRK0;A0A087WNW8;A0A087WQF1;A0A087WS18;J3QP81;E9Q6L0;A0A087WQ31	#N/A	#N/A	Clasp1			22.4669	23.5614		22.1006	21.8193	21.6307	21.7795	21.9009	21.5681	22.2048	21.4845			21.6991	23.0142	21.96	21.7704	21.7524	21.6991
E9Q8N5;Q08EB6;Q08EB5;F7DCH5;Q8BRT1	#N/A	#N/A	Clasp2		21.5407	22.2268	22.3933	22.1179	22.0269	21.8978	21.6629	21.8419	21.5217	21.8376	22.2683	21.7731	21.785	21.7804	21.815	22.0536	22.0142	21.6755	21.9597	21.7935
Q9WVD4	#N/A	#N/A	Clcn5			21.5843	21.8581	21.9351	21.9089	21.8289	21.8726	22.3978	22.3958	21.9592	22.3863	22.0074	21.9318	21.8066	22.2864	21.7212	21.891	22.2221	22.1176	22.0082
Q9Z1Q5	#N/A	#N/A	Clic1		23.0008	23.6577	23.7746	23.3061	23.0918	23.1945	23.4362	23.4123	23.3586	23.214	23.8931	23.5947	23.7077	23.3243	23.1687	23.4777	23.1975	23.4024	23.5673	23.4002
Q9QYB1	#N/A	#N/A	Clic4		23.4383	23.8824	23.8948	23.6285	23.5238	23.7713	23.1998	23.4067	23.3425	23.3569	23.3641	23.3449	23.4854	23.0357	23.1794	23.7385	23.6412	23.3163	23.3553	23.2335
Q5SUH7;Q5SUH6	#N/A	#N/A	Clint1				23.1372	23.1258	21.7793	22.2121		22.3272	22.1138	22.1397	22.8339	21.9907	21.5648			23.1372	22.3724	22.2205	22.3214	21.5648
Q9Z0H8	#N/A	#N/A	Clip2		19.9538	21.6129	21.7247	21.5922	21.5038	21.6998	20.7337	21.2739	21.1684	21.0255	21.5392	20.4162		20.9617	21.5071	21.0971	21.5986	21.0586	20.9936	21.2344
Q923F1;Q61189	#N/A	#N/A	Clns1a		21.8837	22.3419	22.4623	21.9898	21.3543	21.7458					22.36					22.2293	21.6966		22.36
O88696	#N/A	#N/A	Clpp		21.5482	22.0057	22.3254	21.9079	21.4283	22.0161	21.9884	21.8974	22.456	21.8909	21.9404	22.0528	22.576			21.9598	21.7841	22.1139	21.9613	22.576
Q8VBZ3	#N/A	#N/A	Clptm1			21.883	22.0919	21.7723	21.4789	22.1535	21.7126	21.8079			21.6148					21.9875	21.8015	21.7603	21.6148
Q9JHS4;Q6P8N8	#N/A	#N/A	Clpx			22.0457	21.9065	21.8227	21.7898	21.5867	21.1059	21.9175	21.7996	21.3473	21.5111	21.2016	21.3187			21.9761	21.7331	21.6077	21.3533	21.3187
B1AWE0;Q6PFA2	#N/A	#N/A	Clta				25.5362	23.6813							25.9125					25.5362	23.6813		25.9125
Q68FD5;Q5SXR6	#N/A	#N/A	Cltc		23.0297	23.8106	24.0026	24.074	23.5879	23.7293	23.8114	23.6694	23.8409	23.86	24.0967	23.5434	23.79	23.1575	23.7125	23.6143	23.7971	23.7739	23.8334	23.5533
Q5SW19;A0A0R4J140	#N/A	#N/A	Cluh			21.5601	21.3591	21.5178				21.0157		21.3252	21.5102					21.4596	21.5178	21.0157	21.4177
A0A0R4J0B4;Q99KK2	#N/A	#N/A	Cmas			21.7562	20.6966	21.2356	21.639	21.1444	20.6943	21.9041	21.1442	21.1355	21.3744		20.7777	20.4262	20.8531	21.2264	21.3396	21.2475	21.2549	20.6857
A0A0R4J093;Q9DBP5	#N/A	#N/A	Cmpk1		22.3199	23.1596	23.0161	22.9361	22.9118	22.8987	23.207	23.2921	22.9656	22.9394	23.4835	23.1329	23.4307	22.8441	22.624	22.8319	22.9155	23.1549	23.1852	22.9663
Q9D1A2	#N/A	#N/A	Cndp2		22.2844	23.0196	23.0508	22.8185	22.7334	22.4956	22.1434	22.4887	22.547	22.6941	22.8626	22.4384	22.5675	22.3769	22.1342	22.7849	22.6825	22.393	22.665	22.3596
A0A0A6YW87;Q9CX13	#N/A	#N/A	Cnih4			23.8055	23.7576	23.0021	23.297			23.6013			22.6687					23.7816	23.1495	23.6013	22.6687
Q08093	#N/A	#N/A	Cnn2								21.8913	22.5618			20.8122		23.7141	23.2554				22.2265	20.8122	23.4847
Q9DAW9	#N/A	#N/A	Cnn3									23.301			23.6789							23.301	23.6789
B7ZWL1;A0A1D5RMJ8;Q6ZQ08	#N/A	#N/A	Cnot1		21.3116	21.9281	22.2537	21.8957	21.6111	21.7589	21.5461	21.511	21.7996	21.4622	21.5767	21.6438	21.5599	20.4767	21.204	21.8312	21.7552	21.6189	21.5609	21.0802
Q8C5L3;E9Q027	#N/A	#N/A	Cnot2			22.5798	22.5233	22.636	22.0352	22.5921	22.2043	22.3624	21.93	22.3881	22.4185	21.6724	22.0204		22.1023	22.5516	22.4211	22.1656	22.1597	22.0613
P16330	#N/A	#N/A	Cnp					21.0858	21.0745	21.0375	20.5721	20.8965		20.6254			20.3247				21.0659	20.7343	20.6254	20.3247
A0A1W2P729;Q9QXT0	#N/A	#N/A	Cnpy2		21.9657	22.5338	22.7583	22.4247	22.2211	22.3843	22.2676	22.348	22.5494	22.2731	22.8089	23.3098	23.2554	22.8967	22.4382	22.4193	22.3434	22.3883	22.7972	22.8635
D3Z0T5;Q8BQ47	#N/A	#N/A	Cnpy4					22.7199	22.4455	22.3309	22.2489		23.1248		22.9988	23.425	23.3171	23.3971	23.8976		22.4988	22.6869	23.2119	23.5373
Q61330	#N/A	#N/A	Cntn2			21.732	22.1875	21.1464	21.287	21.948	21.575	21.4098	21.661		22.7316		22.5648	22.6152	22.0445	21.9597	21.4605	21.5486	22.7316	22.4082
Q9DBL7	#N/A	#N/A	Coasy				21.3457	21.6763				20.8398			20.9447	21.6215				21.3457	21.6763	20.8398	21.2831
P39061;E9QPX1	Collagens	#N/A	Col18a1		21.7399	21.8949	22.296	21.8716	21.752	21.7073	21.401	22.4509	21.8644	21.3661	22.466	21.9353	22.321	22.2107	21.6275	21.977	21.777	21.9055	21.9225	22.053
P11087	Collagens	#N/A	Col1a1		19.2502	23.5365	20.9338	22.1719	21.9563	21.8065	23.852	24.6914	23.6379	22.9711	22.8081	22.657	22.8187	22.4374	22.0567	21.2402	21.9782	24.0604	22.8121	22.4376
Q01149	Collagens	#N/A	Col1a2		19.6024	22.3192	21.161	22.1812	22.3219	22.1691	24.1855	24.8621	23.7872	23.2692	23.2127	22.8868	22.943	22.4084	22.3421	21.0276	22.2241	24.2783	23.1229	22.5645
P28481	Collagens	#N/A	Col2a1		23.6507	22.0333	22.5703	21.9355	21.6052	21.4476	23.2937	21.7631	20.697	21.0113	20.7713	21.3832	21.0541	20.6233	18.9757	22.7514	21.6628	21.9179	21.0553	20.2177
P08121	Collagens	#N/A	Col3a1		22.2393	23.1933	22.2555	22.9969	23.2497	23.2364	23.983	24.672	23.9681	23.6392	23.6645	23.0579	23.4014	22.7537	23.0985	22.5627	23.161	24.2077	23.4539	23.0845
P02463;A0A1B0GSI7	Collagens	#N/A	Col4a1			22.0104	21.4346	21.6795	21.0629	20.6358		21.661		21.3817	22.3129		21.8994		21.9744	21.7225	21.1261	21.661	21.8473	21.9369
P08122	Collagens	#N/A	Col4a2		21.5429	21.302	21.8457	21.453	21.4434	21.6077	21.7924	21.9446	21.8174	21.7251	22.3522	21.7865	22.5337	22.2534	22.3231	21.5635	21.5014	21.8514	21.9546	22.3701
O88207	Collagens	#N/A	Col5a1			21.4842	20.5871	21.5801	21.5389		22.5625	22.6394	22.1852	22.58	22.094	22.1924	22.0332	22.1656	21.6474	21.0356	21.5595	22.4624	22.2888	21.9488
Q3U962	Collagens	#N/A	Col5a2			21.3433	19.6387	20.8728	21.0346		22.4153	22.6561	21.8429	21.57	21.264	21.2636	21.5212	21.0785	21.026	20.491	20.9537	22.3048	21.3659	21.2086
Q04857	Collagens	#N/A	Col6a1			23.796	20.239	21.5815	22.1957	22.0342	23.3176	23.6403	23.6756	23.0976	23.4396	23.2614	23.5491	22.9111	23.4534	22.0175	21.9371	23.5445	23.2662	23.3045
Q02788	Collagens	#N/A	Col6a2			21.8185	19.8261			21.8786	21.8956	22.1288	22.4576	21.5872	22.0161	22.1707	22.3604	22.1224	22.4475	20.8223	21.8786	22.1607	21.9247	22.3101
E9PWQ3;D3YWD1	Collagens	#N/A	Col6a3					21.195		20.5803	20.2015	21.813	21.4558	21.642	23.5645	22.7972	23.0002	21.8166	21.7641		20.8877	21.1568	22.6679	22.1936
Q8BGF0	ECM Glycoproteins	#N/A	AW551984			21.8593	21.342	22.4866	22.9881	22.8208	22.6148	23.0621	22.8841	22.8335	23.1315	22.9387	22.7851	21.8894	22.762	21.6006	22.7652	22.8536	22.9679	22.4788
Q9D1D6	ECM Glycoproteins	#N/A	Cthrc1					21.5411			21.8725	21.3775		21.5744	21.8793	21.0973	22.1293	22.5156	21.6401		21.5411	21.625	21.517	22.095
F6Z1C2;E9Q3F3;E9Q3N9;A0A494BAR1;A0A494BBF0;G5E8D6;Q9WVJ9	ECM Glycoproteins	#N/A	Efemp2			21.1969	21.0626	21.4545	20.3778		21.2766			21.3791	21.812	21.5346	21.5848		20.7854	21.1298	20.9162	21.2766	21.5752	21.1851
Q8K297	#N/A	#N/A	Colgalt1			21.5346	21.3874	21.6177	21.578	21.6607	22.1074	21.8917	21.9491	21.7345	22.1093	21.6809	21.8831	21.622	21.6727	21.461	21.6188	21.9827	21.8416	21.7259
G8JL54;Q8VI86;Q8K4M5	#N/A	#N/A	Commd1		24.6032	22.9926	22.7303	22.688	22.2755	22.4438	23.0537	21.431	22.7622	24.2746	23.0971	22.3839	23.6751	25.7193	23.893	23.4421	22.4691	22.4156	23.2519	24.4292
Q8BXC6	#N/A	#N/A	Commd2													21.7921	22.1193						21.7921	22.1193
Q63829	#N/A	#N/A	Commd3		20.1298	21.4222	21.9143	21.0734	21.7057	21.7134	21.001	21.241	21.2933	21.5086	21.4881	21.0155	21.4383	20.826	21.0293	21.1554	21.4975	21.1784	21.3374	21.0979
Q8CIE6;F8WHL2	#N/A	#N/A	Copa		22.3967	23.3191	23.3818	23.536	23.2658	23.2087	23.4077	23.3471	23.2403	23.1282	23.3806	22.7855	23.1105	22.5734	22.7751	23.0325	23.3369	23.3317	23.0981	22.8196
Q9JIF7	#N/A	#N/A	Copb1		22.2846	22.9645	22.9808	23.146	22.8508	22.9555	22.935	23.0896	22.972	22.9331	23.0419	22.4534	22.6779	22.3643	22.557	22.7433	22.9841	22.9989	22.8095	22.5331
O55029	#N/A	#N/A	Copb2		22.6281	23.2072	23.3213	23.3209	23.1551	23.0881	23.2864	23.2722	23.1935	23.1807	23.4204	23.1238	23.2074	22.7201	23.1215	23.0522	23.188	23.2507	23.2416	23.0163
O89079;D3Z315	#N/A	#N/A	Cope			22.938	23.2463	22.9862	22.8202	23.1265	22.9173	22.8338	23.0925	23.319	23.2694	23.2516	23.3473	23.228	22.351	23.0922	22.9776	22.9479	23.28	22.9754
O89079;F6YFR7	#N/A	#N/A	Cope			21.9098	22.3303	22.2373	21.3404	22.0716	22.111	21.2942	21.5393	21.5779	22.1979	22.0112	21.9251		21.0576	22.12	21.8831	21.6482	21.929	21.4913
Q9QZE5	#N/A	#N/A	Copg1		21.7965	23.0456	23.0737	23.3126	23.0722	22.9939	23.0829	23.1717	23.4064	23.1765	23.2668	23.1156	23.4501	22.1303	23.0747	22.6386	23.1262	23.2203	23.1863	22.885
Q9QXK3	#N/A	#N/A	Copg2		21.4864	22.3209	22.4763	22.343	22.0682	21.9422	22.001	22.0644	21.8288	21.6226	22.3443	21.817	21.7356	21.5352	21.8243	22.0945	22.1178	21.9647	21.928	21.6984
P61202	#N/A	#N/A	Cops2		22.3158	22.9661	23.1319	23.486	22.9419	22.7794	22.6009	22.5623	22.5257	23.2015	23.121	23.0966	23.2623	22.6525	22.3886	22.8046	23.0691	22.563	23.1397	22.7678
O88543	#N/A	#N/A	Cops3		22.061	22.3328	22.8748	22.3539	22.2606	22.4095	22.2803	22.2069	22.5557	22.1045	22.2421	22.6777	22.8311	22.1109	22.6669	22.4229	22.3413	22.3476	22.3414	22.5363
O88544	#N/A	#N/A	Cops4		21.8429	22.8953	22.6819	22.3919	22.3563	22.4016	22.4266	22.4779	22.1499	22.2412	22.516	22.6039	22.4736	21.0401	22.2709	22.4734	22.3833	22.3515	22.4537	21.9282
O35864	#N/A	#N/A	Cops5		21.879	22.6581	22.9486	22.5028	22.1523	22.2264	22.0174	22.227	22.454	22.281	22.4083	22.6557	22.2489	22.0661	21.9975	22.4952	22.2938	22.2328	22.4483	22.1042
O88545;D3Z0F5	#N/A	#N/A	Cops6		21.7786	22.1064	22.5713	22.6758	22.2908	21.9329	21.9738	21.81	21.7741	22.5328	22.295	22.5527	23.1433	21.6014	21.9938	22.1521	22.2998	21.8526	22.4602	22.2462
Q9CZ04	#N/A	#N/A	Cops7a			21.4349	21.9208	21.3919				21.5721			21.5156		21.6448			21.6779	21.3919	21.5721	21.5156	21.6448
Q8BV13	#N/A	#N/A	Cops7b		22.4737	22.9193	22.9516	23.1391	22.5133	22.4963	22.3699	22.4023	22.4635	22.6326	22.9828	23.0434	23.1305	22.4476	22.3507	22.7816	22.7162	22.4119	22.8863	22.6429
Q8VBV7	#N/A	#N/A	Cops8			22.0609		22.6795				22.3935				22.6694	22.2369			22.0609	22.6795	22.3935	22.6694	22.2369
A0A2R8VJV3;Q8R3M1;P61924	#N/A	#N/A	Copz1					22.4094	22.7062		22.347		22.6848	23.0051	23.2808	23.056	22.6515		22.5597		22.5578	22.5159	23.114	22.6056
O89053	#N/A	#N/A	Coro1a				21.9399	22.254	22.1019	22.2945	24.0905	22.8785	22.529	22.5655			23.0296	23.11		21.9399	22.2168	23.166	22.5655	23.0698
Q9WUM3	#N/A	#N/A	Coro1b		20.9164	21.855	21.9248	22.1434	21.6812	22.1371	21.7417	22.473	22.4711	22.0636	22.4022	21.9262	22.3358	22.4979	22.0209	21.5654	21.9872	22.2286	22.1307	22.2849
Q9WUM4	#N/A	#N/A	Coro1c		23.1077	23.9336	24.0919	24.1661	24.1286	24.3389	24.0042	23.8095	23.6926	24.1697	24.185	23.708	23.8562	23.6767	23.9199	23.7111	24.2112	23.8354	24.0209	23.8176
Q9D2V7	#N/A	#N/A	Coro7			21.9678	21.8045	21.6784	21.5143	21.5941	20.8995	22.0322	21.514		21.7718		21.5323		21.1678	21.8862	21.5956	21.4819	21.7718	21.3501
Q9CQI6	#N/A	#N/A	Cotl1		22.3568	23.8723	24.2727	22.96	23.6894	23.7386	22.454	23.2616	22.9269	22.7333	23.6798	23.5421	23.2549	23.1528	22.7477	23.5006	23.4627	22.8808	23.3184	23.0518
P19783	#N/A	#N/A	Cox4i1		22.9818	23.6407	23.4101	23.9523	23.7598	23.7465	23.6217	23.6003	23.6541	23.8571	23.7646	23.9629	23.7003	23.2256	23.6804	23.3442	23.8195	23.6254	23.8615	23.5354
P12787	#N/A	#N/A	Cox5a		22.257	24.0569	24.4097	23.6143	23.7905	23.9026	23.9495	24.2102	23.7352	23.5512	24.2276	24.1144	23.7438	23.3082	23.1053	23.5745	23.7691	23.965	23.9644	23.3858
Q9D881;P19536	#N/A	#N/A	Cox5b			22.1137	22.0087	22.1322	21.786	22.1455	22.2746	22.4048	22.3186	22.5806	22.1252	22.4545	22.5436		23.0806	22.0612	22.0212	22.3327	22.3868	22.8121
P56391	#N/A	#N/A	Cox6b1			24.0183	24.0407	23.5817	24.0235	24.161	23.7677	24.0084		23.6391	23.8259	25.2082	24.3586	23.3762	23.7046	24.0295	23.9221	23.888	24.2244	23.8131
Q9CPQ1	#N/A	#N/A	Cox6c		23.0881	23.6216	23.7229	23.5966	23.7726	23.7278	23.821	23.8223	23.6988	23.2257	23.548	24.1632	23.5678	23.0066	23.285	23.4775	23.699	23.7807	23.6456	23.2865
P48771	#N/A	#N/A	Cox7a2		23.7886	24.5377	24.8891	24.0899	23.9659	24.1149		24.4794	24.3574	23.9965	24.1805	24.0412	24.0626	23.6897	23.7498	24.4051	24.0569	24.4184	24.0727	23.834
Q9JI95;Q64433	#N/A	#N/A	Cpn10-rs1;Hspe1		23.964	25.0682	25.1987	24.2706	24.3096	24.4508	24.5483	24.3017	24.4072	23.996	24.5202	25.5538	24.8298	24.3074	24.237	24.7436	24.3437	24.419	24.69	24.458
Q8C166;F6R587	#N/A	#N/A	Cpne1				22.7944	22.4162	21.6366	22.4956	22.3527	22.5278	22.0765	22.0915	22.5692	21.7846	22.1593	21.9434	22.3308	22.7944	22.1828	22.319	22.1484	22.1445
Q8BT60	#N/A	#N/A	Cpne3		22.4691	22.5125	22.8051	22.7729	22.4575	22.598	22.792	22.7833	22.7027	22.6765	22.5668	22.8629	22.2481	23.0678	22.43	22.5956	22.6095	22.7593	22.7021	22.582
Q9EPU4;A0A2R8VK76	#N/A	#N/A	Cpsf1		21.3331	21.9113	22.186	21.8161	21.8432	21.7384	21.5423	21.9415	21.707	21.4125	21.7737		21.4517	21.731	21.3856	21.8101	21.7992	21.7303	21.5931	21.5228
O35218	#N/A	#N/A	Cpsf2		21.8109	21.9643	22.4322	21.9675	22.0224	22.1608	22.1663	22.085	21.7998	21.6998	22.2288	21.1614			21.4558	22.0692	22.0502	22.017	21.6967	21.4558
Q9QXK7	#N/A	#N/A	Cpsf3			22.7143	22.732	22.8546	22.7197	22.505			22.7368		22.1932				22.638	22.7232	22.6931	22.7368	22.1932	22.638
H3BJ30;H3BJW3;Q6NVF9	#N/A	#N/A	Cpsf6		22.3	22.8686	22.749	23.1385	22.9451	22.6359	22.3778	22.5219	22.6885	22.2487	22.4194	22.8711	22.0373		22.115	22.6392	22.9065	22.5294	22.513	22.0762
P52825	#N/A	#N/A	Cpt2			22.2484	22.377	22.2328	22.3824	21.7574	21.9314	21.8997	21.8245	21.7511	22.2982		21.7397	21.7175		22.3127	22.1242	21.8852	22.0246	21.7286
P62965	#N/A	#N/A	Crabp1		22.5288	23.9069	24.2944	23.2653	22.9957	22.6678	23.1592	23.6312	22.9505	23.1073	23.5728	23.5243	24.1801	23.7852	22.9396	23.5767	22.9762	23.247	23.4015	23.635
P22935	#N/A	#N/A	Crabp2		23.2023	24.3365	24.4663	23.8333	23.818	23.6828	23.0399	23.4615	23.2542	23.2898	24.0862	24.0318	23.8739	23.6001	23.2701	24.0017	23.778	23.2519	23.8026	23.5814
Q62347;Q01147;A0A087WRI6	#N/A	#N/A	Creb1			22.0295	21.9211	22.1831	21.8398	21.2256	21.3112	21.7947			21.8365		21.3377		21.8056	21.9753	21.7495	21.553	21.8365	21.5716
A0A0U1RQB6;F8VPR5;P45481;B2RWS6	#N/A	#N/A	Crebbp;Ep300			21.5318		22.2931	22.4286			22.5761								21.5318	22.3608	22.5761
Q64010	#N/A	#N/A	Crk			22.1725	22.2396	21.8455		21.3376	21.3496	21.8962	21.4148		21.5224	21.9152	22.0793	21.4375		22.2061	21.5916	21.5535	21.7188	21.7584
A0A338P6Q0;A0A338P675;P47941	#N/A	#N/A	Crkl		22.0372	22.9153	23.1541	22.7943	22.6938	23.094	22.3076	22.5983	22.2819	22.229	22.5215	22.6017	22.7769	21.9769	22.1876	22.7022	22.8607	22.3959	22.4507	22.3138
P97427	#N/A	#N/A	Crmp1			21.1274	20.7711	20.8829	20.2116			20.0829								20.9492	20.5473	20.0829
Q6P1J1;Q71H75	#N/A	#N/A	Crmp1				21.275	20.9021	21.3699	21.5198					21.3901					21.275	21.264		21.3901
P63154	#N/A	#N/A	Crnkl1		22.1601	22.7221	22.8111	22.7668	22.7703	22.6252	22.3294	22.5301	22.4169	22.0956	22.7155	22.2379	22.292	21.5982	22.0118	22.5644	22.7207	22.4255	22.3497	21.9673
Q8CJ40	#N/A	#N/A	Crocc		21.7723	21.5922	21.5714	21.6268	21.8314	21.6052	21.7461	21.3588	21.3058	22.448	22.1976	21.1566	21.2226	22.0768	21.7796	21.6453	21.6878	21.4702	21.9341	21.693
A0A571BE99;Q8R555	#N/A	#N/A	Crtac1		19.7162	21.7384	21.118		22.1289	21.6125		21.1537			21.9843	21.8913				20.8575	21.8707	21.1537	21.9378
Q9CYD3	#N/A	#N/A	Crtap			21.1187	21.3672	21.6612	21.5262	21.8026	22.4071	22.4786	22.2728	22.0057	22.3568	22.6346	22.7143	22.5104	22.4878	21.2429	21.6633	22.3862	22.3324	22.5708
A0A1L1SRG5;P23927	#N/A	#N/A	Cryab		22.3519	20.8938	20.1513	21.5173	20.8156	21.1437	22.1154	21.6156	22.0532	22.274	21.7558	22.4877	22.6618	22.2372	22.7768	21.1323	21.1589	21.9281	22.1725	22.5586
O54983	#N/A	#N/A	Crym			21.5517	21.4789	22.0838	21.5319	21.2693			21.3774	20.9368	22.4031	20.7341	22.471	22.4398	21.5742	21.5153	21.6284	21.3774	21.358	22.1617
Q9CZU6	#N/A	#N/A	Cs		23.4887	24.394	24.3943	24.3275	24.112	23.882	24.1605	24.2019	24.3343	23.9947	24.3371	24.2357	24.4091	23.579	24.1949	24.0923	24.1072	24.2323	24.1892	24.061
Q8JZN2;Q91W50	#N/A	#N/A	Csde1		22.3925	22.5954	22.8367	22.4566	23.0872	22.7289	21.8484	22.5885	22.0519	22.5005	22.6048	22.2409	22.0585		21.6724	22.6082	22.7575	22.1629	22.4487	21.8655
Q9ERK4;E9QAX7	#N/A	#N/A	Cse1l		23.1253	23.376	23.1765	23.4034	22.8807	22.8244	22.9534	22.9801	22.7177	23.0043	23.4191	23.0575	23.0303	22.6005	22.9185	23.2259	23.0362	22.8837	23.1603	22.8498
P41241	#N/A	#N/A	Csk			22.3855	22.5568	22.2631	22.3694	22.4174	22.1662	22.3996	22.1568	21.9748	22.45	21.7284	22.1175	21.4075	21.8096	22.4712	22.35	22.2409	22.0511	21.7782
H7BXB1;E9Q4G7;E9Q2U6;E9Q3W1;E9PWB2;Q8BK63	#N/A	#N/A	Csnk1a1			22.1411	22.8771	22.5896	22.2352	22.4743	21.9901	22.2808	21.7196	21.8937	22.309	22.1775	21.1603			22.5091	22.433	21.9968	22.1267	21.1603
Q60737	#N/A	#N/A	Csnk2a1			23.0455	22.7054	22.8399	22.9522	22.8674		22.6533	22.9117	22.428	22.7271	23.0222	22.7789	22.9176	23.237	22.8754	22.8865	22.7825	22.7257	22.9778
P67871;G3UXG7;G3UXU2	#N/A	#N/A	Csnk2b			22.5378	22.2139	22.0571			21.9346				22.0548	22.3717	22.3032			22.3759	22.0571	21.9346	22.2133	22.3032
Q8VHY0	#N/A	ECM-affiliated Proteins	Cspg4					21.3996	21.681		22.4521	21.98	21.7866	21.8887		21.6412	21.4952	21.5823	21.7665		21.5403	22.0729	21.765	21.6147
P97315	#N/A	#N/A	Csrp1		25.1296	21.891	21.6003	22.2016	22.2514	22.4055	22.797	22.6965	22.4857	22.4824	22.4441	21.9697	22.3401	22.231	22.3146	22.8736	22.2862	22.6597	22.2987	22.2952
P97314	#N/A	#N/A	Csrp2			22.4724	22.4339		22.7873		22.5628	23.1733	22.1549	22.9166		21.7066			22.2256	22.4531	22.7873	22.6304	22.3116	22.2256
Q99LC2	#N/A	#N/A	Cstf1		21.6183	22.2516	21.8466	22.3081	22.3244	22.06	21.7895	21.8601	21.8066	21.9025	22.0694	21.7759	21.7776	21.3409	21.958	21.9055	22.2309	21.8187	21.9159	21.6922
Q8BIQ5;A2AEK1	#N/A	#N/A	Cstf2		21.2451	23.0712	22.8075	22.8858	22.3997	22.8305	22.558	22.8488	22.3236	22.5091		21.5573	21.5737		21.8284	22.3746	22.7053	22.5768	22.0332	21.7011
Q99LI7	#N/A	#N/A	Cstf3		21.4586	22.3168	22.0607	22.3126	22.2028	21.9426	22.1224	22.0293	21.5983	21.7609	22.0818	22.3098	21.2034	21.6027	21.2393	21.9454	22.1527	21.9167	22.0508	21.3485
A0A0J9YU62;O88712	#N/A	#N/A	Ctbp1			22.8129	22.8303	22.8661	22.9312	23.0737	22.3599	23.0437	22.5544	22.6695	22.2467	22.5159		22.6405		22.8216	22.957	22.6527	22.4774	22.6405
Q91YZ2;P56546	#N/A	#N/A	Ctbp2			24.057	23.7033	23.6121							23.0137					23.8801	23.6121		23.0137
Q8BG15	#N/A	#N/A	Ctdspl2			21.535	21.8506	21.3365		20.8301			21.4504	21.1507	20.7394					21.6928	21.0833	21.4504	20.945
Q99K41	ECM Glycoproteins	#N/A	Emilin1		21.6127	21.6672	22.3512	21.9786	20.9943	21.7568	22.4643	21.9643	22.3423	22.1398	22.2727	22.6579	22.4425	22.1878	22.1035	21.877	21.5766	22.257	22.3568	22.2446
P26231	#N/A	#N/A	Ctnna1		21.8433	22.9276	23.1215	23.1033	22.9992	23.0003	22.9495	22.9008	22.671	22.5126	22.9838	22.6972				22.6308	23.0343	22.8404	22.7312
E0CXB9;Q61301	#N/A	#N/A	Ctnna2							20.8399							23.1175				20.8399			23.1175
Q02248;E9Q6A9	#N/A	#N/A	Ctnnb1			21.5502		21.7014			21.0578					21.5914				21.5502	21.7014	21.0578	21.5914
Q02248;F7CRC6	#N/A	#N/A	Ctnnb1			22.8012	23.2036	22.6564	22.6054	22.359	22.1275	22.5154	22.6678	22.2109	22.8328	21.9664	21.9771			23.0024	22.5402	22.4369	22.3367	21.9771
Q9CWL8	#N/A	#N/A	Ctnnbl1			21.6912	21.4149	21.9817	21.7653	21.8443	21.6583	21.581	21.4999	21.1347	21.2869	21.3431	21.4311	21.1614	21.6274	21.553	21.8638	21.5797	21.2549	21.4067
P30999;E9Q8Z4;E9Q8Z6;G3X9V2;E9Q904;E9Q901;E9Q8Z9;D3Z2H2;E9Q8Z8;E9Q903;E9Q8Z5	#N/A	#N/A	Ctnnd1		22.8205										23.2368					22.8205			23.2368
P70698	#N/A	#N/A	Ctps1		21.708	22.5533	22.5544	22.6704	22.3681	22.2131	21.8753	22.1771	21.9585	22.2768	22.4524	21.9242	22.1923	21.7564	21.9948	22.2719	22.4172	22.0036	22.2178	21.9812
P70303	#N/A	#N/A	Ctps2			21.3847		21.9586	21.3585			21.467	21.1851		21.6515	21.6067				21.3847	21.6585	21.326	21.6291
Q62018	#N/A	#N/A	Ctr9		22.632	22.1902	22.0479	21.7804	21.8993	22.1298	22.2118	22.197	21.5506	22.1745	21.6297	21.1159		23.961	22.8047	22.29	21.9365	21.9865	21.64	23.3829
G3X8T3;P16675	#N/A	ECM Regulators	Ctsa		19.8339	20.6618	21.0301	21.2051	20.7784	20.6397	21.295	21.5294	21.2608	21.2418		21.979	21.8246	21.4747	21.0095	20.5086	20.8744	21.3617	21.6104	21.4363
P10605	#N/A	ECM Regulators	Ctsb			22.03	21.9291	22.0564	22.0954	22.0257	22.2251	23.0031	22.4126	22.9326	22.5547	23.1217	22.5574	23.0027	22.8789	21.9796	22.0591	22.5469	22.8697	22.813
F8WIR1;P18242	#N/A	ECM Regulators	Ctsd												21.6569	22.2347							21.9458
Q9WUU7	#N/A	ECM Regulators	Ctsz			22.4457	22.39	22.2402	22.2759	22.1361	22.7557	22.8777	22.6768	22.5464	22.8366	23.2748	23.183	23.5547	22.6383	22.4179	22.2174	22.7701	22.886	23.1253
Q60598	#N/A	#N/A	Cttn			21.9133	22.4288	22.4082	22.3487	22.326	22.1349	22.7483	22.4788	22.0347	22.5782	21.1678	21.7499			22.1711	22.361	22.454	21.9269	21.7499
A0A0G2JFS0;Q99LJ0	#N/A	#N/A	Cttnbp2nl				21.1561					20.1402	20.5101		20.9666		20.3956			21.1561		20.3251	20.9666	20.3956
Q9WTX6	#N/A	#N/A	Cul1		22.0151	22.5618	23.2189	23.0667	23.0177	22.451		22.289			22.7306		22.4721			22.5986	22.8451	22.289	22.7306	22.4721
Q9D4H8	#N/A	#N/A	Cul2		21.4864	22.1987	22.1981	21.6913	22.091	21.9132	21.6829	21.6293	21.64	21.5642	21.8827	21.7695	21.1848	21.4799	21.5851	21.9611	21.8985	21.6507	21.7388	21.4166
Q9JLV5;E9Q4T8	#N/A	#N/A	Cul3		21.1938	21.7878	21.9579	22.0744	21.879	21.8877	21.1074	21.9136	21.2297	21.5546	21.7294	21.4731	21.6657	21.1659	21.4691	21.6465	21.947	21.4169	21.5857	21.4336
Q9JLV5;F6ZZK0	#N/A	#N/A	Cul3			22.7077	22.4878	22.9643	21.9026	22.6312	21.5367	22.5737	21.9999	22.0764	22.7545	22.7369	22.5936	21.426	21.9915	22.5978	22.4994	22.0367	22.5226	22.0037
Q3TCH7	#N/A	#N/A	Cul4a				22.0208	22.3239		22.5794	21.6949	22.0291				21.0232		21.0961		22.0208	22.4517	21.862	21.0232	21.0961
A2A432;E9PXY1	#N/A	#N/A	Cul4b		21.0333	22.3333	21.9247	22.0478	21.7661	21.1486	21.551	21.7182	21.7161	21.4117	21.4654	21.2166	21.4493	21.4528	21.2634	21.7638	21.6541	21.6618	21.3646	21.3885
E9PV12;G3X914;Q9D5V5	#N/A	#N/A	Cul5			22.113	21.8437	22.681	22.3538		21.7761	21.8539	22.3006	22.056	22.4933			21.7473	22.2687	21.9783	22.5174	21.9769	22.2747	22.008
Q8VE73	#N/A	#N/A	Cul7			21.8406	22.0961	22.1903	21.8054	22.1353	21.9516	22.0947	21.9637	21.6852	22.0894	21.5461	21.4801		21.4594	21.9684	22.0437	22.0033	21.7736	21.4698
H3BLJ7;H3BKT0;H3BJN3;P70403	#N/A	#N/A	Cux1		27.0558	23.8592		23.6617	22.5976	23.509	25.3854	23.9239		25.7836	22.8008	25.3311	24.8749	26.6322	27.9221	25.4575	23.2561	24.6547	24.6385	26.4764
P97792	#N/A	#N/A	Cxadr			20.9078	21.046		21.0222					20.7244	20.6372					20.9769	21.0222		20.6808
G5E850;P56395	#N/A	#N/A	Cyb5a		22.91	23.2837	23.6092	23.4828	23.7242	23.8055	23.5315	23.3815	23.9187	23.6915	23.4927	24.178	23.8016	23.5095	23.9193	23.2676	23.6708	23.6105	23.7874	23.7435
Q9CQX2	#N/A	#N/A	Cyb5b			21.9659	23.2993	22.8209	23.2387	23.1621	22.125	23.2015	23.0092	22.0188	22.4931	23.1657	22.8071	22.7944	21.9821	22.6326	23.0739	22.7786	22.5592	22.5279
Q9DB73;G3UZG6	#N/A	#N/A	Cyb5r1			20.8642	20.7594	21.1076	20.9243	20.8966				20.7246	21.0307	20.9221	21.5468	20.7021	21.5249	20.8118	20.9762		20.8925	21.258
F2Z456;Q9DCN2	#N/A	#N/A	Cyb5r3		22.2848	23.1524	23.3566	23.1109	23.1167	22.9908	22.8573	23.2561	23.1742	22.93	23.2998	23.1729	23.195	22.7756	22.9322	22.9313	23.0728	23.0959	23.1342	22.9676
Q9D0M3	#N/A	#N/A	Cyc1		24.0419	24.5318	24.5125	24.2889	24.4814	24.4701	24.1227	24.3668	24.417	24.1429	24.5988	23.9661	24.1456	23.6185	24.1627	24.3621	24.4134	24.3022	24.236	23.9756
P62897	#N/A	#N/A	Cycs		22.5118	23.2991	22.6977	22.933	22.8837	23.2148	23.0599	23.2373	23.0301	23.0605	22.9267	23.5769	22.9332	22.8951	22.822	22.8362	23.0105	23.1091	23.188	22.8835
Q7TMB8;A0A0U1RQ05	#N/A	#N/A	Cyfip1			24.0438	22.6506	23.3217		22.5171	22.8464		21.9823	22.2801	22.7864	21.8034	22.3351			23.3472	22.9194	22.4144	22.29	22.3351
A0A087WRA8;A0A087WRU6;Q9QZ82	#N/A	#N/A	Cyp11a1		24.7297									24.7269			25.2665			24.7297			24.7269	25.2665
Q8BKE6	#N/A	#N/A	Cyp20a1			21.1502	21.318			22.0712		21.805	22.3633	21.9138			22.0879			21.2341	22.0712	22.0842	21.9138	22.0879
P56656	#N/A	#N/A	Cyp2c39			21.3842		20.8164	21.7241		21.1274	20.9988	21.5747	21.2602			20.8752			21.3842	21.2702	21.2336	21.2602	20.8752
Q8K0C4	#N/A	#N/A	Cyp51a1		21.4692	22.5488	22.5639	22.3059	22.4809	22.2991	21.9618	22.4106	21.9732	21.9879	22.1839	21.4288	21.8942	21.2824	21.6515	22.194	22.362	22.1152	21.8669	21.6094
E9PX84;Q3TRE6;E9QL31;A0A0R4J104;P98078;F6TQN9	#N/A	#N/A	Dab2								21.5934	21.9386	22.075		22.1987	22.0015	22.1637		22.0714			21.869	22.1001	22.1175
P61804	#N/A	#N/A	Dad1		22.4063	23.4308	23.4158	23.2232	23.3012	23.4529	23.5098	23.7067	23.359	23.0999	23.4019	22.9433	23.1805	22.7489	23.2473	23.0843	23.3258	23.5252	23.1483	23.0589
Q922B2	#N/A	#N/A	Dars		22.6062	23.2709	23.4797	23.5061	23.1135	23.0323	22.9321	23.116	23.0437	23.0099	23.2919	23.0897	23.1665	22.6357	22.924	23.119	23.2173	23.0306	23.1305	22.9087
Q3UGB5;Q9JII5	#N/A	#N/A	Dazap1			21.9939	21.6132	22.2669	21.9163	22.0583	21.9034	22.3931	22.3247	22.0031	22.0497	21.5311	22.0602		21.2145	21.8036	22.0805	22.2071	21.8613	21.6374
P31786;M0QWU8	#N/A	#N/A	Dbi			23.4388	24.0532		23.378	23.8207	23.2704	22.976		23.1867	22.9864	23.4424	23.3584			23.746	23.5994	23.1232	23.2051	23.3584
Q9QXS6;A0A0R4J1E3	#N/A	#N/A	Dbn1		22.6815	23.8988	24.1303	24.246	23.8077	23.9629	23.8878	23.8784	23.936	24.0047	24.0793	23.7332	23.9175	23.4677	23.8663	23.5702	24.0055	23.9007	23.9391	23.7505
Q62418	#N/A	#N/A	Dbnl		20.9726	22.1709	22.3733	22.3794	21.8444	21.839	21.8747	21.7884	21.8947	21.8621	22.29	21.7096	21.7812	21.866	21.2787	21.8389	22.0209	21.8526	21.9539	21.642
P61963	#N/A	#N/A	Dcaf7			21.843	21.5378		21.7247	21.8071			21.4268							21.6904	21.7659	21.4268
Q8BHC4	#N/A	#N/A	Dcakd		23.2824	23.9762	23.9468	23.7412	23.6607	23.6794	23.4138	23.5891	23.4821	23.1545	23.5606	23.5455	23.4576	23.0949	23.5729	23.7352	23.6938	23.495	23.4202	23.3751
A0A0G2JGQ6;Q9JLM8;Q80VB6	#N/A	#N/A	Dclk1			21.9639	21.8691	22.1621	22.3707	22.5713	22.6801	22.2718	22.2959	22.4529	22.9494	21.7467	22.3014	22.0445	21.9512	21.9165	22.3681	22.4159	22.383	22.099
Q08879	ECM Glycoproteins	#N/A	Fbln1		21.9454	21.9815	22.1666	21.9876	22.1292	21.8135	22.1665	22.2287	21.3087	22.0321	22.0806	22.409	22.3689	22.735	22.1722	22.0312	21.9767	21.9013	22.1739	22.4254
Q9DAR7	#N/A	#N/A	Dcps			22.4081		22.2913	22.3478		22.2252	22.5872		21.9043	22.4786		22.2729	22.4657		22.4081	22.3196	22.4062	22.1915	22.3693
E9Q586;E9Q3M3;D3Z2M9;D3YYG9	#N/A	#N/A	Dctn1			22.205		21.9047	21.5642	21.961	22.4062	22.2701	22.2092	21.8732	22.1728	21.3148	21.7736	21.7026		22.205	21.81	22.2952	21.787	21.7381
E9Q586;E9Q3M3;O08788;D3YX34	#N/A	#N/A	Dctn1		21.1274	22.1824	22.1707	22.5788	21.9838	22.0901	21.8245	21.9819	21.8161	21.9599	22.3768	21.5805	21.9274	21.1458	21.5755	21.8268	22.2176	21.8742	21.9724	21.5495
Q99KJ8	#N/A	#N/A	Dctn2		22.2085	23.2264	23.377	23.1068	22.6428	23.0618	22.6381	22.8737	23.0605	23.1751	23.399	22.5467	23.2514	22.561	22.7474	22.9373	22.9371	22.8574	23.0402	22.8532
E9Q919;Q9Z0Y1	#N/A	#N/A	Dctn3		21.2108	22.1334	22.5301	22.1413	22.2872	22.1379	22.0453	21.9827	22.2402	22.1981	22.4813	22.1607	22.2262	21.8122	21.7933	21.9581	22.1888	22.0894	22.28	21.9439
Q8CBY8	#N/A	#N/A	Dctn4			22.0615	21.8522	21.8753	21.5752	21.4871	21.0313	21.675	21.0843				20.9734		21.1222	21.9569	21.6459	21.2636		21.0478
Q9CXV9;A0A1N9M8A6	#N/A	#N/A	Dcun1d5				21.5821	21.911		21.9148	21.0979				21.6613		21.6559			21.5821	21.9129	21.0979	21.6613	21.6559
Q9CXL6;Q6PGI2;O88809	#N/A	#N/A	Dcx				22.0176	21.555	22.0398	22.2576		21.4697	20.7511	21.921	22.4272	20.5869	21.2075	21.2604	21.1945	22.0176	21.9508	21.1104	21.645	21.2208
Q9CWS0	#N/A	#N/A	Ddah1			21.5484	21.4114	21.3514	21.5464	21.5583	21.6827	21.384	21.1473	21.8248	21.9556	21.7461	21.9766	21.9906	21.4357	21.4799	21.4854	21.4047	21.8422	21.801
Q99LD8	#N/A	#N/A	Ddah2		22.7839	23.8186	24.1062	23.8289	23.6666	23.5411	23.4751	23.4286	23.6748	23.5117	23.9686	24.1525	23.648	23.3633	23.2191	23.5696	23.6789	23.5262	23.8776	23.4101
Q3U1J4	#N/A	#N/A	Ddb1		22.8839	23.3567	23.3254	23.659	23.2781	23.2742	23.0027	22.9181	23.2758	23.0176	23.3119	23.0538	23.2203	22.9703	23.1194	23.1887	23.4038	23.0656	23.1278	23.1034
A2ADY9	#N/A	#N/A	Ddi2		21.3928	21.8132	22.2866	21.797	21.425	21.4137	21.1542	21.5701	21.7889	21.3648	21.3991	21.5449	21.8752		21.0738	21.8309	21.5452	21.5044	21.4363	21.4745
O54734	#N/A	#N/A	Ddost		23.1271	23.9135	23.9699	24.1083	23.8952	23.7404	23.9035	23.8976	23.7468	23.87	24.1768	24.1375	24.2657	24.0163	24.0531	23.6702	23.9146	23.8493	24.0614	24.1117
Q62371	#N/A	#N/A	Ddr2					20.2666		21.4418	20.4705	21.1407	21.1851	20.813	21.402	20.8771	21.2286				20.8542	20.9321	21.0307	21.2286
Q91VR5	#N/A	#N/A	Ddx1		22.6922	22.9885	22.9523	23.2239	22.9093	22.827	22.8596	22.8572	22.3622	22.6034	22.9269	22.3386	22.236	21.9117	22.4378	22.8777	22.9867	22.693	22.623	22.1951
Q501J6;Q3U741	#N/A	#N/A	Ddx17		23.4546	24.0862	23.8172	24.0648	24.2163	24.1724	23.8494	24.114	23.8415	23.6962	23.9263	23.0978	23.2666	22.7262	23.4504	23.786	24.1512	23.9349	23.5734	23.1477
Q8K363	#N/A	#N/A	Ddx18			21.5124	20.2139	21.4704	21.3996	20.9693		21.3967	21.8501	21.4738	21.0697		21.5617			20.8632	21.2798	21.6234	21.2717	21.5617
Q9JIK5	#N/A	#N/A	Ddx21		22.4391	22.9151	21.768	22.5849	22.9199	22.7655	21.6362	22.838	21.8667	22.0293	22.2296	21.8741	21.4064	20.7811	21.4365	22.3741	22.7568	22.1136	22.0443	21.208
D3Z0M9	#N/A	#N/A	Ddx23		21.7579	22.3856	22.3812	22.523	22.4076	22.299	22.0006	22.4799	22.0451	22.1372	22.4147	21.4474	21.6296	21.114	21.688	22.1749	22.4099	22.1752	21.9998	21.4772
Q921N6	#N/A	#N/A	Ddx27		20.8537	21.0064			21.0116	20.6562		20.6304								20.9301	20.8339	20.6304
Q8VDW0	#N/A	#N/A	Ddx39a				22.268	23.5696												22.268	23.5696
Q9Z1N5	#N/A	#N/A	Ddx39b		24.219	25.1694	24.732	24.8738	24.7369	24.9334	24.7338	24.6899	24.6967	24.4317	24.6224	24.0814	24.325	24.2025	24.3653	24.7068	24.848	24.7068	24.3785	24.2976
Q62167	#N/A	#N/A	Ddx3x		23.1926	23.7016	23.7294	23.481	23.3691	23.3008	23.0319	23.129	22.751	22.7416	23.2993	22.3999	22.5586	22.1302	22.6213	23.5412	23.3836	22.9706	22.8136	22.4367
Q62095	#N/A	#N/A	Ddx3y		22.9005	24.2296	24.2585	24.3982	23.8764	23.8071	23.4432	23.32	23.3757	23.3082	23.9105	23.1371	23.0873	22.8418	23.1267	23.7962	24.0273	23.3796	23.4519	23.0186
Q810A7	#N/A	#N/A	Ddx42		21.6153	22.3141	22.1636	22.2215	22.3279	22.2107	21.9832	22.2413	22.0179	21.8242	22.0165	21.3733	21.7146	21.373	21.3499	22.031	22.2534	22.0808	21.738	21.4791
Q569Z5	#N/A	#N/A	Ddx46			22.1695					21.0264	21.9431	21.7182						20.9008	22.1695		21.5626		20.9008
F6QKD2;A0A0N4SVT1;Q9CWX9;A0A0N4SWC5	#N/A	#N/A	Ddx47		21.7306	21.9312		21.5541	21.4981	21.365	21.0468	21.5523	20.8726	21.0882						21.8309	21.4724	21.1572	21.0882
Q8BTS0;Q61656	#N/A	#N/A	Ddx5		24.3198	24.8744	24.6595	24.7673	24.8828	24.5973	24.2569	24.6789	24.4156	24.2224	24.5507	23.8279	24.0311	23.4676	23.9977	24.6179	24.7491	24.4504	24.2003	23.8321
Q99MJ9	#N/A	#N/A	Ddx50		21.3248	22.3907	21.9936	22.706	22.0824	22.556	22.2993	22.3604	21.7768	22.1976	22.725	21.2401				21.9031	22.4481	22.1455	22.0542
Q8K4L0	#N/A	#N/A	Ddx54			21.2311	20.3711	20.6014	21.1018	20.6235		20.7122			20.3852					20.8011	20.7756	20.7122	20.3852
Q5SVX2;Q9D0R4	#N/A	#N/A	Ddx56					21.6757		22.0797											21.8777
P54823	#N/A	#N/A	Ddx6		23.2628	23.7581	23.8879	23.8782	23.4974	23.5495	23.4296	23.3245	23.38	23.2811	23.4823	23.3258	23.2799	23.0068	23.2832	23.6363	23.6417	23.378	23.3631	23.19
Q9CQ62	#N/A	#N/A	Decr1		22.9956	22.7831	23.0759	23.3551	22.9036	23.167	22.891	22.6166	22.9927	22.9567	22.6263		22.6832		22.8448	22.9515	23.1419	22.8334	22.7915	22.764
Q7TNV0	#N/A	#N/A	Dek		22.9713	23.5974	23.526	22.0062	24.4709		22.4273	22.8773		21.0764	22.9456		22.1919			23.3649	23.2385	22.6523	22.011	22.1919
Q9CQJ6	#N/A	#N/A	Denr			22.8427	22.6513	22.7843		22.5377	22.5162	23.0902			23.0438					22.747	22.661	22.8032	23.0438
A0A0N4SUT8;A0A0N4SVH5;A0A0N4SVW1;A0A0N4SUV7;Q91YP3	#N/A	#N/A	Dera									21.6542			21.5265							21.6542	21.5265
Q99J56	#N/A	#N/A	Derl1			21.1063	21.2648	21.0194	21.524		21.7026		21.4429		21.5982					21.1856	21.2717	21.5727	21.5982
P31001	#N/A	#N/A	Des			23.8447	23.2249	24.2011	24.1009	24.2928	24.6268	24.5745	24.7828	24.4155	24.8696	24.0102	24.287	23.7999	24.4498	23.5348	24.1983	24.6614	24.4318	24.1789
A0A140LIT2;O88455	#N/A	#N/A	Dhcr7			22.0477		22.4328		22.2907	22.7449	23.117		22.6755	22.8146		22.5289		22.2674	22.0477	22.3617	22.931	22.745	22.3982
P00375	#N/A	#N/A	Dhfr		23.4659	23.953	24.2986	23.3057	23.804	23.003		23.2944	23.0991	23.2172	23.7315	23.5408	23.5604	22.8327	23.4651	23.9058	23.3709	23.1967	23.4965	23.2861
Q99L04	#N/A	#N/A	Dhrs1			21.8926	21.5569		21.1129	21.7361	21.6482	21.6834	21.953	21.3723	22.4985		22.3211		21.239	21.7248	21.4245	21.7615	21.9354	21.7801
Q99LB2;A0A2I3BRG8	#N/A	#N/A	Dhrs4			21.7129	21.8804	21.657	21.4839	21.6115		21.2012	20.859		21.2912	21.118				21.7967	21.5841	21.0301	21.2046
O35286	#N/A	#N/A	Dhx15		22.8362	22.7228	22.5697	22.7147	21.2317	21.5341	22.8077	23.2137	22.7805	22.6343	22.2528	22.0979	22.4631	21.9446	22.2187	22.7096	21.8268	22.9339	22.3283	22.2088
G3X8X0;Q05BH3	#N/A	#N/A	Dhx16				22.9735		22.9215						22.8524					22.9735	22.9215		22.8524
Q6PGC1	#N/A	#N/A	Dhx29		20.4776	21.6857	22.2027	21.7743	21.4888	20.8253	21.4135	21.3416	21.5105	21.0106	21.693		21.2772			21.4553	21.3628	21.4219	21.3518	21.2772
A0A0G2JGL8;Q99PU8	#N/A	#N/A	Dhx30		21.4263	21.5954	21.8995	21.6657	21.2006	21.4336	21.2064	21.2566	21.2448	21.0279	21.5998	20.4895	20.6643	21.0542	20.5425	21.6404	21.4333	21.2359	21.0391	20.7537
Q8VHK9	#N/A	#N/A	Dhx36		21.6047	21.6929	21.7141	22.2041	22.5188	21.7134	21.1262	21.5009	21.3325	21.3556	21.6851		20.7956		21.1401	21.6705	22.1454	21.3198	21.5203	20.9678
Q80X98	#N/A	#N/A	Dhx38			21.9692	21.4688	21.541	21.6259			21.7157	20.9671							21.719	21.5835	21.3414
E9QNN1;A0A087WPL5	#N/A	#N/A	Dhx9			23.915	23.9824	24.3145	23.9439	24.0733	23.8486	24.0608	23.8462	23.4532	24.1135	23.4442	23.514	23.3376	22.9674	23.9487	24.1106	23.9186	23.6703	23.273
E9QNN1;Q3UR42	#N/A	#N/A	Dhx9		22.2065	22.9448	22.4449	22.5029	22.5308	22.8017	22.0834	22.7203	22.2204	22.6529	23.0137		22.2195		22.0673	22.5321	22.6118	22.3414	22.8333	22.1434
F8VQ54;Q8R418	#N/A	#N/A	Dicer1		21.3723	21.8138	22.116	21.7624	21.1582	21.2409		21.5392	21.5092		21.0076		20.9882			21.7673	21.3872	21.5242	21.0076	20.9882
B2RQC7;Q3UH60	#N/A	#N/A	Dip2b			20.7633	21.2006	21.0353		21.4392		21.2342			21.1692					20.9819	21.2372	21.2342	21.1692
Q9CSH3	#N/A	#N/A	Dis3		21.7951	22.2598	22.2127	22.407	22.034	22.0476	21.6021	22.0888	21.7655	21.9869	22.0045	21.5071	21.7638	21.6628		22.0892	22.1629	21.8188	21.8328	21.7133
Q8CI75	#N/A	#N/A	Dis3l2			21.3131	21.4665	21.7075				21.6523					21.3146			21.3898	21.7075	21.6523		21.3146
Q9ESX5	#N/A	#N/A	Dkc1			21.8937		21.8071												21.8937	21.8071
Q8BMF4	#N/A	#N/A	Dlat			22.6505	22.808	22.9805	22.6627	22.6086	22.9304	21.997	23.1722	22.918	22.9852		22.7407	22.2426	22.9108	22.7292	22.7506	22.6999	22.9516	22.6314
O08749	#N/A	#N/A	Dld		22.2744	23.0012	22.9415	23.3708	22.9042	22.9646	22.7503	22.8338	22.748	23.0689	22.8892	22.9353	23.1155	22.4752	22.9463	22.739	23.0798	22.7773	22.9645	22.8457
Q811D0;E9Q9H0;H7BWY4;D3Z3B8	#N/A	#N/A	Dlg1			20.9357					21.6596				21.3982		21.4984			20.9357		21.6596	21.3982	21.4984
Q811D0;E9Q9H0;H7BWY4;S4R2T8	#N/A	#N/A	Dlg1			22.0227	21.8672	21.6256						21.6956	21.5509					21.945	21.6256		21.6233
H3BJD4;I1E4X0;F6YMR0;E9PUF2;B7ZNS2;B1AZP2	#N/A	#N/A	Dlgap4			22.0753	21.9772	21.7688	21.9767	22.3092	21.2065	21.8735	21.4766	21.6561	21.7645	21.3976		21.111	21.7061	22.0262	22.0182	21.5189	21.6061	21.4085
G3UZ17;Q9DAU5;E9PVN3;G3UWU8;B4YB46;B4YB48;Q925U3;Q09163	#N/A	#N/A	Dlk1			20.1689			21.9984		22.493	23.5355	23.5937		22.4975	22.7122	22.7325	22.3057	23.3534	20.1689	21.9984	23.2074	22.6049	22.7972
Q9D2G2	#N/A	#N/A	Dlst		22.0142	23.069	23.2946	23.1317	23.0857	23.2549	23.1557	23.1547	23.3215	22.9988	23.057	22.9758	22.8527	22.3977	22.9317	22.7926	23.1574	23.2106	23.0105	22.7274
Q9JI44	#N/A	#N/A	Dmap1		21.1528	21.3402	20.9794	21.5956	21.5795	21.542		21.3897	21.2007		21.283					21.1575	21.5724	21.2952	21.283
P63037	#N/A	#N/A	Dnaja1		22.5413	23.1418	22.0576	23.2421	23.3194	23.187	22.9288	22.9162	23.0228	22.8377	22.6196	22.773	22.6488		20.0072	22.5802	23.2495	22.9559	22.7434	21.328
Q9QYJ0	#N/A	#N/A	Dnaja2		22.1934	22.4509	22.5055	22.4669	22.4146	22.2129	22.1702	22.1569	22.0113	22.3934	22.4645	22.1007	22.182	21.777	22.1846	22.3833	22.3648	22.1128	22.3195	22.0479
Q3TYL7;Q9QYJ3	#N/A	#N/A	Dnajb1			22.0857	21.6645	21.613	22.104	21.4969	22.0522	21.5764	21.7848		22.2238				21.3	21.8751	21.738	21.8045	22.2238	21.3
Q99KV1	#N/A	#N/A	Dnajb11		21.7185	22.7446	23.0125	22.4292	23.0577	23.1484	22.9907	23.1924	23.1144	22.7988	22.9218	23.0503	23.1378	22.9064	23.3218	22.4918	22.8784	23.0992	22.9236	23.122
A0A0G2JER9;O54946;G3X8S5	#N/A	#N/A	Dnajb6			21.8981	21.2571	22.41	21.7634	21.7356			22.1428		21.9181	21.8339	22.1957	21.7513	21.1787	21.5776	21.9696	22.1428	21.876	21.7086
Q9DC23	#N/A	#N/A	Dnajc10			21.3476	21.5033	21.2361	21.6724	21.5816	21.2306	21.7874	21.7126	21.7982	21.9521	21.9772	22.0545	22.1841	21.3159	21.4254	21.4967	21.5769	21.9092	21.8515
G3X922;D4AFX7	#N/A	#N/A	Dnajc13				22.215	21.5128	22.1488	21.5049		22.4197		21.6017	22.0487		21.8447		21.709	22.215	21.7222	22.4197	21.8252	21.7768
Q91YW3	#N/A	#N/A	Dnajc3			21.41	21.3694	21.5867	20.4533	21.1404							21.6534		21.3465	21.3897	21.0602			21.4999
P60904	#N/A	#N/A	Dnajc5			22.178		22.7977							22.5774					22.178	22.7977		22.5774
A0A6I8MWZ1;A2A5E1;A0A6I8MX00;A0A6I8MWX8;Q9QYI3	#N/A	#N/A	Dnajc7			22.3335	22.0356	22.4473	22.4392	21.5368		22.1993	21.4635		22.1259					22.1845	22.1411	21.8314	22.1259
A2ALF0;A2ALF3;F6TQL3;Q6NZB0	#N/A	#N/A	Dnajc8		22.554	22.7781	22.6023	22.7743	22.5187	22.4545	22.2785	22.4628	22.3393	22.3821	22.7437	22.0193	22.1595	22.2013	22.3879	22.6448	22.5825	22.3602	22.3817	22.2496
Q91WN1	#N/A	#N/A	Dnajc9		21.8382	22.6378	22.4177	22.6613	22.4308	22.4696	21.9596	22.3324	22.082	22.1929	22.2831	21.6909	21.9815	21.6517	22.1131	22.2979	22.5206	22.1246	22.0556	21.9154
A0A0J9YUE9;A0A0J9YUN4;P39053	#N/A	#N/A	Dnm1			20.8983		20.9671							21.2372					20.8983	20.9671		21.2372
Q8K1M6;E9PUD2	#N/A	#N/A	Dnm1l		20.6624	22.4207	22.3452	22.436	22.0359	22.145	21.7157	22.2258	22.2935		22.5697	22.3787	23.036	22.0592		21.8094	22.2056	22.0783	22.4742	22.5476
G3UZZ3	#N/A	#N/A	Dnm2			21.1543	20.7459	21.2844	21.0067	21.1045	21.1163	21.2524		21.0075	21.2238		21.3396			20.9501	21.1318	21.1843	21.1157	21.3396
P13864	#N/A	#N/A	Dnmt1		23.5656	24.2345	24.1132	23.9201	23.73	23.2726	23.4436	23.5482	23.0823							23.9711	23.6409	23.358
O88508	#N/A	#N/A	Dnmt3a		22.8343	23.3489	23.4488	23.359	23.6296	23.3625	22.8195	23.4293	23.3709	22.3627	23.5926	21.9045	22.4989	21.7334		23.2107	23.4503	23.2066	22.6199	22.1162
Q8BPW9;Q3TVK3;Q9Z2W0	#N/A	#N/A	Dnpep		21.649	22.9393	23.0735	22.5552	22.5546	22.9495	22.2305	22.7583	22.5731	22.508	22.7888	21.9552	22.8496	22.4771	22.2452	22.5539	22.6865	22.5206	22.4174	22.524
Q8BUR4	#N/A	#N/A	Dock1			21.2665	21.752	21.3436	21.9437	21.1729	21.3628	21.6533	21.135	21.3394	21.7848	21.1214	20.8107		21.5195	21.5092	21.4867	21.3837	21.4152	21.1651
A2AF47	#N/A	#N/A	Dock11			21.205	21.5364	21.1482	21.375	21.1532	20.6272	21.3667	20.4322	20.8687	20.7877		20.7405	20.145	20.2291	21.3707	21.2255	20.8087	20.8282	20.3715
Q8VDR9;A0A1L1SQR4;A0A1L1ST98	#N/A	#N/A	Dock6					30.0745				28.9651									30.0745	28.9651
A0A0U1RNK7;E9PX48;A2A9M5;A2A9M4;Q8R1A4	#N/A	#N/A	Dock7		23.321	21.9543	22.2559	22.1497	22.2429	22.2936	21.5816	22.1183	22.1328	21.7088	22.1213	21.4687	21.3658	21.5224	21.7193	22.5104	22.2288	21.9442	21.7663	21.5358
D3Z5N6;Q61103	#N/A	#N/A	Dpf2		22.6549	23.0203	22.6125	22.8298	22.6544	22.9585	22.3454	22.4225	22.4508	22.3452	22.288	21.7488	22.003	21.3337	22.0219	22.7626	22.8142	22.4062	22.1273	21.7862
O70152	#N/A	#N/A	Dpm1				20.6579		21.3297	20.3743						21.9002	21.9915		21.4517	20.6579	20.852		21.9002	21.7216
Q9D1Q4	#N/A	#N/A	Dpm3			22.575	23.1361	22.2711	22.3617	22.3291		23.2229	22.3658		22.2713	22.1041				22.8555	22.3206	22.7943	22.1877
Q99KK7	#N/A	#N/A	Dpp3		22.9889	23.3871	23.2605	23.0021	22.925	22.4299	22.1524	22.9592	22.5612	22.7972	23.0073	22.975	23.0012	23.6219	22.7582	23.2122	22.7857	22.5576	22.9265	23.1271
Q9Z218	#N/A	#N/A	Dpp6			20.9463	21.759	21.2419	21.2935	22.7993	21.9112	23.0091	22.9021	20.5758	21.5371	20.9019		20.6894		21.3527	21.7782	22.6075	21.005	20.6894
O08553	#N/A	#N/A	Dpysl2		23.6802	24.7196	24.7448	24.8952	24.7312	24.7952	24.1572	24.4118	24.3306	24.579	24.9884	23.9944	24.6667	24.4208	24.1973	24.3815	24.8072	24.2999	24.5206	24.4283
E9PWE8	#N/A	#N/A	Dpysl3				21.9246	21.3133		22.2772	22.6502	22.8064	23.2495	22.2019	22.5936		21.5029	22.9533	22.0641	21.9246	21.7952	22.902	22.3977	22.1734
Q3TMU8;O35098;A0A0R4J1N0	#N/A	#N/A	Dpysl4			22.3664	22.7697	22.4279	22.5955	22.5944	21.5368	21.6815	21.5848	22.1161	22.5345	21.1321	22.0965	22.0586	21.8641	22.5681	22.5392	21.601	21.9276	22.0064
Q9EQF6	#N/A	#N/A	Dpysl5		21.0601	22.3059	22.5187	22.5217	22.6653	22.7697	21.3524	21.8516	21.5283	22.2316	22.5583	21.5605	22.2583	22.0342	21.9629	21.9616	22.6522	21.5774	22.1168	22.0851
Q91WV0	#N/A	#N/A	Dr1			21.6372	21.6524	21.8159					22.1574		21.5161					21.6448	21.8159	22.1574	21.5161
D3YYC2;F6T9K1;G3UXH5;D3YY09;Q9D6N5	#N/A	#N/A	Drap1		21.2421	22.8268	22.5437	22.5041	22.763	22.5402	21.8135	22.4456	21.9488	21.9748	22.3712	21.7285	21.8588	21.5848	21.7343	22.2042	22.6024	22.0693	22.0249	21.726
P32233	#N/A	#N/A	Drg1		22.6824	22.6918	22.6148	22.6766	22.4026	22.9695	22.073	22.315	22.4673	22.2261	22.2787	21.6689	22.0182	21.9918	22.0038	22.663	22.6829	22.2851	22.0579	22.0046
Q9QXB9	#N/A	#N/A	Drg2		21.7027	22.3908	22.2891	22.2941	22.2223	21.9632	21.9832	21.8319	21.8145	21.9004	22.426	21.4296	22.0778	21.8599	21.7776	22.1275	22.1598	21.8765	21.9186	21.9051
Q7TSF1;Q61495	#N/A	#N/A	Dsg1b;Dsg1a		24.4101	23.7518	24.6157	23.0122	23.0677	23.5294	24.5097	22.6411	25.1822	24.4316		24.9962	24.9466	26.7822	24.3618	24.2592	23.2031	24.111	24.7139	25.3635
E9Q557	#N/A	#N/A	Dsp		23.8293	22.017	21.1372	20.9476	21.1943	21.628	23.0205	20.9914	22.6131	23.9194	20.5671	23.4787	24.8122	25.0337	23.2917	22.3279	21.2567	22.2083	22.6551	24.3792
A0A087WSP0;E9Q9X1;S4R1P5;Q91ZU6	#N/A	#N/A	Dst				20.1407								21.3281					20.1407			21.3281
Q9R0P5	#N/A	#N/A	Dstn		22.403	23.5664	23.3253	23.3584	23.3646	23.4053	23.013	23.2735	23.1715	23.1029	23.4604	23.4899	23.5825	23.1367	23.0711	23.0982	23.3761	23.1526	23.3511	23.2634
Q9DD18	#N/A	#N/A	Dtd1			21.7751	21.4853	21.7409	21.2085	21.8597	21.6134	21.6022	21.2268		21.5991				21.822	21.6302	21.6031	21.4808	21.5991	21.822
P97930	#N/A	#N/A	Dtymk			22.6297	22.3852	22.4224	22.515	21.9167	22.5536	22.2155	22.3266		22.4735	22.1609	22.1998			22.5075	22.2847	22.3652	22.3172	22.1998
Q6NT99	#N/A	#N/A	Dusp23				21.0964	20.5225												21.0964	20.5225
H3BKL8;B1AQF4;Q9D7X3	#N/A	#N/A	Dusp3					21.7721	21.4435		21.8697	22.4502	22.3805	21.816	22.9285	21.6849	22.3392	21.973			21.6078	22.2335	22.1431	22.1561
Q7TNL7	#N/A	#N/A	Dusp9			22.1841	22.3433	22.6342												22.2637	22.6342
Q9CQ43	#N/A	#N/A	Dut		23.3766	22.5893	22.8316	22.7475	22.2719	22.0131	22.2802	21.9151		22.3566	21.9729	22.398	22.2685	21.6644		22.9325	22.3442	22.0977	22.2425	21.9665
Q9JHU4	#N/A	#N/A	Dync1h1		22.0977	23.0734	23.2431	23.1798	23.0188	23.0526	22.7678	22.8846	22.8785	22.8848	23.2323	22.5023	22.8163	22.4087	22.5978	22.8047	23.0837	22.8436	22.8731	22.6076
A2BFF8;Q3TPJ8;A2BFF5;A2BFF9;O88487	#N/A	#N/A	Dync1i2			22.2135	22.612	22.437	22.5295	22.3784	21.9986	22.5845	22.1431	22.3325	22.5492	21.8766	22.2286	22.1076	22.0619	22.4127	22.4483	22.2421	22.2527	22.1327
Q8R1Q8	#N/A	#N/A	Dync1li1		21.647	22.6163	22.6157	22.8975	22.6282	22.6276	22.2792	22.43	22.4771	22.4375	22.7007	22.1826	22.5063	21.9139	22.2342	22.293	22.7178	22.3954	22.4403	22.2182
Q6PDL0;A0A1D5RM94	#N/A	#N/A	Dync1li2				22.2659		21.8787	21.1849		21.3337		21.6493				20.943	21.8592	22.2659	21.5318	21.3337	21.6493	21.4011
Q6PDL0;A0A1D5RMC1	#N/A	#N/A	Dync1li2			22.5296		22.1845						22.0962	22.7639					22.5296	22.1845		22.4301
P63168	#N/A	#N/A	Dynll1			21.9645	22.063	21.9326	21.9333	22.0487	22.0508	21.8974	22.3431	22.3619	21.0719	22.0798	21.9549	20.9239		22.0137	21.9715	22.0971	21.8379	21.4394
P62627	#N/A	#N/A	Dynlrb1		22.7211	23.804	24.437	23.4795	23.7083	24.0229	23.8071	23.9629	23.6533	23.3422	23.9391	23.59		23.2704	23.0354	23.6541	23.7369	23.8078	23.6238	23.1529
A0A338P7B7;P51807	#N/A	#N/A	Dynlt1				22.6346											23.411		22.6346				23.411
F6XLV1	#N/A	#N/A	E030010N08Rik			23.3048			23.6656											23.3048	23.6656
O08792	#N/A	#N/A	Ebf2			21.705	21.999	22.0179		23.0019		22.9454		21.6005	22.2283	22.6153	21.8459			21.852	22.5099	22.9454	22.148	21.8459
Q6NXL3;O08791	#N/A	#N/A	Ebf3			21.7907	21.8654	21.7916	22.4156	22.3072	22.1944	22.0725	21.652	21.5992	21.6997	22.4839	22.2262	20.3627	21.7226	21.8281	22.1715	21.973	21.9276	21.4372
Q8BH95	#N/A	#N/A	Echs1		22.067	22.8001	23.0071	22.835	22.7609	22.5699	22.3944	22.6275	22.5139	22.5951	22.712	22.5882	22.5436	22.0739	21.8549	22.6247	22.722	22.512	22.6318	22.1575
P42125	#N/A	#N/A	Eci1			22.2243	22.2988	21.9997	21.845	21.8124	22.0299	22.1467	21.933	21.9159	21.8052	21.9732	21.8144		21.6485	22.2615	21.8857	22.0365	21.8981	21.7314
E9PY42;Q78JN3;Q3TCD4;Q9WUR2	#N/A	#N/A	Eci3;Eci2		21.7681	22.3447	21.7469	22.2778	22.1504	22.2152	21.9289	22.2229	21.696			21.4928	21.7908		22.1237	21.9532	22.2144	21.9493	21.4928	21.9572
Q6PDI5	#N/A	#N/A	Ecm29					21.3978	21.4498	21.2614											21.3697
Q8K2D3	#N/A	#N/A	Edc3			21.1914	22.1068	21.3389	21.4491	21.4511	21.0691				21.0354					21.6491	21.413	21.0691	21.0354
A0A0R4J1Q0;G5E896;Q3UJB9	#N/A	#N/A	Edc4		22.3958	23.1815	23.8291	23.29	23.148	23.3192	22.8354	22.7725	23.0978		23.5802	22.9151	22.6725	22.123		23.1355	23.2524	22.9019	23.2477	22.3978
Q9JMG1	#N/A	#N/A	Edf1		22.5659	23.5843	23.7763	23.4501	23.6663	23.3883	23.142	23.2471	23.2143	23.1441	23.2898	23.3923	23.3677	23.0615	23.3216	23.3088	23.5016	23.2011	23.2754	23.2503
Q8BL66	#N/A	#N/A	Eea1			21.0702	21.2875	20.7881		21.4243	21.637	21.0759	21.5482	21.7574	21.5591	21.2324	20.6316		20.7165	21.1789	21.1062	21.4204	21.5163	20.674
A0A140LIG5;A0A5F8MPX8;Q921E6	#N/A	#N/A	Eed				20.896	20.6579		21.3989	21.3298	21.6993	22.0383		20.9906					20.896	21.0284	21.6891	20.9906
P10126	#N/A	#N/A	Eef1a1		24.3264	25.3971	25.2174	25.225	25.1897	24.9934	24.6544	25.2421	24.7446	24.8265	24.7352	24.5956	25.003	24.182	24.2738	24.9803	25.1361	24.8804	24.7191	24.4863
O70251;A0A087WS46	#N/A	#N/A	Eef1b;Eef1b2		23.6387	24.4364	24.2213	24.1544	24.275	24.178	23.993	23.9707	23.8648	23.9978	24.1848	23.8848	23.9315	23.3646	23.7525	24.0988	24.2025	23.9428	24.0225	23.6829
A0A0R4J1L2;F6ZFU0;D3Z7N2	#N/A	#N/A	Eef1d			23.5233		23.686	23.3392	23.7021	23.4699	23.7938	23.3003	23.024	23.4136	22.899	23.1469	23.2257		23.5233	23.5758	23.5213	23.1122	23.1863
Q80T06;A0A0R4J1E2;P57776;E9QN08;D3YUQ9	#N/A	#N/A	Eef1d		25.1388	26.3939	26.2084	26.4239	26.024	26.0639	25.879	25.8963	25.8254	25.8172	26.0854	25.6573	26.2517	25.4529	25.7601	25.9137	26.1706	25.8669	25.8533	25.8215
Q9D1M4	#N/A	#N/A	Eef1e1		21.1284	21.9484	22.4473	22.295	22.0054	22.0251	21.7059	21.6569	21.907	21.8671	21.9596	22.3978	21.8758	21.4976	21.6018	21.8414	22.1085	21.7566	22.0748	21.6584
Q9D8N0	#N/A	#N/A	Eef1g		24.8182	25.4536	25.448	25.7521	25.2463	25.1319	25.0839	25.0422	25.0904	25.1286	25.4342	24.8182	24.8541	24.4411	24.8636	25.24	25.3768	25.0721	25.127	24.7196
P58252	#N/A	#N/A	Eef2		24.238	24.9639	24.9024	25.2121	24.8154	24.7591	24.7248	24.6985	24.6369	24.7986	25.0213	24.4318	24.5696	24.3567	24.4825	24.7014	24.9288	24.6868	24.7506	24.4696
Q9JHW4;A0A0N4SUV6	#N/A	#N/A	Eefsec				20.731				20.4295		20.2743		20.7891	20.1946	20.6853			20.731		20.3519	20.4919	20.6853
P37889	ECM Glycoproteins	#N/A	Fbln2								21.5596	20.961				20.6062	20.6844					21.2603	20.6062	20.6844
Q9D4J1	#N/A	#N/A	Efhd1		23.01		23.8022	23.2722	23.3973	25.4784	24.0169	25.4134			23.5068	22.6679	23.1057			23.4061	24.0493	24.7151	23.0874	23.1057
Q8C845	#N/A	#N/A	Efhd2			22.7583	22.4769	22.9157	22.9193	22.7832	22.8273	22.8084	23.0266	22.7114	23.2864	23.2816	23.4361	22.8258	22.874	22.6176	22.8727	22.8875	23.0931	23.0453
Q8C0D5	#N/A	#N/A	Eftud1		20.2712	21.5085	22.0007	21.2775	22.8679	21.7626	22.5584	22.4974	20.531	21.3458	22.2197		21.1623		20.7235	21.2601	21.9693	21.8623	21.7828	20.9429
G3UZ34;A2AH85;O08810	#N/A	#N/A	Eftud2		22.5837	23.1805	23.144	23.2592	23.1237	22.919	22.7174	22.9932	22.8471	22.7462	22.9408	22.5417	22.6455	22.1026	22.4894	22.9694	23.1006	22.8526	22.7429	22.4125
Q9WVK4	#N/A	#N/A	Ehd1		21.6218	22.3123	22.5401	22.4033	22.1954	22.3871	22.2198	22.3313	22.5423	22.5085	22.5079	22.419	22.5451	22.185	22.3112	22.1581	22.3286	22.3645	22.4785	22.3471
Q9EQP2	#N/A	#N/A	Ehd4			21.637	21.958	21.8412	21.9774	22.3577	21.6329	21.9694	21.9722	21.7551	22.2551	21.7317	21.8806	21.2634	21.6082	21.7975	22.0587	21.8582	21.914	21.5841
E9Q5A3;Z4YJZ7;A0A0H2UH19;Q5DW34	#N/A	#N/A	Ehmt1		21.2803	21.9206	22.2806	21.9879	21.7336	21.9162	21.6084	21.9484	21.4544	20.9106	21.9248	21.1689	21.3389		21.342	21.8272	21.8792	21.6704	21.3347	21.3405
A0A1L1SSA3;J3QPZ8;Q9CXU9;P48024	#N/A	#N/A	Eif1;Eif1b		24.8983	24.2297	24.1306	24.1183		24.4646	24.2862		24.0081		23.8478		24.1382			24.4195	24.2914	24.1471	23.8478	24.1382
A0A494BB95;Q8BMJ3;Q60872	#N/A	#N/A	Eif1ax;Eif1a		22.4656	22.9307	22.8082	22.6535	22.7183	22.723		22.852	22.297	22.5064		22.1062	22.0534	22.3727	23.1166	22.7348	22.6983	22.5745	22.3063	22.5142
Q8BJW6	#N/A	#N/A	Eif2a		21.4577	22.2448	22.353	22.4194	22.6145	22.0252	21.9621	22.1419	21.7622	21.9916	22.1215	21.521	21.8954	21.3651	21.7022	22.0185	22.353	21.9554	21.878	21.6542
Q99LC8	#N/A	#N/A	Eif2b1					21.9684			22.0635				21.7481	21.4431	21.7592				21.9684	22.0635	21.5956	21.7592
Q99LD9	#N/A	#N/A	Eif2b2		21.3591	21.326	21.5492	21.6159	20.809	21.0547	21.1322		20.7203	21.5621	21.265	21.7234	21.6356	21.3674	21.3537	21.4114	21.1599	20.9262	21.5168	21.4523
B1AUN3;Q3UKV0;B1AUN2	#N/A	#N/A	Eif2b3		21.03	22.0019	21.9989	22.2786	21.8411	22.4136	21.5044	21.2529	21.351	22.2741	21.3115					21.6769	22.1778	21.3695	21.7928
Q61749	#N/A	#N/A	Eif2b4						20.9632	21.049	21.0551	21.319	20.633	20.5028					20.8146		21.0061	21.0024	20.5028	20.8146
Q8CHW4	#N/A	#N/A	Eif2b5		22.0583	22.7923	22.5488		22.6863	22.6494	22.4685	22.0568	21.9853			21.9507				22.4665	22.6678	22.1702	21.9507
Q6ZWX6	#N/A	#N/A	Eif2s1		22.8837	23.4077	23.6242	23.553	23.5152	23.4814	23.0588	23.3417	23.2984	23.1735	23.3663	23.1389	22.9736	22.7404	23.121	23.3052	23.5165	23.233	23.2262	22.945
Q99L45	#N/A	#N/A	Eif2s2		23.3399	23.2439	23.2153	23.7562	23.3707	23.1684	23.2249	23.1491	23.3596	23.0286	23.5	22.7421	22.9799	22.5216	23.1184	23.2664	23.4318	23.2445	23.0902	22.8733
Q9Z0N1;A2AAW9	#N/A	#N/A	Eif2s3x		22.6709	23.428	23.1111	23.3413	23.3885	22.5215	22.8368	22.3249	21.3126	23.2055	22.7793	22.8522	22.6482	22.1334	23.0042	23.07	23.0838	22.1581	22.9457	22.5953
Q9Z0N1;Q9Z0N2	#N/A	#N/A	Eif2s3x;Eif2s3y		23.0937	23.4696	23.4385	23.4339	23.4203	23.5215	22.9803	23.1169	23.1764	22.9408	23.3001	23.0009	22.899	22.4107	23.0675	23.334	23.4586	23.0912	23.0806	22.7924
P23116	#N/A	#N/A	Eif3a		22.9707	23.3354	23.6271	23.5173	23.181	23.2836	23.1898	23.3337	23.0944	23.0169	23.2676	22.6887	22.8475	22.095	22.6354	23.3111	23.3273	23.2059	22.9911	22.526
Q8JZQ9	#N/A	#N/A	Eif3b		22.738	23.369	23.3063	23.5221	23.3722	23.2665	23.2115	23.261	23.1374	23.254	23.4427	22.974	23.1012	22.6969	22.9769	23.1377	23.387	23.2033	23.2236	22.925
Q8R1B4	#N/A	#N/A	Eif3c		22.7111	23.2977	23.5183	23.4244	23.2574	23.2844	23.1313	23.2363	23.0487	22.9902	23.2568	22.4849	22.7766	22.2256	22.6878	23.1757	23.322	23.1388	22.9106	22.5634
O70194	#N/A	#N/A	Eif3d		23.5744	24.2273	24.1931	24.1393	23.943	24.0082	23.6329	24.158	23.8045	23.7893	23.9422	23.578	23.4264	23.1033	23.5154	23.9983	24.0302	23.8651	23.7698	23.3484
P60229	#N/A	#N/A	Eif3e		23.1663	23.7911	24.0625	23.6998	23.5787	23.5651	23.3706	23.4868	23.4897	23.2939	23.5988	23.3903	23.3901	22.6281	23.2002	23.6733	23.6145	23.449	23.4277	23.0728
Q9DCH4	#N/A	#N/A	Eif3f		23.1712	24.117	24.4616	23.939	23.4888	23.7835	23.2081	23.5276	23.5632	23.28	23.6602	23.507	23.4954	22.5915	22.9498	23.9166	23.7371	23.433	23.4824	23.0122
Q9Z1D1	#N/A	#N/A	Eif3g		22.5832	22.5631	22.1999	22.6086	22.3648	22.3	22.2365	22.3514	22.2675	22.4345	22.3926	21.9828	22.2007	21.5858	22.279	22.4487	22.4245	22.2852	22.27	22.0218
Q91WK2	#N/A	#N/A	Eif3h		22.2067	22.6157	22.9054	22.8414	22.651	22.794	22.5423	22.7018	22.3057	22.2467	22.4993	22.3603	22.2414	22.003	22.3246	22.5759	22.7621	22.5166	22.3688	22.1897
Q9QZD9	#N/A	#N/A	Eif3i		23.0194	23.5496	23.5207	23.9689	23.5442	22.7584	22.9712	23.3339	23.0373	23.6118	23.784	23.7065	23.9224	23.0207	23.6007	23.3632	23.4238	23.1141	23.7008	23.5146
Q3UGC7;Q66JS6	#N/A	#N/A	Eif3j1;Eif3j2		22.6266	23.1902	23.0582	23.1899	23.2766	23.051	22.7412	23.1397	23.0008	22.9216	23.1498	22.4376	22.7556	22.0982	22.4311	22.9583	23.1725	22.9606	22.8363	22.4283
A0A140LJ59;Q9DBZ5	#N/A	#N/A	Eif3k		22.9566	23.4004	23.7253	23.7899	23.3118	23.719	23.3952	23.1832	23.1873	22.9234	23.2783	22.8774	23.2506	23.1056	22.8398	23.3608	23.6069	23.2553	23.0264	23.0653
Q8QZY1	#N/A	#N/A	Eif3l		23.403	24.1452	24.3042	24.3159	23.8951	23.7545	23.8374	23.7551	23.8029	23.5351	24.1438	23.5975	23.5459	23.1422	23.7138	23.9508	23.9885	23.7984	23.7588	23.4673
Q99JX4	#N/A	#N/A	Eif3m		22.8314	23.505	24.0266	23.6886	23.2184	23.1313	23.2662	23.2964	23.2402	23.2795	23.2782	23.4146	23.7434	22.5242	23.1461	23.4543	23.3461	23.2676	23.3241	23.1379
P60843	#N/A	#N/A	Eif4a1		24.9442	25.7764	25.9619	25.9101	25.4249	25.5529	25.1325	25.0669	25.1672	25.1996	25.5135	25.1295	25.4925	24.9753	25.0168	25.5609	25.6293	25.1222	25.2809	25.1615
P10630;E9Q561	#N/A	#N/A	Eif4a2			22.081	22.0601	22.02	21.9288	22.1745	22.2031	22.2802	21.6102	22.2264	22.8139	22.4771	22.3833	21.6958	21.9931	22.0705	22.0411	22.0312	22.5058	22.0241
Q91VC3;A2AFK7	#N/A	#N/A	Eif4a3		24.0214	24.8547	24.6898	24.3796	24.2017	24.3133	24.265	24.5549	24.2782	23.9928	24.5402	23.8693	23.9686	23.4896	24.0643	24.522	24.2982	24.366	24.1341	23.8408
Q8BGD9	#N/A	#N/A	Eif4b		21.224	21.6157	21.6936	21.7026	21.9833	21.896	21.5263	22.0067	21.7274		22.314				20.8451	21.5111	21.8607	21.7535	22.314	20.8451
P63073;A0A0G2JGT5;A0A0G2JG98	#N/A	#N/A	Eif4e		22.8699	23.8455	23.8376	23.7156	23.1852	23.4619	23.1482	23.4677	22.9132		23.6243		24.0753	22.9825	23.1976	23.5177	23.4542	23.1763	23.6243	23.4185
P63073;A0A0G2JH04;A0A0G2JFB4	#N/A	#N/A	Eif4e		23.2199	24.3592	23.9739	24.0644	23.9341	23.9419	23.7662	24.0697	23.6482	24.119	23.8991	24.1177	24.2945	23.7854	23.7583	23.851	23.9801	23.828	24.0453	23.9461
E9PVC5;E9Q770	#N/A	#N/A	Eif4g1			22.2053	22.6837	21.7097	21.4036	21.3243		22.7395	21.3612	21.0065	21.2819	21.7194				22.4445	21.4792	22.0504	21.3359
E9PVC6;E9Q9E1;Q6NZJ6;A0A0J9YUS5;A0A0J9YVC1;A0A0J9YUC1	#N/A	#N/A	Eif4g1			21.5413	22.0534	21.205		21.5465		21.2926		21.1499	21.7767			20.6471		21.7974	21.3758	21.2926	21.4633	20.6471
Q62448	#N/A	#N/A	Eif4g2		21.9818	22.4961	22.9575	22.1873		22.568		22.2756			22.7145					22.4784	22.3776	22.2756	22.7145
Z4YKC4;A0A0R4J112;A2AMI2;A0A0N4SVL0;Q80XI3;A2AMI7	#N/A	#N/A	Eif4g3			21.9017	21.685	21.4591		21.6219		21.4344			20.4643		21.4936			21.7934	21.5405	21.4344	20.4643	21.4936
Q9WUK2	#N/A	#N/A	Eif4h		23.3152	24.1003	24.2144	24.0714	23.9747	24.0394	23.9868	24.1716	23.8468	23.8884	23.947	23.2945	23.4537	23.5632	23.5238	23.8767	24.0285	24.0017	23.71	23.5136
Q8BVV6;P59325	#N/A	#N/A	Eif5			22.9059		22.6476		23.2573				23.7443	22.8427		22.3829			22.9059	22.9524		23.2935	22.3829
A0A0A0MQM0;P63242	#N/A	#N/A	Eif5a		25.6504	24.3936		23.7858					24.5329			24.2676	24.0955			25.022	23.7858	24.5329	24.2676	24.0955
Q05D44	#N/A	#N/A	Eif5b		22.1656	22.6283	22.8127	22.7645	22.8959	22.919	22.6128	22.6146	22.7025	22.4768	22.7436	22.2426	22.1063	21.8824	22.1029	22.5355	22.8598	22.6433	22.4877	22.0305
O55135	#N/A	#N/A	Eif6			21.8747	21.8962			22.1272		21.718	22.0071	21.8381	22.1154	22.3745	21.8069	22.4573	21.5865	21.8855	22.1272	21.8626	22.1093	21.9503
P70372	#N/A	#N/A	Elavl1		24.0062	24.4975	24.4826	24.6218	24.4325	24.4313	23.9275	24.4344	24.1413	23.9348	24.3047	23.7985	23.8838	23.1396	23.8551	24.3287	24.4952	24.1677	24.0126	23.6262
Q3UR02;Q80Y51;B1AXZ4;B1AXZ5;Q60899;B1AXZ0;Q80UJ0;B1AXZ6	#N/A	#N/A	Elavl2			20.6488		20.8584	20.5267		21.0312									20.6488	20.6926	21.0312
Q91WG4	#N/A	#N/A	Elp2		21.9167	22.8467	22.9975	23.0157	22.7705	22.6797	22.1554	22.5383	22.3402	22.3164	22.6595	22.1206	22.4318	22.0287	22.1794	22.587	22.822	22.3446	22.3655	22.2133
A0A286YDB8;Q9CZX0	#N/A	#N/A	Elp3		22.1972	22.8922	23.2398	22.8524	22.7142	22.7949	22.3603	22.6288	22.4498	22.3412	22.7361	22.124	22.1127	21.8398	22.1618	22.7764	22.7872	22.4796	22.4005	22.0381
Q8C7X2;Z4YJW0	#N/A	#N/A	Emc1			21.8164	22.4287	22.117		22.1126	21.9061	22.1793	22.2846	21.934	22.0909	22.0324	22.1798		21.6582	22.1226	22.1148	22.1233	22.0191	21.919
Q9CRD2	#N/A	#N/A	Emc2		20.853	21.9452	21.9642	21.8892	22.0184	21.6062	21.8685	22.2121	21.5722	21.9752	21.9858	21.7535	21.8105	21.665	22.1655	21.5875	21.8379	21.8843	21.9049	21.8803
Q99KI3	#N/A	#N/A	Emc3			22.1372	21.7227	21.6759	21.8323	21.4247	22.0123	21.6071	21.5307	21.1024	21.7444	21.421	21.2663		21.3337	21.93	21.6443	21.7167	21.4226	21.3
Q9CZX9	#N/A	#N/A	Emc4			21.0204	21.0741	20.7335				21.1735			21.1411	21.9983				21.0472	20.7335	21.1735	21.5697
Q9EP72	#N/A	#N/A	Emc7		21.0967	22.1225	22.4058	22.7785	22.222	22.3423	22.2904	22.1626	22.0763	22.2851	22.482	22.5448	22.4218	21.9023	22.448	21.875	22.4476	22.1764	22.4373	22.2574
M0QWY0;O70378;M0QWP2	#N/A	#N/A	Emc8		22.5115		23.712	23.2896	22.9048	23.5423	23.1637	23.2232	22.7147	23.1102	23.2612	22.7936	22.8277		22.865	23.1118	23.2456	23.0339	23.055	22.8463
O08579;I7HJS1	#N/A	#N/A	Emd		22.1729	22.7704	22.8473	22.5181	22.6678	22.7222	22.6062	22.8091	22.8634	22.2925	22.4578	22.4913	22.5043	22.398	22.5277	22.5969	22.636	22.7596	22.4139	22.4767
Q61554	ECM Glycoproteins	#N/A	Fbn1			20.5274	20.3914	20.958	20.873	20.7865	21.8261	22.0164	21.3845	21.5218	21.2639	21.6573	21.6234	21.4282	21.2651	20.4594	20.8725	21.7423	21.481	21.4389
D6RII3;D3Z4J9;Q05BC3	#N/A	#N/A	Eml1			21.1979	21.7347	20.8111	21.6928	21.9037	20.7786	21.3107	22.2725	21.2051	21.0641		20.6397			21.4663	21.4692	21.4539	21.1346	20.6397
A7ISP9;F8WJ93;Q3UMY5	#N/A	#N/A	Eml4			21.6789	21.3557	21.4444	21.8046	21.9766		21.5179			21.5514					21.5173	21.7419	21.5179	21.5514
E9QKR1;A0A0A6YW06;J3QNM3;E9QKQ9;E9QLZ9;Q03173;A0A0A6YXC8	#N/A	#N/A	Enah		21.8787	22.7682	22.6929	22.8708	22.7527	22.995	22.5622	22.6471	22.6926	22.8609	23.1326	22.4616	22.9377	21.971	22.3666	22.4466	22.8728	22.634	22.8184	22.4251
E9QKR1;A0A0A6YW06;J3QNM3;E9QKQ9;E9QLZ9;Q03173;P70429	#N/A	#N/A	Enah;Evl				20.8004	21.7504	20.7563	20.9979			21.5879	21.5936	22.0277	20.8485	21.1383			20.8004	21.1682	21.5879	21.4899	21.1383
P17182;B1ARR7	#N/A	#N/A	Eno1		23.9791	24.8887	24.3227	25.4243	24.1068	24.403	23.841	23.9518	24.0359	24.6002	25.0388	24.6164	24.8628	24.6728	24.5041	24.3968	24.6447	23.9429	24.7518	24.6799
P17182;Q6PHC1	#N/A	#N/A	Eno1		25.4785	26.1812	26.2727	26.5507	25.7713	25.975	25.3159	25.4146	25.3604	25.6425	26.3088	25.5577	26.0151	25.8007	25.223	25.9775	26.099	25.3636	25.8363	25.6796
P21550	#N/A	#N/A	Eno3			22.2302	22.4917	22.1324	22.1943	22.4178	21.9971	21.7388		21.877	21.3431	22.3272				22.3609	22.2482	21.8679	21.8491
A2A841;P48193;A2A842;A2AD32	#N/A	#N/A	Epb4.1;Epb41		21.6766	22.5014	22.2807	22.426	22.4316	22.0333		21.6478	21.0849	21.5988	21.9554		22.2048		21.7012	22.1529	22.297	21.3664	21.7771	21.953
A2AUK7;A2AUK8;A2AUK5;E9PV14;Q9Z2H5;A0A2R8VHB6	#N/A	#N/A	Epb4.1l1;Epb41l1				20.9953	21.154			21.5335	21.3337			22.1194					20.9953	21.154	21.4336	22.1194
Q80UE5;O70318	#N/A	#N/A	Epb4.1l2;Epb41l2				22.7143						23.8135		23.5079	23.4756	23.6726			22.7143		23.8135	23.4918	23.6726
A0A3B2WD96;A7YY80;D0VYV6;A0A5F8MPR1;Q9WV92;A0A286YD84;A0A5F8MPE1	#N/A	#N/A	Epb4.1l3;Epb41l3			22.7716		23.705	23.5233	23.7465		23.7988	23.8171			23.86	23.9738	22.8881		22.7716	23.6583	23.8079	23.86	23.4309
Q8BRB1;P29319;B7ZNN5	#N/A	#N/A	Epha3			21.8363	21.7646	22.1271	22.218	21.7672	22.0795	21.8302	21.9834	21.7359	21.8134	21.3081	21.8246		21.6003	21.8005	22.0374	21.9644	21.6191	21.7125
Q03137	#N/A	#N/A	Epha4			22.0123	22.2792	22.4237	22.1663	22.317	21.7104	22.2411	21.9009	22.165	22.5036	21.5854	22.2678		21.8831	22.1458	22.3023	21.9508	22.0847	22.0755
P54763;F6Q4H2	#N/A	#N/A	Ephb2			21.4453			21.5558	21.674		21.48								21.4453	21.6149	21.48
Q8VEH5	#N/A	#N/A	Epm2aip1			22.1916	22.1496	22.2019	22.2754	22.1691	21.5979	21.8989	22.1201	21.6291	22.0287	21.8813	21.4784	21.4681	21.8689	22.1706	22.2155	21.8723	21.8464	21.6051
A0A7N9VRC4;Q8R0W0	#N/A	#N/A	Eppk1			23.1583					22.6376		23.571	21.3946	22.3683					23.1583		23.1043	21.8815
Q8CGC7	#N/A	#N/A	Eprs		22.4563	22.9715	22.9977	23.0868	23.0702	22.9126	22.8481	22.9352	22.7174	22.7703	22.982	22.5692	22.5434	22.1542	22.42	22.8085	23.0232	22.8336	22.7738	22.3725
A0A1D5RLS1;Q60902	#N/A	#N/A	Eps15l1		21.2455	22.0853	22.4058	22.0687	21.7466	21.8941	21.9828	21.7895	21.9623	21.755	22.0899	21.7822	22.1184		21.5905	21.9122	21.9031	21.9116	21.8757	21.8545
V9GXH3;V9GXF0;V9GXP8;F8VPM7;Q99MI1;V9GWT6	#N/A	#N/A	Erc1			22.1905	22.3855	22.4838	22.2329	22.0755		22.7339	21.9307	22.2376	22.7779		22.0474		22.3621	22.288	22.264	22.3323	22.5077	22.2048
F6SLP4;A0A494BAW5;A0A494BAK4;Q9DC16	#N/A	#N/A	Ergic1		21.7945	22.8781	22.6864	23.0499	22.8844	22.7461	22.8498	23.144	23.0316	22.966	23.0314	23.106	23.0673	22.8903	22.9541	22.453	22.8935	23.0085	23.0345	22.9706
P84089;G3UW85	#N/A	#N/A	Erh		23.4296	24.2201	24.3561	24.1542	23.8282	23.7733	24.034	24.2582	23.7016	23.5033	23.929	23.4364	23.4809	22.3456	23.1755	24.002	23.9185	23.9979	23.6229	23.0007
Q8BFZ9;A0A1B0GT70	#N/A	#N/A	Erlin2		21.652	22.537	22.84					21.4743		20.9453			21.8226	22.7734		22.343		21.4743	20.9453	22.298
Q3UVK0;F6TQS9	#N/A	#N/A	Ermp1			21.9978		21.5552		21.8791		21.7546			22.0201	21.6028				21.9978	21.7172	21.7546	21.8114
Q3UVK0;G8JL46	#N/A	#N/A	Ermp1				23.0119	21.6641		22.7752		21.8663								23.0119	22.2197	21.8663
Q8R180	#N/A	#N/A	Ero1l			21.6785	22.0329	21.4748	21.2704			21.7178			21.9987	22.6415	21.8488			21.8557	21.3726	21.7178	22.3201	21.8488
P57759	#N/A	#N/A	Erp29		21.718	22.3109	22.0207	22.1484	22.2351	22.0678	22.3235	22.6228	22.5545	22.1872	22.3288	22.7414	22.822	22.0843	22.3883	22.0165	22.1505	22.5003	22.4191	22.4316
Q9D1Q6	#N/A	#N/A	Erp44		22.6447	23.3691	23.2941	23.5999	23.3353	23.5335	23.4746	23.3188	23.2204	23.5938	23.511	23.548	23.5508	22.9556	23.4655	23.1026	23.4896	23.3379	23.5509	23.3239
H3BJP2;H3BLJ9;H3BJL6;Q9R0P3;H3BKH6	#N/A	#N/A	Esd		21.9089	23.0671	23.3189	23.1518	22.6945	22.8872	22.7646	22.8805	22.5549	22.8547	23.1283	23.0418	23.1063	22.4632		22.765	22.9112	22.7334	23.0083	22.7848
Q3U7R1	#N/A	#N/A	Esyt1		19.8775	22.0847	22.2743	22.67	22.6097	22.8555	22.6584	22.9782	23.1586	22.9484	23.2659	22.5561	23.2387	22.8652	22.9538	21.4122	22.7117	22.9317	22.9235	23.0192
Q8BWY3	#N/A	#N/A	Etf1		22.6022	22.9988	23.1056	23.0636	23.0505	22.9856	22.6318	22.7452	22.7565	22.8169	23.0999	22.6848	23.1166	22.5476	22.54	22.9022	23.0333	22.7112	22.8672	22.7347
Q99LC5	#N/A	#N/A	Etfa		22.2143	22.9245	22.4505	23.0479	22.9982	22.8511	22.8507	23.1136	22.9743	22.9979	23.197	23.2119	23.3103	23.1113	23.0236	22.5298	22.9657	22.9795	23.1356	23.1484
Q9DCW4;A0A0U1RQB4	#N/A	#N/A	Etfb		22.1298	23.3887	22.8794	23.5551	23.3396	22.9324	23.15	23.2972	23.03	23.1537	23.568	23.4673	23.442	23.9252	23.1495	22.7993	23.2757	23.1591	23.3963	23.5056
Q6PF96;Q921G7	#N/A	#N/A	Etfdh		22.3101	21.5701	21.7918	22.4338	22.0645	21.9268	21.7409	22.0024	21.7822	22.2239	22.252	22.1584	22.1146	21.3635	21.549	21.8907	22.1417	21.8418	22.2115	21.6757
Q5SUT0;Q5SUS9;Q61545	#N/A	#N/A	Ewsr1		22.9686	23.1426	22.8073	23.4757	23.3849	23.0591	22.8502	23.0469	22.8151	22.9211	23.136	22.4303	22.5226	22.6034	22.758	22.9728	23.3066	22.9041	22.8291	22.628
E9PZ92;Q3TPX4	#N/A	#N/A	Exoc5		23.5668	22.1598	20.7416	20.2868	19.4662	19.5568	22.1568	21.9648	24.0967	22.6559	20.5129	23.1564	20.8061	26.2767	22.1415	22.1561	19.7699	22.7394	22.1084	23.0748
F6VYQ6;Q8K366;P56960	#N/A	#N/A	Exosc10			21.9367	21.9592	21.214	21.2082	20.9929	20.9795	20.9056	21.3814		21.145					21.948	21.1384	21.0888	21.145
Q921I9	#N/A	#N/A	Exosc4			22.303		22.5693		22.5707				21.5053	23.2015		22.0019	22.42		22.303	22.57		22.3534	22.2109
Q8BTW3	#N/A	#N/A	Exosc6			21.6875	21.8102	21.7165	21.6782	21.7127		21.8703	21.2384	20.8968	21.9161	21.1197	21.5514		21.2561	21.7489	21.7025	21.5543	21.3109	21.4038
Q9JHI7;A0A0G2JFV9	#N/A	#N/A	Exosc9			21.7949	21.9203	22.0341	22.0453	21.3823	21.6878	21.4333	21.4912		21.6236		21.1937			21.8576	21.8206	21.5374	21.6236	21.1937
Q9JHI7;D6RGB5	#N/A	#N/A	Exosc9					21.3938		21.0186											21.2062
P26040	#N/A	#N/A	Ezr		20.8078	21.3363		21.7344						20.8196	21.7857	21.7312	21.8903	21.5585	20.9943	21.072	21.7344		21.4455	21.481
P11404	#N/A	#N/A	Fabp3			21.9648		21.7034	22.3175	22.0593		21.3765		21.1771		22.406	22.4529	22.6896	22.0648	21.9648	22.0267	21.3765	21.7916	22.4024
Q05816	#N/A	#N/A	Fabp5		23.2377	23.3535	23.3204	23.4168	23.3748	23.1483	22.7681	22.7906	22.8353	23.2212	23.228	23.0107	23.3548	23.3	23.0464	23.3039	23.3133	22.798	23.1533	23.2337
A0A494BBC6;Q920L1;A0A494BAD7	#N/A	#N/A	Fads1						22.332					22.2197	21.2078			22.7421			22.332		21.7138	22.7421
A0A494BBC6;Q920L1;A0A494BBI5	#N/A	#N/A	Fads1		21.2045	22.3455	22.1496	21.7996	21.9607	22.0383	21.6326	22.0052	21.6164	21.4655	22.0988	21.6485	21.8177		21.4637	21.8999	21.9329	21.7514	21.7376	21.6407
P54731	#N/A	#N/A	Faf1			21.8354	22.37	21.8821	21.5498	21.5448	21.5738	21.7133	21.5511	21.2419	22.0499	21.261	21.5863	21.7801	21.6666	22.1027	21.6589	21.6127	21.5176	21.6777
Q3TDN2	#N/A	#N/A	Faf2			22.8525	22.7958	23.1576	22.8937		22.7442	23.2438	22.6334	22.9216	23.1554	22.656	22.4816	22.4246	22.6097	22.8242	23.0256	22.8738	22.911	22.5053
Q6A0A9	#N/A	#N/A	FAM120A			21.4816	21.4219	21.8144	21.5738	21.4823	21.685	21.7919	21.7029	21.4831	21.6978		21.3629	21.1171	21.0849	21.4517	21.6235	21.7266	21.5904	21.1883
Q8R1F1	#N/A	#N/A	Fam129b			21.2219	22.3964	21.6286	21.7712	21.512	21.9303	21.5945	21.4268	21.6427	21.9228	21.8925	21.6048	21.0891	21.5687	21.8091	21.6373	21.6505	21.8193	21.4209
A0A0N4SWI4;Q9CR98	#N/A	#N/A	Fam136a		21.7182	22.4832	22.8815	22.1486	22.0353	22.2437	22.3371	22.6429	22.5177	21.7327	22.4166	21.8674	22.0683	21.7219	21.6182	22.361	22.1425	22.4992	22.0056	21.8028
Q9D6U8	#N/A	#N/A	Fam162a					23.4472	22.9911	23.1801	22.28	23.0761	22.447	23.0353	23.4093	22.9459	23.1131		23.0011		23.2061	22.601	23.1302	23.0571
A0A1D5RLW0;A0A1D5RLU2;Q91WE2;A0A1D5RM67	#N/A	#N/A	Fam192a		24.9491	25.3312	25.1161	25.3011	25.0055	24.9689	24.9363	24.8029	24.8074	24.9386	25.093	24.6421	24.4647	24.1814	24.8843	25.1321	25.0918	24.8489	24.8912	24.5101
Q3UGS4	#N/A	#N/A	Fam195b			21.9437	21.8093	22.0165	21.8171	22.0717	21.8093	22.0938	21.9966	21.9457	21.9657	22.2943	22.1085	21.0781	21.5149	21.8765	21.9684	21.9666	22.0686	21.5672
Q8BHZ0	#N/A	#N/A	Fam49a			21.5544	20.9602								20.726		20.2815			21.2573			20.726	20.2815
Q921M7;A0A2I3BRN5	#N/A	#N/A	Fam49b			23.0777	23.3735	22.9205	22.8353	23.0635	22.5816	23.0793	22.0687		22.7775		23.0948		21.9999	23.2256	22.9397	22.5765	22.7775	22.5473
A0A1D5RMI0;F8WHV1;Q9D187	#N/A	#N/A	Fam96b			21.3588	21.9677	21.4084			20.8596		21.248		21.4901		21.372		20.6834	21.6632	21.4084	21.0538	21.4901	21.0277
Q3TJZ6;A0A3Q4EBV4	#N/A	#N/A	Fam98a			21.1369	21.1501	21.814	21.6388	21.6739		21.7313			21.8488					21.1435	21.7089	21.7313	21.8488
Q80VD1	#N/A	#N/A	Fam98b		21.8292	22.1261	22.0742	22.1599	22.2355	21.8593	21.9134	21.9388	21.968	21.8038	22.1731	21.4048	21.6488	21.1677	21.2535	22.0098	22.0849	21.9401	21.7939	21.3567
F8VPU2	#N/A	#N/A	Farp1		21.0043	22.3719	22.417	22.2604	22.2843	22.0426	21.877	22.1693	22.1726	21.9602	22.1946	21.6766	21.835	21.6498	22.0166	21.9311	22.1958	22.0729	21.9438	21.8338
E9PWY9;Q8C0C7	#N/A	#N/A	Farsa		22.5034	23.3449	23.363	23.4322	23.2862	23.1306	22.8164	23.0907	23.0326	22.8252	23.3099	22.8509	23.0782	22.4743	22.8375	23.0704	23.283	22.9799	22.9953	22.7967
Q9WUA2	#N/A	#N/A	Farsb		22.1951	22.9691	23.221	23.1979	22.8509	22.8474	22.5438	22.6359	22.7761	22.7285	23.0865	22.6897	22.9509		22.8737	22.7951	22.9654	22.6519	22.8349	22.9123
P19096	#N/A	#N/A	Fasn		23.5705	24.7326	24.8134	23.9334	24.0272	24.0249	23.393	24.0321	24.4131	23.621	24.2062	23.9449	24.0295	22.8251	23.4719	24.3722	23.9952	23.946	23.924	23.4422
Q2PZL6	#N/A	#N/A	Fat4			20.156	21.6673													20.9117
P35550	#N/A	#N/A	Fbl		23.0097	23.4904	22.0303	23.7433	23.5189	23.2421	22.0335	23.2065	22.3252	22.8862	23.0426	22.4493	22.3911	21.9356	22.4379	22.8435	23.5014	22.5217	22.7927	22.2549
Q61555	ECM Glycoproteins	#N/A	Fbn2		22.8592	21.9554	22.3064	21.774	21.5829	21.4298	22.7879	21.6268	21.306	21.6592	21.4025	22.3428	21.2399	21.1748	21.351	22.3736	21.5955	21.9069	21.8015	21.2552
E9PV24	ECM Glycoproteins	#N/A	Fga		20.6688	20.5833	21.8019	21.6879	21.4325	21.6711	21.2351	22.0527	21.1513	20.9624	21.7786	21.2454	21.2648	21.1727	20.4128	21.018	21.5972	21.4797	21.3288	20.9501
Q8K0E8	ECM Glycoproteins	#N/A	Fgb			27.3768					22.9892			21.3867						27.3768		22.9892	21.3867
Q3UER8;Q8VCM7	ECM Glycoproteins	#N/A	Fgg			27.1997	23.1349	23.2777	23.2002	21.3599	23.2736	23.8489	23.4371	22.5629	23.1412	23.1671		22.9088		25.1673	22.6126	23.5199	22.9571	22.9088
Q78JE5;D6REV6	#N/A	#N/A	Fbxo22			22.6108			22.1837	22.2351		22.26	21.9778		22.5491		21.9815	21.9964		22.6108	22.2094	22.1189	22.5491	21.9889
Q78JE5;Q3V492	#N/A	#N/A	Fbxo22			21.5568	22.0645	22.1031	22.4663	21.3874	21.5862	21.7102		21.97	22.1588	22.0213	21.7044	21.568		21.8106	21.9856	21.6482	22.05	21.6362
Q8BMI0	#N/A	#N/A	Fbxo38		23.6842	24.4962	23.9522	23.8358	24.0613	23.6198	23.6392	23.8739	23.7518	23.2451	23.3389	23.1234	22.8528	22.7799	22.923	24.0442	23.8389	23.755	23.2358	22.8519
Q8BIA4	#N/A	#N/A	Fbxw8			22.0336	21.9945		22.1067		22.0449	22.329	22.4615		22.0315	21.5559	21.913	21.8693	21.8489	22.014	22.1067	22.2785	21.7937	21.877
Q920E5;A0A0G2JE82	#N/A	#N/A	Fdps		21.4142	22.7462	23.173	22.9687	22.8842	23.2938	22.5838	22.8036	23.009	22.961	23.4513	23.0266	23.4978	22.7042	22.4834	22.4445	23.0489	22.7988	23.1463	22.8951
Q91Z50;P39749	#N/A	#N/A	Fen1		22.0272	22.4638	22.6498	22.5789	22.1145	21.8147	21.5598	21.6741	21.7777	21.5011	21.9291	21.1237	21.5224	21.3503	21.4053	22.3803	22.1694	21.6705	21.518	21.426
Q8CIB5	#N/A	#N/A	Fermt2			21.6631	22.0774	22.0561	22.4728	21.8558	21.6513	22.1105	21.5753	21.5666	22.4258	21.7038	21.8657	21.8038	21.8797	21.8702	22.1283	21.779	21.8987	21.8497
Q3UHL6;A0A087WR50;P11276;A0A087WS56	ECM Glycoproteins	#N/A	Fn1			23.0391	24.0874	23.6688	23.1558	23.1297	23.2392	23.2541	22.3291	23.1727	24.2638	23.9105	24.6831	23.2763	23.8069	23.5633	23.3181	22.9408	23.7824	23.9221
Q60675	ECM Glycoproteins	#N/A	Lama2		27.9551	26.7581	27.0596	26.1001	27.1543	27.6579	28.8094	27.1897	28.112	28.2389	26.431	28.2237	27.5225			27.2576	26.9707	28.037	27.6312	27.5225
Q61789	ECM Glycoproteins	#N/A	Lama3			22.8387	22.9		22.4602	22.3532	22.5595	22.6328	22.4799		22.8934	22.7658	22.7573		22.5426	22.8693	22.4067	22.5574	22.8296	22.6499
P97807	#N/A	#N/A	Fh		23.0319	23.4043	23.7927	23.2562	23.2412	23.3173	23.2094	23.1397	23.3103	23.0472	23.4288	23.3754	23.3887	22.4654	23.2849	23.4096	23.2715	23.2198	23.2838	23.0463
A2AEY1;A2AEX8;A2AEX6;A2AEY2;P97447	#N/A	#N/A	Fhl1									21.6325			21.2173							21.6325	21.2173
Q9R059;F2Z455	#N/A	#N/A	Fhl3			21.9405	21.2758	21.6168	21.8101		22.1917	22.3417	22.0114	22.558	22.2656	21.594			21.6811	21.6081	21.7135	22.1816	22.1392	21.6811
D3Z3F1;Q9D824	#N/A	#N/A	Fip1l1			21.5728	22.0033	21.7924	21.5613			21.7904	21.6678				20.9131			21.7881	21.6768	21.7291		20.9131
D3YZ32;G3X9U9;Q9CQ92	#N/A	#N/A	Fis1		22.3533	23.0033	22.6006	23.1097	22.9239	23.2206	23.1989	22.9509	22.6807	22.8754	23.2975	23.469	23.3362	22.6434	22.8122	22.6524	23.0847	22.9435	23.214	22.9306
Q61576	#N/A	#N/A	Fkbp10				20.9954	21.4241	21.3104	21.0386	21.8043	21.3378	21.9995	21.4857	20.894	21.5837	22.0944		21.9281	20.9954	21.2577	21.7139	21.3211	22.0113
P26883	#N/A	#N/A	Fkbp1a			24.4381	24.2784	24.1028	24.5025	24.4313	24.3116	24.0887	24.1944	24.4871	24.2654	24.8864	24.7911	24.094	24.268	24.3582	24.3455	24.1982	24.5463	24.3844
Q62446	#N/A	#N/A	Fkbp3		22.8556	23.4791	23.0919	23.3683	23.3578	22.8776	22.8365	23.0683	23.3742	22.8064	23.2217	22.4296	23.2232	22.7279	23.0085	23.1422	23.2012	23.093	22.8192	22.9865
P30416	#N/A	#N/A	Fkbp4		23.3983	24.0674	24.124	24.2453	23.6827	23.6665	23.0598	23.5228	23.2762	23.3091	23.7067	23.0615	23.4231	22.8	23.0461	23.8632	23.8648	23.2863	23.3591	23.0897
Q64378;A0A3B2WBD2	#N/A	#N/A	Fkbp5		22.8406	23.8536	22.3927					22.0598	22.5404							23.029		22.3001
Q64378;B8JJC2	#N/A	#N/A	Fkbp5			21.4431	20.9477		21.0834			21.1023	20.8331	20.7874	21.4754					21.1954	21.0834	20.9677	21.1314
O54998	#N/A	#N/A	Fkbp7			20.0791		20.4393		19.698	22.2971	20.5671	20.6084	20.515	21.0342	21.6988	21.1301		20.8064	20.0791	20.0686	21.1575	21.0827	20.9683
O35465	#N/A	#N/A	Fkbp8		21.0703	22.6199	22.2659	22.3775	21.838	22.3023	21.976	22.3872	22.0086		21.8503	21.1782	21.6497			21.9854	22.1726	22.1239	21.5143	21.6497
Q9Z247	#N/A	#N/A	Fkbp9		21.3222	22.5107	22.0378	21.849	22.3399	22.0876	22.4545	22.8808	22.6217	22.6836	22.8774	23.0375	23.2543	22.9941	22.8751	21.9569	22.0922	22.6523	22.8662	23.0412
Q9JJ28	#N/A	#N/A	Flii			25.2333	25.1416	24.5947	25.1071	25.2241		25.0806	24.3986	24.8105	25.26		24.033			25.1874	24.9753	24.7396	25.0352	24.033
B7FAU9;Q8BTM8;B7FAV1	#N/A	#N/A	Flna		22.9509	23.9026	23.7587	24.0737	23.7836	23.7313	23.7381	23.866	23.6466	23.9882	24.0377	23.5704	23.8777	23.3369	23.6921	23.5374	23.8629	23.7503	23.8654	23.6355
B7FAU9;Q8BTM8;F6Z2C0	#N/A	#N/A	Flna					24.0754	23.8881						24.0356						23.9817		24.0356
Q80X90	#N/A	#N/A	Flnb		22.239	22.4592	22.4772	22.6457	22.3521	22.2337	22.9443	22.5981	22.3814	22.6641	22.6369	22.6699	22.4146	22.313	22.4466	22.3918	22.4105	22.6413	22.657	22.3914
Q8VHX6	#N/A	#N/A	Flnc		20.1972	22.9779	22.3419	23.4596	23.5003	23.4217	23.7602	23.9502	24.0132	23.8357	23.9629	23.5884	23.6841	23.2178	23.7699	21.839	23.4605	23.9079	23.7957	23.5573
O08917;G3UYU4	#N/A	#N/A	Flot1			21.3853	21.1292		21.2613			21.7614			21.7867					21.2573	21.2613	21.7614	21.7867
Q5SS83;Q60634	#N/A	#N/A	Flot2		20.7947	21.9583									22.3491		21.9307			21.3765			22.3491	21.9307
E9QAT0;D3Z6U8;E9QNF5;Q6AXB7;P35922	#N/A	#N/A	Fmr1			21.7454	21.4302	20.6712	20.9499			20.3904								21.5878	20.8105	20.3904
P97927	ECM Glycoproteins	#N/A	Lama4				21.2723	21.2354	21.9158	19.9326		21.9431	20.9318		22.0526	21.2692	21.7229	20.8901		21.2723	21.028	21.4374	21.6609	21.3065
A0A0G2JFM9;E9PUK3;A0A5F8MPQ8;E9PUI5;Q8K012	#N/A	#N/A	Fnbp1l			21.0733	21.3205	20.9781	21.0582	21.2838	20.9302	21.3627	20.9378	21.0319	21.7393		20.8765			21.1969	21.1067	21.0769	21.3856	20.8765
Q61239	#N/A	#N/A	Fnta			21.9462	22.4504	22.229	21.4607	22.1097		21.9173	21.8837			22.9846	22.3354			22.1983	21.9331	21.9005	22.9846	22.3354
E9PYJ6;A2AKG8	#N/A	#N/A	Focad		25.1499	22.2202	22.5979	22.2741	22.0592	22.1618	23.7051	21.7577	23.7076	23.9877	21.5378	23.9929	23.9914	24.8961	24.7309	23.3227	22.165	23.0568	23.1728	24.5395
P97376	#N/A	#N/A	Frg1			22.0801	21.5292	21.9247	22.2403						21.7612					21.8047	22.0825		21.7612
Q61553	#N/A	#N/A	Fscn1		24.2742	25.2504	25.3181	25.3238	24.9341	25.1419	24.4084	24.8784	24.8759	24.9748	25.186	24.5765	25.0025	24.4903	24.7907	24.9476	25.1332	24.7209	24.9125	24.7612
Q62356	#N/A	Secreted Factors	Fstl1				20.2624				21.8871	21.2423		21.0997		21.7462	21.7778	22.2108	21.4017	20.2624		21.5647	21.4229	21.7968
P09528	#N/A	#N/A	Fth1			21.6324		21.7793				21.6508	22.0423	22.3049	22.0918	22.4046	22.5686			21.6324	21.7793	21.8465	22.2671	22.5686
Q9CPX4;P29391;A0A1B0GRH4	#N/A	#N/A	Ftl1		24.1487	24.736	25.3199	24.3741	24.7281	24.778	24.0985	24.712	24.2938	24.3971	24.8454	25.1419	25.3462	24.7785	24.3008	24.7348	24.6267	24.3681	24.7948	24.8085
Q8BGW1	#N/A	#N/A	Fto		21.5397	21.8508	22.1454	21.7113		22.1682	21.6536	21.7442	21.4181	21.917	21.3531	21.7171	21.46	21.4237	21.5371	21.8453	21.9397	21.6053	21.6624	21.4736
Q9DBE9	#N/A	#N/A	Ftsj3			22.4619		21.4131	22.0249	22.1307	21.1879				21.3275					22.4619	21.8563	21.1879	21.3275
A2AJ72;Q3TIX6	#N/A	#N/A	Fubp3		21.7784	22.9437	23.1182	22.6891	23.114	22.7379		22.8044	22.4835	22.0624	22.877		22.1472			22.6134	22.847	22.6439	22.4697	22.1472
Q9D6K8	#N/A	#N/A	Fundc2		21.6872	22.6296					22.3737			22.0607		22.3267	22.2165			22.1584		22.3737	22.1937	22.2165
G3UXT7;Q8CFQ9;P56959	#N/A	#N/A	Fus		24.0574	23.8865	23.907	24.0151	24.3295	24.0952	23.8958	24.1612	23.6727	23.7115	23.8066	23.1804	23.6804	22.9694	23.5116	23.9503	24.1466	23.9099	23.5662	23.3871
A0A0G2JEP0;Q61584	#N/A	#N/A	Fxr1			22.0515		22.3753		22.8491	21.8692		22.4659	21.1488		21.3938	21.8507		21.8933	22.0515	22.6122	22.1676	21.2713	21.872
Q6P5B5	#N/A	#N/A	Fxr2			22.3085	22.2746	22.8336	22.5323	22.9846	22.0944	22.1221	22.5475	21.9053		21.4166	22.3838		21.7444	22.2915	22.7835	22.2547	21.6609	22.0641
P97855	#N/A	#N/A	G3bp1		23.4838	24.2418	24.485	24.2399	23.9727	24.0335	23.757	23.9582	23.761	23.8752	24.3214	23.3184	23.6576	23.1252	22.9982	24.0702	24.082	23.8254	23.8384	23.2603
P97379	#N/A	#N/A	G3bp2		22.4102	22.4064	22.1547	22.073	22.3359	22.1408	22.067	21.9636	22.454	21.5679	22.0181	22.1473	22.2171	22.0882		22.3238	22.1832	22.1616	21.9111	22.1526
Q00612	#N/A	#N/A	G6pdx		21.5342	21.7148	21.8686	21.6974	21.3257	21.4012	22.0856	21.5498	21.0277	21.8313	22.0042	21.5581	21.5758	21.968	21.4663	21.7059	21.4748	21.5544	21.7979	21.6701
P60521	#N/A	#N/A	Gabarapl2				21.7219		21.1582	21.9614	21.488	21.5768			22.179					21.7219	21.5598	21.5324	22.179
Q00422	#N/A	#N/A	Gabpa		21.0804	21.5983	21.4352	21.7165	21.524	21.2156	21.3349	21.2338	21.4528	21.7808	21.4563	21.3861	21.7671	21.4668	21.6393	21.3713	21.4854	21.3405	21.5411	21.6244
Q9R0N0	#N/A	#N/A	Galk1		22.3763	23.538	23.4101	23.8299	23.3834	23.239	23.1788	23.2415	23.2435	23.3268	23.7608	23.2742	23.521	23.247	23.1855	23.1081	23.4841	23.2213	23.4539	23.3178
Q6PB93	#N/A	#N/A	Galnt2			21.4904	21.428	21.9998	21.94	21.9909	21.8239	22.2217	21.4868	21.9969	22.1173	21.2585	21.5364	21.5007	21.0893	21.4592	21.9769	21.8441	21.7909	21.3755
O35969	#N/A	#N/A	Gamt			22.9219	22.4866	22.6003	22.7773	22.7654	22.4005	22.1537	22.4866	22.1416	22.9057	22.5441	22.4777	21.807	22.2734	22.7042	22.7143	22.3469	22.5305	22.186
Q8BHN3	#N/A	#N/A	Ganab		22.7869	23.4241	23.5001	23.6372	23.128	23.3904	23.2261	23.5037	23.2958	23.3143	23.6099	23.7584	23.7315	23.6094	23.1562	23.237	23.3852	23.3419	23.5609	23.499
P06837	#N/A	#N/A	Gap43			22.5689	22.7344	22.9849	23.4075	23.9953	21.743	22.4728	21.3222	23.0427	23.4767		23.4198	23.4375	22.8634	22.6516	23.4626	21.846	23.2597	23.2403
P16858;A0A0A0MQF6;S4R257	#N/A	#N/A	Gapdh			23.5669		23.0926							22.392					23.5669	23.0926		22.392
Q6PAR5;E9Q0D1	#N/A	#N/A	Gapvd1			21.7006	22.1102	21.7866	21.7493	21.6243	21.6681	21.6211	21.2939	21.2736	22.1399	20.7993	21.3	21.4227	21.4199	21.9054	21.7201	21.5277	21.4043	21.3809
Q9CZD3	#N/A	#N/A	Gars		22.6259	23.162	23.2791	23.0835	22.9654	22.9836	22.6642	22.7561	22.6088	22.6822	22.9905	22.8237	23.0764	22.9303	22.7378	23.0223	23.0108	22.6764	22.8321	22.9149
Q64737	#N/A	#N/A	Gart		22.3137	22.9645	23.193	23.0702	22.6035	22.6909	22.4014	22.4879	22.6795	22.6692	23.4356	22.4554	22.6512	22.2276	22.4995	22.8237	22.7882	22.5229	22.8534	22.4594
A0A286YD87;Q01721	#N/A	#N/A	Gas1			22.325	22.2176	21.8929	21.6605	21.8006	21.9702	22.2519	21.8812		22.3347	22.1616	22.1946	21.6891		22.2713	21.7847	22.0344	22.2482	21.9419
P11862	#N/A	#N/A	Gas2				21.8227	22.7975	22.4873	22.1796	22.7066	22.7082	22.3205	22.5057	22.5443	22.4188	22.5781	22.3277		21.8227	22.4881	22.5784	22.4896	22.4529
Q8VHR5;A1L3S7	#N/A	#N/A	Gatad2b		21.7363	22.221	21.939	22.6279	22.0042	22.0695	21.8709	21.8479	21.9345	21.9841	22.3788	21.5776	22.0714	22	21.9772	21.9654	22.2339	21.8844	21.9802	22.0162
Q9D964	#N/A	#N/A	Gatm			21.685		21.5166	22.2004	21.6241	21.7796	21.5318	21.5345		21.7079	22.0188			21.8854	21.685	21.7804	21.6153	21.8634	21.8854
Q7TMG8;O55126	#N/A	#N/A	Gbas			22.6725	22.819	22.7932	23.0107	22.7913	22.781	23.0082	23.1106	22.7728	23.1402	22.8204	23.0672	22.7279	23.0974	22.7458	22.8651	22.9666	22.9111	22.9641
Q6DFZ1	#N/A	#N/A	Gbf1			21.5962	21.833	20.8588	20.629	20.2721	21.3059	20.7285	21.6006	20.8444	20.5265		20.7765			21.7146	20.5866	21.2117	20.6854	20.7765
E9PVA8	#N/A	#N/A	Gcn1l1		21.6962	22.0779	22.4972	22.0764	21.8317	22.0559	21.864	21.9519	21.9834	21.6764	22.1851	21.6366	21.5374	21.1935	21.5695	22.0905	21.988	21.9331	21.8327	21.4334
P50396	#N/A	#N/A	Gdi1		20.4055	23.1997	23.2668	23.4022	23.5456	23.7246	23.3793	23.5114	23.6669	23.3062	23.8917	23.0509	23.5223	23.0326	23.4299	22.2907	23.5575	23.5192	23.4163	23.3283
Q61598	#N/A	#N/A	Gdi2		23.4684	24.2095	24.2848	24.4392	24.1499	24.2447	23.6101	24.0686	23.5382	23.9862	23.8992	23.6664	23.8796	23.4163	23.4748	23.9876	24.2779	23.739	23.8506	23.5902
Q9CRY7	#N/A	#N/A	Gdpd1				20.6309	20.9392				20.1882	20.4052		20.2561					20.6309	20.9392	20.2967	20.2561
A2AFQ9;E9PUU4;Q8BX17	#N/A	#N/A	Gemin5		21.238	21.6134	22.0708	21.6339	21.6307	21.5872	21.4935	21.5711	21.1308	21.3335	21.576	20.9143	21.3077	21.3213	21.0097	21.6408	21.6173	21.3984	21.2746	21.2129
Q9D1H7;D3Z4J5	#N/A	#N/A	Get4			21.5338	21.9041		20.9324	22.5244		21.2138	21.3791		20.9957	21.205	21.2524			21.7189	21.7284	21.2964	21.1004	21.2524
P03995	#N/A	#N/A	Gfap			20.999		21.773		21.4733		21.3528		21.0207	22.6467					20.999	21.6232	21.3528	21.8337
P47856	#N/A	#N/A	Gfpt1		21.7137	22.6218	22.5561	22.5356	22.4865	22.608	22.6717	22.7803	22.29	22.4836	22.5033	22.0166	22.3878	21.9618	22.1842	22.2972	22.5434	22.5807	22.3345	22.1779
D6RDD4;P97785	#N/A	#N/A	Gfra1			20.9894		21.2798	21.2828	21.2109			21.3716	21.9255	21.0984		21.4535	21.4678	21.4116	20.9894	21.2579	21.3716	21.512	21.4443
Q8R0H9	#N/A	#N/A	Gga1				21.7521	21.6506	21.2907	21.1867	20.939	21.0756	21.197	21.3301	21.9683	21.1885	21.435			21.7521	21.376	21.0705	21.4956	21.435
Q6P5E6	#N/A	#N/A	Gga2			21.3852	21.7565	21.6528	21.6959	21.7335	21.3679	21.4953	21.5958		21.4293	21.388	21.5708		21.5831	21.5709	21.6941	21.4863	21.4087	21.577
A0A0N4SWE8;Q9D7X8	#N/A	#N/A	Ggct		22.2129													22.9202		22.2129				22.9202
E9Q2M5;G3UYR9;G3UWR2;G3UYG6;Q6Y7W8	#N/A	#N/A	Gigyf2			20.4689		21.4772	20.7066			20.7471	20.8443		19.8367					20.4689	21.0919	20.7957	19.8367
Q99LZ3	#N/A	#N/A	Gins4			22.311									21.2038					22.311			21.2038
Q9Z0G0	#N/A	#N/A	Gipc1		20.637	21.4882	21.9284	21.2238	21.6307	21.4216		21.4734	21.4397		21.8402	21.5282	21.2333	21.1699		21.3512	21.4253	21.4566	21.6842	21.2016
Q5F258;Q68FF6	#N/A	#N/A	Git1			21.9949	22.3399	22.2602	22.507	22.0364	21.9798	22.3107	22.2168	21.9555	22.2083		22.108			22.1674	22.2678	22.1691	22.0819	22.108
Q80XR8;J3QK07;D3Z1I2;E9PVA6;Q9JLQ2;F6U8T2;F6SLJ2	#N/A	#N/A	Git2									20.7389			21.5586							20.7389	21.5586
F8WHM5;Q61543	#N/A	#N/A	Glg1		22.606	23.0815	22.9017	23.2076	22.875	23.1622	23.1802	23.3138	23.2687	23.191	23.1703	23.0105	23.2865	23.0767	22.9559	22.8631	23.0816	23.2542	23.124	23.1063
Q9CYL5	#N/A	#N/A	Glipr2			24.051	23.3881	24.4426	24.3624	24.6002	23.9377	24.9729	24.8053	24.5581	24.8237	24.5088	25.1745	23.6346	24.5998	23.7195	24.4684	24.572	24.6302	24.4697
Q3T9A5;Q8BZM1	#N/A	#N/A	Glmn				22.5177	21.0392	21.3056			21.1004					21.0763			22.5177	21.1724	21.1004		21.0763
A0A494BAF7;A0A494BBE7;Q9CPU0	#N/A	#N/A	Glo1		23.8032	24.2353	24.3887	23.7335	23.9215	23.717	23.6305	23.6813	23.3199	23.3999	24.2886	24.07	24.0405	23.3996	23.5564	24.1424	23.7907	23.5439	23.9195	23.6655
Q9CPV4	#N/A	#N/A	Glod4							22.2518							22.1802				22.2518			22.1802
Q9CQM9	#N/A	#N/A	Glrx3			23.4371	22.5482	23.4491	23.2676	23.2623	22.9129	22.9658	23.1252	23.0517	23.151	23.1405	23.8257	22.9729	22.8448	22.9926	23.3263	23.0013	23.1144	23.2145
F6U529;D3Z7P4;D3Z7P3	#N/A	#N/A	Gls			20.6103	20.9237	20.9584	20.8135	20.9689		20.6269	20.5743		21.1739		20.7724	20.5732		20.767	20.9136	20.6006	21.1739	20.6728
P26443	#N/A	#N/A	Glud1		22.3003	23.1207	22.9943	23.1405	23.0976	23.0383	22.9627	23.1362	23.0713	22.9886	23.1125	22.9225	22.9621	22.6097	22.737	22.8051	23.0921	23.0567	23.0079	22.7696
P15105	#N/A	#N/A	Glul		22.1018	21.0696		21.3431		21.3616	22.7677			22.0164		22.1608			21.2713	21.5857	21.3523	22.7677	22.0886	21.2713
D3YYT1;Q922P9	#N/A	#N/A	Glyr1		21.8049	22.8654	22.1739	22.5111	22.287	21.9938	21.6114	22.2822	21.8358	21.2657			21.2073		21.0858	22.2814	22.264	21.9098	21.2657	21.1465
E9Q317;D3YY55	#N/A	#N/A	Gm10094;Sap18				21.981	21.6282	21.7715	22.1021		22.0215	21.8531	21.91						21.981	21.8339	21.9373	21.91
F6YVP7;P62270;A0A1Y7VKY1	#N/A	#N/A	Gm10260;Rps18		24.6169	25.505	25.8464	25.4625	25.2993	25.3855	25.0159	25.5014	24.964	25.242	25.5645	23.9866	24.2869	24.5562	24.7631	25.3228	25.3824	25.1604	24.931	24.5354
E9PZF0;Q01768	#N/A	#N/A	Gm20390;Nme2		23.5567	24.324	24.1865	24.4366	23.4716	23.5423	23.8509	23.565	23.743	23.9308	23.8781	24.8039	25.0403	24.4735	24.142	24.0224	23.8168	23.7196	24.2043	24.5519
A0A075B5J6;P01629	#N/A	#N/A	Gm20730			22.9586					20.7975			21.3684						22.9586		20.7975	21.3684
F7BGR7;Q8C7Q4;B0LM42	#N/A	#N/A	Gm21992;Rbm4			21.3045		21.6727	21.5541	21.1398		21.8407	21.1544		21.11	21.2793				21.3045	21.4555	21.4975	21.1947
A2A4P4;A2A4P3;Q3THG9	#N/A	#N/A	Gm27029;Aarsd1			22.1637	22.2689	22.2551	21.9291	21.9825	21.8946	21.7485	21.956	22.0734	22.3442	22.1669	22.0017	21.7674	21.8859	22.2163	22.0556	21.8664	22.1948	21.885
S4R1W1	#N/A	#N/A	Gm3839			21.6821		21.007	21.7226	22.2558		22.0017	21.4813		20.397	21.7329	21.306			21.6821	21.6618	21.7415	21.065	21.306
A0A2I3BR94;Q9CQI3	#N/A	#N/A	Gmfb			22.5849	22.8591	22.4906	22.3912	22.1807	22.1915	22.1224	21.4575	22.7349	22.8296	22.5165	22.6821		21.6863	22.722	22.3542	21.9238	22.6937	22.1842
Q3THK7	#N/A	#N/A	Gmps		22.8307	23.0872	22.9386	23.0308	22.9274	22.7957	22.4467	22.7827	22.6338	22.7043	22.656	22.1942	22.5341	22.834	22.7185	22.9522	22.918	22.6211	22.5181	22.6955
P21278	#N/A	#N/A	Gna11		22.2746	22.4895	22.6278	22.2898	22.2572	22.6849	22.6441	22.7981	22.5976	22.881	22.7758	23.1907	22.8374	22.7595	22.5869	22.464	22.4106	22.6799	22.9492	22.7279
P27601	#N/A	#N/A	Gna13		20.4897		21.6058	22.0479	22.1482		21.3551	21.6293			21.6968		20.9547	21.8172	21.997	21.0478	22.098	21.4922	21.6968	21.5896
P08752	#N/A	#N/A	Gnai2					23.3458	23.0769			23.2347	22.9552		22.8079		23.0771				23.2113	23.095	22.8079	23.0771
Q9DC51	#N/A	#N/A	Gnai3		22.295	23.3885	23.8841	23.0809	23.5842	23.6072	22.8138	23.4538	23.1968	23.5445	23.8037	22.8227	23.1699	23.1978	23.1535	23.1892	23.4241	23.1548	23.3903	23.1737
P21279	#N/A	#N/A	Gnaq				22.6603	22.5607	22.3387		22.1136	22.5512	22.2304		22.8875	22.0761		22.2072	22.4105	22.6603	22.4497	22.2984	22.4818	22.3089
Z4YKV1;P63094;Q6R0H7;A0A571BEI3;A0A571BEM2	#N/A	#N/A	Gnas		21.7301	22.3396	22.9466	22.65	22.3045	22.393	22.2841	22.3504	22.4174	22.2244	22.488	22.3239	22.135	21.8762	22.3856	22.3388	22.4492	22.3506	22.3454	22.1323
P68040	#N/A	#N/A	Gnb2l1		24.7928	25.4523	25.5016	25.5867	25.3162	25.2334	25.1878	25.2357	25.009	25.2953	25.2767	24.9613	25.2076	24.7842	24.9964	25.2489	25.3788	25.1442	25.1778	24.9961
P63213	#N/A	#N/A	Gng2		22.1846	23.4447	24.1241	23.5457	23.9916	23.8328		23.725	23.7547		23.7108					23.2511	23.79	23.7398	23.7108
P36916	#N/A	#N/A	Gnl1			21.9474	21.9173	22.195	21.6282	21.9013	21.8762	21.7916	21.8715	21.7818	21.6439	21.5027	21.6133	21.361	21.5258	21.9323	21.9081	21.8464	21.6428	21.5
A0A2I3BR32;Q8CI11	#N/A	#N/A	Gnl3			21.6778				22.1408		21.7246			21.4514					21.6778	22.1408	21.7246	21.4514
Q8BFR4	#N/A	#N/A	Gns			21.6692	21.8487	21.6825	22.2883	21.6946	21.9633	22.1175	21.5605	21.1767	22.186	22.6835	22.4678	22.3268	22.0496	21.759	21.8885	21.8804	22.0154	22.2814
Z4YJU8;A0A6I8MWY5;E9PUQ5;A0A6I8MX07;Q921M4	#N/A	#N/A	Golga2			21.1074	21.4346	21.1271	21.2575	20.9395		21.8019	22.1638		21.8826	21.4154	21.4202		22.3131	21.271	21.1081	21.9829	21.649	21.8667
A0A0R4J1H6;E9QP99;P55937	#N/A	#N/A	Golga3			20.6616		20.919		21.4413		20.8995			20.8021					20.6616	21.1801	20.8995	20.8021
Q91W53	#N/A	#N/A	Golga7			20.5649	21.3403	21.2996	21.5288	21.6115	21.3972	21.7529			21.3065		21.9381			20.9526	21.48	21.5751	21.3065	21.9381
E9QAH1;E9PVZ8	#N/A	#N/A	Golgb1			21.3208	22.1473	21.7497	22.1022	21.5068	21.4083	21.4383	20.8358		21.4812		21.2792			21.7341	21.7862	21.2275	21.4812	21.2792
Q9CR60	#N/A	#N/A	Golt1b			22.1184	22.009		22.3916	22.3		22.3336	22.0025	22.0493		21.3883	22.0134	21.8132	21.586	22.0637	22.3458	22.1681	21.7188	21.8042
A2ATI8;A2ATI6;A2ATI9;Q99JX3	#N/A	#N/A	Gorasp2			21.5422	21.2684		21.0604		21.3286		21.1773				22.0491			21.4053	21.0604	21.2529		22.0491
A2A9I0;O35166	#N/A	#N/A	Gosr2			22.8147	22.4993	22.5056	22.6813	22.3358	22.7797	22.4946	22.481	22.2267	22.5765	22.8895	23.2402	22.4604	23.0803	22.657	22.5076	22.5851	22.5643	22.927
P05201	#N/A	#N/A	Got1		22.5009	21.9424	22.0203	21.9454	21.7721	21.7461	21.8751	21.5533	21.5588	22.2845	22.0672	21.783	22.0929	22.7171	21.631	22.1545	21.8212	21.6624	22.0449	22.147
P05202	#N/A	#N/A	Got2		23.5384	24.2328	24.2126	24.3425	23.882	23.9266	23.7585	23.872	23.8697	23.8463	24.0777	23.8645	24.01	23.5303	23.825	23.9946	24.0504	23.8334	23.9295	23.7884
E9PW03;Q9WTK3	#N/A	#N/A	Gpaa1			22.0805		22.313	22.2456	22.0909		22.4047	22.0388	21.6411	22.2736				21.8509	22.0805	22.2165	22.2218	21.9573	21.8509
Q9QZF2	#N/A	ECM-affiliated Proteins	Gpc1			22.8922	23.2464	23.1124	23.2848	23.1827	22.7237	22.7354	23.1992	22.6113	22.966	23.726	23.5369	23.5138	23.4604	23.0693	23.1933	22.8861	23.1011	23.5037
P51655	#N/A	ECM-affiliated Proteins	Gpc4			21.9813	22.3045	22.3226	22.3555	22.6457	22.2205	22.8737	22.686	22.3013	22.6623	22.9392	22.9406	23.289	22.5093	22.1429	22.4413	22.5934	22.6343	22.913
Q8R3X6;Q9R087	#N/A	ECM-affiliated Proteins	Gpc6				22.2784	22.0594	22.3214	22.354	21.5898	22.3474	22.361	21.467	22.4241	22.8289	22.7884	22.3587	22.5883	22.2784	22.2449	22.0994	22.24	22.5785
A2AQR0;Q64521	#N/A	#N/A	Gpd2			21.3855	21.9114	21.229	21.355	21.5721		20.9512	21.6254	20.2941	21.1692					21.6485	21.3853	21.2883	20.7317
A0JNY3;Q8BUV3	#N/A	#N/A	Gphn			21.7766	21.7391	21.9172	21.7987			21.3902	21.5252		21.9776			21.2936		21.7579	21.858	21.4577	21.9776	21.2936
Q3MIA8;G3UXW9;Q99LD4;A0A140LJB7	#N/A	#N/A	Gps1			21.4077	21.5013	21.5514	20.8871	20.7528	20.9179	21.047	21.5867	20.9033	21.4058	21.2227				21.4545	21.0637	21.1838	21.1773
Q3MIA8;G3UXW9;Q99LD4;B1ATU4	#N/A	#N/A	Gps1		22.2896	23.4672	23.569	23.241	23.0483	23.3905	23.115	23.1848		23.0077	23.4314	23.2345	23.2936	22.9209	22.5874	23.1086	23.2266	23.1499	23.2246	22.934
P11352	#N/A	#N/A	Gpx1		21.6293	22.4088	23.3303	22.3248	22.2686	22.4768	22.5967	22.6587	22.8074	22.5606	22.7279	23.102	22.7445	22.139		22.4561	22.3567	22.6876	22.7968	22.4417
S4R1E5;O70325	#N/A	#N/A	Gpx4		21.9237	22.6097	22.9755	22.8303	23.2413					22.4466	22.4717		22.8977	22.2826		22.503	23.0358		22.4591	22.5901
Q99LJ6	#N/A	#N/A	Gpx7		21.9555	22.6042	22.5188	22.6614	22.5566	22.736	22.8263	23.2276	22.9921	22.5382	22.9059	23.5578	23.2595	22.7142	22.6841	22.3595	22.6513	23.0153	23.0006	22.8859
Q9D7B7	#N/A	#N/A	Gpx8		21.0682	22.526	21.7558	22.3096	22.244	22.0273	22.5038	22.589	22.326	22.6338	22.599	22.373	22.7153	22.7309	22.3697	21.7833	22.1936	22.4729	22.5353	22.6053
Q60760;Q5SUW3	#N/A	#N/A	Grb10		21.1269	22.7022	22.9992	24.2836	22.6629	22.6315	22.3233	22.4504	22.4071	22.4656	22.5362	21.9079	22.3025	21.7877	22.1775	22.2761	23.1927	22.3936	22.3032	22.0892
Q60760;Q03160	#N/A	#N/A	Grb10;Grb7			21.8158	22.1995	23.0572		21.2568	21.7739									22.0076	22.157	21.7739
Q60631;B1AT92	#N/A	#N/A	Grb2		22.6165	23.5685	23.4482	23.6365	23.3973	23.344	23.3139	23.1438	23.0234	23.4558	23.4792	23.5098	23.3723	23.3472	23.3585	23.2111	23.4593	23.1604	23.4816	23.3594
O35127	#N/A	#N/A	Grcc10				22.1554	20.5768		21.0623										22.1554	20.8195
Q91Z53;B1AXQ0	#N/A	#N/A	Grhpr			21.0233	21.1842	20.4564	20.6578	20.8713		20.749		20.8949	21.4957	20.8935	21.0799		20.5816	21.1038	20.6619	20.749	21.0947	20.8307
Q91Z53;D6REG4	#N/A	#N/A	Grhpr		21.0878	23.0405	22.6283	22.5846	22.6253	22.601	22.4319		22.3657	22.6313	22.7276	22.3642	22.6649	21.9972	22.0511	22.2522	22.6036	22.3988	22.5744	22.2377
Q99LP6	#N/A	#N/A	Grpel1			22.4656	22.8753	22.4984	22.0852	22.1446	21.3379	22.2068	22.3116	22.1694	22.8206	22.4603	22.167	22.3558	22.225	22.6704	22.2427	21.9521	22.4834	22.2493
Q9EST1	#N/A	#N/A	Gsdma		24.4731	21.5362	20.9169	22.3477	21.6687	21.9647	24.3667	21.6066	23.8621	23.7028	21.7278	23.6153	23.5429	24.197	24.8326	22.3087	21.9937	23.2784	23.0153	24.1908
D3Z7E5;Q2NL51	#N/A	#N/A	Gsk3a		20.7304		22.4204	21.8385	21.9057	22.1965		21.9248	21.7798	21.8872	22.2352	22.1213	21.9582		21.6967	21.5754	21.9802	21.8523	22.0812	21.8274
E9QAQ5;Q9WV60	#N/A	#N/A	Gsk3b		21.2387	22.0693	22.4725	22.1803	22.2788	21.9601	21.6321	21.8204	21.4535	22.0113	22.3581	21.3688	21.9116	21.6158	21.6576	21.9268	22.1397	21.6354	21.9128	21.7283
A6PWS5	#N/A	#N/A	Gsn		22.0006	23.0722	21.6075	23.6299	23.3387	23.8656	24.1674	23.4071	23.3291	24.2787	23.6812	23.9371	23.9919	24.4386	23.8335	22.2268	23.6114	23.6345	23.9657	24.088
P13020	#N/A	#N/A	Gsn			25.9904		26.1653		25.8604	26.1169	26.0798		25.9671	26.1064	25.6594	25.7023	25.5442		25.9904	26.0128	26.0984	25.911	25.6233
Q8R050	#N/A	#N/A	Gspt1		22.4195	22.6893	23.5335	23.1079	22.6526	22.7507	22.5694	22.7592	22.7471	22.6239	22.9741	22.4717	22.6094	22.3588	22.4096	22.8808	22.8371	22.6919	22.6899	22.4593
P47791	#N/A	#N/A	Gsr		21.2102	22.8994	22.3426	22.4685	22.387	22.3759	22.3679	22.0555	22.0906	22.3052	22.0776	22.0075	22.1766	21.8031	21.9356	22.1507	22.4104	22.1713	22.1301	21.9718
P24472	#N/A	#N/A	Gsta4		22.3186	22.8688	22.9852	22.4686	22.0463	22.218	21.8733	21.4824	21.233	21.6576	22.5741	23.28	22.8881	21.738	21.0372	22.7242	22.2443	21.5296	22.5039	21.8878
F6WHQ7;P10649;A2AE89	#N/A	#N/A	Gstm1			22.2388	22.394	21.9007	21.8536	21.8619	21.6813	22.0878	21.8911	21.5332	22.0057	22.0386	22.1161	22.2709	21.5964	22.3164	21.8721	21.8867	21.8591	21.9945
P48774;E9PV63	#N/A	#N/A	Gstm5		24.1064	25.1764	24.9304	24.8491	24.8036		24.3912	24.7237	24.7174	24.4341	24.8919	24.474	24.8438	23.6694	24.1878	24.7377	24.8263	24.6108	24.6	24.2337
O09131	#N/A	#N/A	Gsto1			22.0266	22.522								22.6506		22.4062			22.2743			22.6506	22.4062
P19157	#N/A	#N/A	Gstp1		25.5893	25.4716		25.2239	25.234	25.4496	25.2623		25.1341		25.6103	25.8139	26.0624	25.4242	25.4	25.5304	25.3025	25.1982	25.7121	25.6289
P62915	#N/A	#N/A	Gtf2b		25.0376	21.3065		21.9348	22.4767	24.2972	23.393		22.965	22.6964	21.6017	23.1187	22.1661	22.2556	23.3916	23.1721	22.9029	23.179	22.4723	22.6044
Q3THK3	#N/A	#N/A	Gtf2f1					20.8574							21.0153						20.8574		21.0153
G3UZU4	#N/A	#N/A	Gtf2i			22.1363	23.0862	22.3272	22.24	22.9864	23.0609	22.6841	23.3038	23.5316	22.1373	23.6918	22.9119	23.9169	23.2909	22.6113	22.5179	23.0163	23.1202	23.3732
Q3UHU8	#N/A	#N/A	Gtf2i					22.2421			22.1659										22.2421	22.1659
A0A0U1RPD8;Q8K284	#N/A	#N/A	Gtf3c1		21.6552	21.1841	21.3294			21.4424	21.7841	21.3137	21.2356	22.9842	21.1446	22.2414	23.7781	23.1132	21.9699	21.3896	21.4424	21.4445	22.1234	22.9537
D3Z7I0;Q3UU56;Q8BL74	#N/A	#N/A	Gtf3c2;Gm29609			22.3487	22.144	22.5692	21.6755	21.9745	21.9401	21.7728	21.894	21.5359	22.3648	22.0063		21.5054	21.437	22.2464	22.0731	21.869	21.969	21.4712
Q3TMP1	#N/A	#N/A	Gtf3c3			22.0366	21.7885	21.9103	21.9364		21.2944	21.9482	21.5292		21.5709		21.6721			21.9125	21.9234	21.5906	21.5709	21.6721
E9Q2B0;Q8BMQ2	#N/A	#N/A	Gtf3c4		21.8729	20.5063	21.031			20.7325	20.2803	20.3828	22.599		20.9227	21.5371	21.9297		22.5564	21.1367	20.7325	21.0874	21.2299	22.243
Q8R2T8	#N/A	#N/A	Gtf3c5		21.5744	22.126	21.9986	21.9803	21.9072	21.8521	21.1712	21.9503	21.3778	21.3608	21.641	21.4496	21.1528			21.8997	21.9132	21.4998	21.4838	21.1528
O08582	#N/A	#N/A	Gtpbp1		21.681	21.4799	21.9303	21.455	21.4045	21.0979	21.5643	21.6045			21.7316		20.842			21.6971	21.3191	21.5844	21.7316	20.842
Q99ME9	#N/A	#N/A	Gtpbp4		21.664	22.1801	21.398	21.9876	21.9966	21.9811	20.9766	22.2906	21.3401	21.1151	21.501	21.4521	21.4889			21.7474	21.9885	21.5358	21.3561	21.4889
Q8K2A1	#N/A	#N/A	Gulp1			20.967	20.9545	20.959		20.675					21.3085				20.8167	20.9608	20.817		21.3085	20.8167
A0A1B0GT92;Q9Z1E4	#N/A	#N/A	Gys1			22.0992	21.8726	22.0313	21.4234	21.6904	21.0777	21.5407			21.8792	21.7454	22.2632		21.7917	21.9859	21.715	21.3092	21.8123	22.0275
P10922	#N/A	#N/A	H1f0		23.8524	23.7805	23.5532	23.4212	23.3598	23.9639	23.7242	24.1451	24.0318	23.4912	23.6263	22.972	22.5724	23.1345	23.4727	23.7287	23.5817	23.967	23.3632	23.0599
Q80ZM5	#N/A	#N/A	H1fx		24.5046	24.391	24.2868	24.0425	24.3471	24.5524	23.7488	24.4304	24.0302	23.233	23.578	22.9461	23.0336	22.2802	23.2995	24.3941	24.314	24.0698	23.2524	22.8711
Q3THW5;P0C0S6;Q8R029	#N/A	#N/A	H2afv;H2afz				24.5711	23.6278												24.5711	23.6278
P27661	#N/A	#N/A	H2afx			23.8586	24.6502	24.3609		24.5317	25.1837	25.4172	25.4523	25.3355	25.5168	23.9693	24.9806	24.3224		24.2544	24.4463	25.3511	24.9406	24.6515
Q9QZQ8	#N/A	#N/A	H2afy		23.2119	23.6565	23.4781	23.7805	23.8294	23.4585	23.3296	23.5954	23.2803	23.2795	23.3918	22.7199	23.0667	22.6672	23.0043	23.4489	23.6895	23.4017	23.1304	22.9127
Q8CCK0	#N/A	#N/A	H2afy2		23.161	23.3863	23.1139	23.5761	23.5368	23.2204	23.0154	23.5033	23.0412	23.1445	23.2954	22.5135	22.9256	22.7678	22.6784	23.2204	23.4444	23.1866	22.9845	22.7906
S4R1D6;F6TIX5;Q05A75	#N/A	#N/A	H2-T3		28.459	27.7842	27.7461	27.3451	22.3885	28.3422	23.3474	24.2894	28.3766	24.4708	27.0364	28.7478	24.4093	23.3919	22.2177	27.9964	26.0253	25.3378	26.7517	23.3396
F8WI35;A0A1W2P768;P84244;P84228;P68433;P02301;A0A8I4SYN6	#N/A	#N/A	H3f3a;Hist1h3b;Hist1h3a;H3f3c		23.0315	23.5062		23.3607	23.1993	23.7478	23.2344	23.6097		22.9343	23.0285	22.2907	22.2798	22.1692	22.3961	23.2689	23.4359	23.422	22.7512	22.2817
Q8K2C9	#N/A	#N/A	Hacd3				21.3797	21.4269	20.8269	21.7832	21.5983	21.9128	20.8598	21.5029	21.6144	21.1764	21.513	21.4971		21.3797	21.3457	21.457	21.4312	21.5051
Q61425	#N/A	#N/A	Hadh			22.5987	22.0736	22.5792	21.9826		22.1631	22.4137	22.798	22.0462	22.4895		22.3178	21.7968	22.5156	22.3361	22.2809	22.4583	22.2678	22.2101
Q8BMS1	#N/A	#N/A	Hadha		22.595	23.2493	23.1525	23.2422	23.3734	23.3297	23.3646	23.3401	23.1875	23.2249	23.2384	23.1505	23.064	22.5429	22.9534	22.999	23.3151	23.2974	23.2046	22.8534
Q99JY0	#N/A	#N/A	Hadhb		22.5301	23.4678	23.4567	23.5071	23.6127	23.3446	23.372	23.4513	23.2886	23.2984	23.6605	23.3263	23.3892	23.0562	23.4705	23.1516	23.4881	23.3706	23.4284	23.3053
Q91VB8	#N/A	#N/A	haemaglobin alpha 2					26.232		24.9608		25.5929	24.7107	25.347	23.7588	27.42	25.9482	24.7963			25.5964	25.1518	25.5086	25.3723
P35492	#N/A	#N/A	Hal		22.6864	21.3692	21.6493	21.0617	21.6444	21.1091	23.2743	21.1437	21.9983	22.9398	21.0685	22.213	21.4438	23.7918	22.5573	21.9016	21.2717	22.1388	22.0738	22.5976
Q61035	#N/A	#N/A	Hars		21.907	22.8159	22.6684	22.7932	22.4771	22.4363	22.2988	22.4404	22.3251	22.5694	22.8579	22.5456	22.4814	22.7854	22.3599	22.4638	22.5689	22.3548	22.6576	22.5422
G5E823;Q99KK9	#N/A	#N/A	Hars2		28.3367	28.1146	28.1056	27.6363	28.7443	28.5962	28.8934	28.4046	28.9155	28.6904		29.0292	28.1549	28.4754	28.9432	28.1856	28.3256	28.7378	28.8598	28.5245
A2ATU9;Q8BY71	#N/A	#N/A	Hat1		22.519	23.2198	23.6252	23.2111	23.1519	23.1175	22.4662	23.2799	22.6869	22.7204	23.2073	22.0085	22.677	22.0322	21.9738	23.1213	23.1602	22.811	22.6454	22.2276
P04444	#N/A	#N/A	Hbb-bh1		23.5443	24.1318	22.6337	24.6765	24.7535	24.5032	21.8884	23.6615	21.0469	22.7901	21.9605	24.7534	21.3606		23.007	23.4366	24.6444	22.1989	23.168	22.1838
A8DUK4	#N/A	#N/A	Hbbt1			23.3241	22.8207	26.464	25.5338	25.2396	25.544	26.9425	25.7138	24.3564	25.8073	27.5891	26.2495	24.3013	26.412	23.0724	25.7458	26.0668	25.9176	25.6543
Q9CR49	#N/A	#N/A	Hbb-y			24.4902	24.8576	26.2207	24.1119	24.9228	22.7446	24.2731	22.0331	22.7782	24.4202	25.5465	22.0111		23.4093	24.6739	25.0851	23.017	24.2483	22.7102
P06467	#N/A	#N/A	Hbz		25.6695	26.702	25.1964	27.0777	27.3838	27.2777	24.1952	26.3495	23.3729	25.3469	23.5939	25.7746	23.2842	22.6442	25.1364	25.856	27.2464	24.6392	24.9052	23.6882
Q61191;B1AUX2	#N/A	Secreted Factors	Hcfc1		21.5797	22.715	22.524	22.7753	22.3738	22.3537	22.0808	22.1044	22.0913	21.9987	22.3722	22.1651	22.2932	21.6269	21.8675	22.2729	22.5009	22.0921	22.1787	21.9292
Q61191;F6SJS2	#N/A	Secreted Factors	Hcfc1			22.4123	22.7528	22.4526		22.2969	22.3018				22.0527		22.6471			22.5826	22.3747	22.3018	22.0527	22.6471
O09106	#N/A	#N/A	Hdac1		22.401	22.4858	22.5232	22.805	23.2024	22.125	22.2429	22.5999	22.2335	22.266	22.1519	21.7689	22.1194	21.6018	22.0396	22.47	22.7108	22.3587	22.0622	21.9203
P70288;A0A0R4J008	#N/A	#N/A	Hdac2		22.129	22.5594	22.5024	23.5023	23.3245	23.0061	23.2595	22.8795	23.2764		22.0122		22.2484			22.3969	23.2777	23.1385	22.0122	22.2484
O88895	#N/A	#N/A	Hdac3			21.0471	20.9221	21.6581	20.9694	20.9124	20.2501	20.7795		19.9987	21.1047		20.7289			20.9846	21.1799	20.5148	20.5517	20.7289
A0A1B0GX25;Q9Z2V5	#N/A	#N/A	Hdac6						21.679					20.8297							21.679		20.8297
P51859	#N/A	#N/A	Hdgf			22.656		22.7176	22.5943	22.194	22.3513	22.4022			22.4479		22.3813	21.7514		22.656	22.502	22.3768	22.4479	22.0664
Q3UMU9	#N/A	#N/A	Hdgfrp2		21.6189	22.139	21.5774	21.9358	22.1278	22.0901	21.3702	22.1878	21.5908	21.597	21.8823	21.4884	21.5318	21.1287	21.2493	21.7784	22.0512	21.7163	21.6559	21.3033
D6RI20;Q9CR20	#N/A	#N/A	Hdhd2;Ier3ip1		20.9793		22.0621	22.684		21.9634	22.0621	23.7053	21.6951	21.3309	21.7048	21.2233			21.312	21.5207	22.3237	22.4875	21.4197	21.312
Q8VDJ3	#N/A	#N/A	Hdlbp		21.8341	23.2464	22.9109	23.2485	23.1173		23.621	23.4798	23.029	23.2626	23.3094	22.2122	23.1624	22.3391	22.5228	22.6638	23.1829	23.3766	22.9281	22.6748
Q8BQM4	#N/A	#N/A	Heatr3			21.2428	21.0306	21.3468	21.0893	20.748		20.857	20.8639	20.3893	20.922		20.3489			21.1367	21.0614	20.8605	20.6557	20.3489
F8WIE5;Q69ZR2	#N/A	#N/A	Hectd1			21.7556	21.7731	21.4543	21.5824	21.53	21.4868	21.501	20.948	21.0706	21.5868	20.8114	21.1985			21.7643	21.5222	21.312	21.1563	21.1985
Q8R409	#N/A	#N/A	Hexim1		21.5841		22.6557	22.9241	23.3235	22.1174		22.6231	22.2874		22.9894					22.1199	22.7883	22.4553	22.9894
Q3UMA3;Q99LI8;B1ATY9	#N/A	#N/A	Hgs		22.9842	21.7118	21.7553	21.949	21.8304	21.8624	22.0622	21.8361	22.079	21.8074	21.7972	22.0286	22.0653	21.9015		22.1505	21.8806	21.9924	21.8777	21.9834
Q3UMA3;Q99LI8;F6VV02	#N/A	#N/A	Hgs			22.0164	22.7399	22.5716	22.6522	22.4864	22.5555	22.6125		22.3382	22.5467			21.9868	22.6138	22.3782	22.5701	22.584	22.4424	22.3003
E0CX19;Q8QZS1	#N/A	#N/A	Hibch		20.4479	21.0155	21.5985	21.556	21.2546	21.2571	21.4005	21.1885	21.2461	21.1508	21.6611	21.6928	21.6569	21.2683	21.543	21.0207	21.3559	21.2784	21.5016	21.4894
Z4YJP0;Q9R1Y5	#N/A	#N/A	Hic1			21.4485		21.7173	22.1626	22.184	21.6038	22.4167	22.1948	21.8925	22.237	21.5484	21.2981	21.0645	21.2595	21.4485	22.0213	22.0717	21.8926	21.2074
Q8BLR9	#N/A	#N/A	Hif1an			21.5304	21.9139	21.7957	21.6504	21.7525		21.8252	21.3882	21.0425		21.5603	21.8746			21.7222	21.7329	21.6067	21.3014	21.8746
P70349	#N/A	#N/A	Hint1			21.4638	23.1817	22.2736							20.8481					22.3227	22.2736		20.8481
Q8VD75	#N/A	#N/A	Hip1			23.3882	23.3416	23.4003	23.5198	23.1506	22.9399	23.1746	23.2959	23.3653	23.5045	22.8396	23.1191		22.7818	23.3649	23.3569	23.1368	23.2365	22.9504
P43275	#N/A	#N/A	Hist1h1a		24.6954	24.7455	24.2518	24.2411	24.6549	24.3333	23.751	24.3172	23.8916	23.4342	23.678	23.0961	23.3518	22.7068	23.2357	24.5642	24.4098	23.9866	23.4028	23.0981
P43276	#N/A	#N/A	Hist1h1b		25.1196	25.6317	25.4347	25.3255	25.4676	25.3836	25.0492	25.2755	24.9066	24.4865	24.8886	24.1387	24.5276	23.7528	24.3534	25.3953	25.3923	25.0771	24.5046	24.2113
P15864	#N/A	#N/A	Hist1h1c		24.7804	24.6535	24.3468	23.93	24.4221	24.4123	24.0915	24.6446	24.5702	23.727	23.8843	23.2426	23.2979	22.8862	23.5927	24.5936	24.2548	24.4354	23.6179	23.2589
P43277	#N/A	#N/A	Hist1h1d		26.637	27.0825	26.9185	26.6758	26.9114	26.845	26.5313	26.9286	26.8612	26.1927	26.2739	25.7166	25.8413	25.0123	25.9003	26.8793	26.8107	26.7737	26.0611	25.5847
P43274	#N/A	#N/A	Hist1h1e		24.435	24.7212	24.6854	24.3127	24.7262	24.6289	24.2527	24.7045	24.5077	23.8247	24.0524	23.4766	23.4616	22.9868	23.7816	24.6139	24.5559	24.4883	23.7846	23.41
Q8CGP6;C0HKE7;C0HKE1;C0HKE2;C0HKE3;C0HKE4;C0HKE5;C0HKE6;C0HKE9;A0A0N4SV66;Q8CGP4;C0HKE8;Q8BFU2;Q8CGP5;Q8CGP7;Q8R1M2	#N/A	#N/A	Hist1h2ah;Hist1h2aa;Hist3h2a;Hist1h2af;Hist1h2ak;H2afj		28.4018	30.0712	29.9352	30.3041	30.3079	29.9996	29.4838	30.2072	29.2317	29.2741	30.4215	28.3734	29.0099	28.6542	28.7429	29.4694	30.2039	29.6409	29.3563	28.8024
Q8CGP2;Q6ZWY9;Q64525;Q64478;Q64475;P10854;P10853;Q8CBB6;Q8CGP1	#N/A	#N/A	Hist1h2bp;Hist1h2bc;Hist2h2bb;Hist1h2bh;Hist1h2bb;Hist1h2bm;Hist1h2bf;Hist1h2br;Hist1h2bk		26.2884	27.2364	27.454	26.9259	27.1133	27.0958	27.1352	27.2688	27.0101	26.4015	26.1894	26.2797	26.1337	25.8117	26.2785	26.9929	27.045	27.138	26.2902	26.0746
P62806	#N/A	#N/A	Hist1h4a		26.7309	28.2128	28.2915	28.0884	28.1653	28.0192	27.7482	28.207	27.6349	27.181	27.8179	26.7686	27.1368	26.7063	26.9882	27.7451	28.091	27.8634	27.2558	26.9438
Q64523;Q6GSS7	#N/A	#N/A	Hist2h2ac;Hist2h2aa1		26.9226	27.5925	27.6241	27.6256	27.8302	27.6878	27.7396	27.5067	26.8164	26.897	26.8537	26.0258	26.6097	26.1037	26.2501	27.3797	27.7145	27.3542	26.5922	26.3212
Q8CGP0;Q9D2U9;Q64524	#N/A	#N/A	Hist3h2bb;Hist3h2ba;Hist2h2be		22.8521	24.1765	22.5539	22.6332	22.292	22.5286	23.9717	24.0876	24.2601	22.7615	22.7443		22.1771			23.1942	22.4846	24.1065	22.7529	22.1771
G3UVV4;P17710	#N/A	#N/A	Hk1			21.891	22.2141	22.1999	22.0771	22.1541	21.9929	22.1976	21.9976	22.0766	22.6417	21.9604	22.1113	21.8776	22.0238	22.0525	22.1437	22.0627	22.2262	22.0042
O08528;E9Q5B5	#N/A	#N/A	Hk2			21.6792	22.2443	21.9522	21.5955	21.3951	22.1783	20.8568	21.13	21.1444	21.5639		21.5496	20.6539	20.9287	21.9617	21.6476	21.3884	21.3542	21.0441
Q9D8V0;A3KGR9	#N/A	#N/A	Hm13;H13		22.2584	22.7533	22.6687	22.8891	22.8837	22.5452	23.2281	23.0324	22.8524			22.7952	23.2179			22.5601	22.7727	23.0376	22.7952	23.2179
Q9DC33	#N/A	#N/A	Hmg20a		20.129	21.6536	21.6151	21.6692	21.8296	21.631	21.031	21.9003	20.7951	21.3785	21.4622	20.5624	21.2781		20.7238	21.1326	21.7099	21.2421	21.1344	21.001
Q3TE85;A0A338P6F6;P17095	#N/A	#N/A	Hmga1		22.2137	22.5634	22.1691	22.0284	22.9691	22.8973	21.5791	22.4863	22.1943		21.6279	21.9218	21.7473	21.8312	21.8004	22.3154	22.6316	22.0866	21.7749	21.793
Q6NSP9;P52927	#N/A	#N/A	Hmga2		22.3359	22.7158	22.6569	22.4625	22.5997	22.5059	22.0089	22.6275	22.1353	21.9236	22.1242	21.8287	21.899	21.768	21.3827	22.5695	22.5227	22.2572	21.9588	21.6833
A0A0J9YUZ4;P63158;A0A0J9YUD8	#N/A	#N/A	Hmgb1		24.7213	25.7511	25.2617	25.8353	25.86	25.4528	25.1252	25.4879	24.8576	25.2044	25.7986	24.4128	25.0404	24.0948	24.5848	25.2447	25.716	25.1569	25.1386	24.5734
P30681	#N/A	#N/A	Hmgb2		24.4058	24.7717	24.4604	24.8059	24.7971	23.8843	23.9247	24.2003	24.1004	24.1131	24.0381	23.128	23.4696	23.3047	23.1	24.546	24.4958	24.0751	23.7597	23.2915
O54879	#N/A	#N/A	Hmgb3					21.7009				21.6819									21.7009	21.6819
F6X166;F2Z470;Q01237	#N/A	#N/A	Hmgcr			23.9345							24.7064							23.9345		24.7064
Q8JZK9	#N/A	#N/A	Hmgcs1		21.5284	22.9869	22.9559	22.7591	22.777	22.8004	22.299	22.6077	22.334	22.3634	22.9701	22.0615	22.5389	22.4672	21.9109	22.4904	22.7788	22.4136	22.465	22.3056
A0A3B2W3M7;P18608	#N/A	#N/A	Hmgn1		22.5906	22.4603		21.997	22.6752	22.5206	22.3653	22.6398	21.8269	21.8916	21.7275	21.507	21.5069		21.6689	22.5254	22.3976	22.2773	21.7087	21.5879
Q9JL35	#N/A	#N/A	Hmgn5					20.7088	21.0676	21.1361		21.8432		20.6112	21.3839	21.1597	21.0811				20.9708	21.8432	21.0516	21.0811
O70252;D3YX62	#N/A	#N/A	Hmox2			21.8945	22.0705	21.952	21.8509	22.0349	22.1901	22.3169	21.8277	22.2343	22.3725	21.8478	22.3378		21.9507	21.9825	21.9459	22.1116	22.1515	22.1442
P97825	#N/A	#N/A	Hn1			21.7867	22.0512	21.6488	21.9614	22.2556			21.3999		21.6931	21.7456				21.9189	21.9553	21.3999	21.7194
Q6PGH2	#N/A	#N/A	Hn1l		22.4234	22.7255	22.9815	22.6775	22.681	22.7457	22.5209	22.7208	22.5336	22.0787	22.6331	22.4313	22.5998	22.4747	22.0875	22.7101	22.7014	22.5917	22.381	22.3873
Q9CX86	#N/A	#N/A	Hnrnpa0		25.1618	25.1632	24.8705	25.4374	25.1047	24.7534	24.8129	25.1825	24.8387	24.7291	24.8796	24.3628	24.5541	24.078	24.5838	25.0652	25.0985	24.9447	24.6572	24.4053
Q5EBP8;P49312	#N/A	#N/A	Hnrnpa1		25.2374	25.4803	25.427	25.8839	25.6706	25.3691	25.333	25.5737	25.224	25.2678	25.0499	24.8536	24.9497	24.5861	24.9063	25.3816	25.6412	25.3769	25.0571	24.814
O88569	#N/A	#N/A	Hnrnpa2b1		24.8719	25.1844	25.0461	25.3567	25.2174	25.1851	24.8608	25.196	25.0285	24.807	24.946	24.5009	24.5215	24.0654	24.4699	25.0341	25.253	25.0284	24.7513	24.3523
Q8BG05;A2AL12	#N/A	#N/A	Hnrnpa3		24.7677	24.8803	24.7798	25.2405	24.943	25.0158	24.8674	25.1502	24.6605	24.8242	24.7781	24.439	24.5126	23.9969	24.561	24.8093	25.0664	24.8927	24.6804	24.3568
Q20BD0;Q80XR6;Q99020	#N/A	#N/A	Hnrnpab		23.9237	24.3818	24.3999	24.2416	24.3073	23.9933	23.9789	24.1765	23.7658	23.8177	24.5196	23.3242	23.4892	23.1139	23.408	24.2352	24.1808	23.9737	23.8872	23.3371
Q9Z204	#N/A	#N/A	Hnrnpc		24.3226	24.7465	24.3803	24.7709	24.6555	24.5208	24.1258	24.6785	24.3686	24.1186	24.4469	23.9275	23.9229	23.4085	23.8804	24.4831	24.6491	24.391	24.1644	23.7373
F6ZV59;G5E8G0;G3X9W0;Q60668;E9Q5B6	#N/A	#N/A	Hnrnpd		24.8633	25.4304	24.989	25.6126	25.4439	25.267	25.0218	25.3886	25.0967	25.3401	25.599	24.6797	24.9813	24.2952	25.0799	25.0942	25.4412	25.169	25.2063	24.7854
F6ZV59;G5E8G0;G3X9W0;Q60668;F6SHF3	#N/A	#N/A	Hnrnpd		23.2509	23.261	23.3959	24.0922	23.8793	23.0999	23.0412	23.7451		23.6071	23.1398	22.7884	23.2098	22.4312	22.8756	23.3026	23.6905	23.3932	23.1784	22.8389
D3YTQ3;F6VQH5;Q9Z130	#N/A	#N/A	Hnrnpdl		22.6409	22.8855	22.6688	22.9707	22.8159	22.8069	22.5518	22.645	22.3412	22.3998	22.3754	22.0363	22.1975	21.4541	22.2462	22.7317	22.8645	22.5127	22.2705	21.9659
Q9Z2X1	#N/A	#N/A	Hnrnpf		24.0193	25.1501	23.3881	25.2288	25.0467	24.8501	23.378	24.9372	23.4081	24.5593	24.6005	24.4743	24.4115	23.7803	24.3669	24.1858	25.0419	23.9078	24.5447	24.1863
Q8C2Q7;O35737	#N/A	#N/A	Hnrnph1		24.3293	25.232	25.0045	25.3682	25.057	24.8888	24.5736	24.9598	24.4656	24.5679	25.0457	24.3917	24.3763	23.7728	24.2921	24.8553	25.1047	24.6663	24.6684	24.1471
P70333	#N/A	#N/A	Hnrnph2		21.8808	22.7437	22.7907	22.8471	22.9034	22.064	22.5808	23.0073	22.501	22.2664	21.7129		22.5903		20.808	22.4718	22.6048	22.6963	21.9897	21.6991
D3YWT1;D3Z3N4	#N/A	#N/A	Hnrnph3		22.2162	23.047	22.8491	22.965	22.7176	22.5429	22.6173	22.7999	22.4463	22.5138	22.4909	21.9833	21.9118	21.7728	22.0789	22.7041	22.7419	22.6211	22.3293	21.9212
B2M1R6	#N/A	#N/A	Hnrnpk			22.2406	22.6442	22.5035	22.0757	22.8324		21.8781			21.926		21.128			22.4424	22.4705	21.8781	21.926	21.128
G5E924	#N/A	#N/A	Hnrnpl		22.5695	22.9121	22.6987	23.0991	23.272	23.2569	22.5084	23.163	22.9341	22.6835	22.7661	22.2441			22.5428	22.7268	23.2093	22.8685	22.5646	22.5428
Q921F4	#N/A	#N/A	Hnrnpll			22.0038	22.8017	22.9877	22.1453	22.2868	22.242	22.3298	22.2719	22.173	22.2912	22.11	21.8619		22.1196	22.4027	22.4733	22.2812	22.1914	21.9908
Q9D0E1	#N/A	#N/A	Hnrnpm		22.4155	22.4266	21.9915	22.8143	21.7095	22.0072			22.2691	22.5642	22.3843	21.6687	22.3599	21.6633	22.1221	22.2779	22.177	22.2691	22.2057	22.0485
Q8VHM5;F7B5B5	#N/A	#N/A	Hnrnpr		23.0558	22.93	23.0293	23.278	23.0336	22.9663	22.8194	23.1214	23.0178	22.9399	23.1373	22.3035	22.3933	21.8621	22.1867	23.005	23.0926	22.9862	22.7935	22.1474
Q8VEK3	#N/A	#N/A	Hnrnpu		24.325	24.7335	24.5268	24.9595	24.7322	24.6665	24.3041	24.7483	24.3628	24.3597	24.6505	23.8268	23.9688	23.3383	23.9002	24.5284	24.7861	24.4717	24.279	23.7358
Q8VDM6	#N/A	#N/A	Hnrnpul1		21.5867	22.106	21.9976	22.1967	22.3424	22.1654	22.2714	22.3165	22.2034	21.9954	22.1886	21.4802	21.9579	21.3609	21.6689	21.8968	22.2349	22.2638	21.8881	21.6626
Q00PI9	#N/A	#N/A	Hnrnpul2		21.42	22.1948	22.2442	22.3847	22.1659	22.0737	22.1727	22.6867	22.2899	22.1053	22.4633	21.7092	21.9139	21.4996	21.9707	21.953	22.2081	22.3831	22.0926	21.7947
Q8BUK6	#N/A	#N/A	Hook3			22.3952	21.8498	21.9708		21.9405	21.3271	21.9638	21.6499	22.5073		20.841	21.6471	20.9619	21.2333	22.1225	21.9557	21.647	21.6742	21.2807
P50207	#N/A	#N/A	Hoxc13		20.1615			20.8663	20.1679											20.1615	20.5171
A2ASM7;P31313;P31311;P23813	#N/A	#N/A	Hoxd11;Hoxc11;Hoxa11			21.6032					21.2391									21.6032		21.2391
Z4YKB8;Q3TEA8;A2AM70;A2AM69	#N/A	#N/A	Hp1bp3			22.7244	22.0134	22.8387	23.0288	22.7203	22.5674	22.8642		22.3429	22.1064			22.8698		22.3689	22.8626	22.7158	22.2246	22.8698
Z4YKB8;Q3TEA8;Z4YKA3;A2AM65	#N/A	#N/A	Hp1bp3		22.3905	23.0837	22.7533	23.1769	23.1741	23.1128	22.9301	23.4695	23.1272	22.7422	22.9035	22.0102	22.5143	22.3819	22.4455	22.7425	23.1546	23.1756	22.552	22.4473
A0A1Y7VMK3;P62748	#N/A	#N/A	Hpcal1			21.4498	21.4372	21.5865		21.0143			20.3984		21.499	21.3679		21.0477	21.0943	21.4435	21.3004	20.3984	21.4334	21.071
G5E8J6	#N/A	#N/A	Hrc			21.6679		21.3657	21.6676			21.4255			21.2093	21.3775	21.0918			21.6679	21.5166	21.4255	21.2934	21.0918
E0CYX6;Q8R3H7	#N/A	#N/A	Hs2st1		23.4711			20.9315			22.4755		21.9149	22.7645		22.0768	21.9741	23.5658	22.3536	23.4711	20.9315	22.1952	22.4206	22.6311
Q99N15;A2AFQ2	#N/A	#N/A	Hsd17b10		23.3946	24.1436	24.1578	23.8449	23.8215		24.2466	24.1039	24.0078	23.349	23.7402	23.7008	23.9323	23.0398	23.4772	23.8987	23.8332	24.1194	23.5967	23.4831
O70503	#N/A	#N/A	Hsd17b12		22.0057	23.099	23.2437	23.4063	23.3137	23.0642	23.2284	23.1382	22.7431	23.0066	23.2167	22.8525	23.1404	22.8604	23.1494	22.7828	23.2614	23.0366	23.0253	23.05
P51660	#N/A	#N/A	Hsd17b4		22.0274	23.1822	23.1504	23.0377	23.2095	23.0433	22.7975	22.8094	22.9097	22.8248	23.0229	22.9858	22.8118	22.4887	22.7697	22.7867	23.0968	22.8389	22.9445	22.6901
Q8BTX9;A0A1D5RLG0	#N/A	#N/A	Hsdl1			20.7772	20.6714	21.574	20.71	21.3109	20.6859		21.0601			21.2844	21.8707		20.8584	20.7243	21.1983	20.873	21.2844	21.3646
P07901	#N/A	#N/A	Hsp90aa1		24.0778	24.69	24.8068	24.7376	24.4336	24.3081	23.8948	24.1497	23.9772	24.1322	24.3963	23.8123	23.8846	23.6681	23.8038	24.5249	24.4931	24.0072	24.1136	23.7855
P11499	#N/A	#N/A	Hsp90ab1		24.6691	25.0918	25.1251	25.3383	24.7594	24.9634	24.8898	24.8857	25.1202	24.981	25.085	24.8084	25.0519	24.7898	24.6956	24.962	25.0204	24.9652	24.9581	24.8457
P08113	#N/A	#N/A	Hsp90b1		23.7642	24.5117	24.527	24.6021	24.3726	24.3981	24.3913	24.6243	24.494	24.489	24.863	24.7738	24.6775	24.3941	24.4574	24.2677	24.4576	24.5032	24.7086	24.5096
Q8K0U4	#N/A	#N/A	Hspa12a			21.3803	21.7118	21.0123	22.0073	21.5631	21.1461	21.1541		20.694	21.9906		21.3721		21.7481	21.546	21.5276	21.1501	21.3423	21.5601
Q9CZJ2	#N/A	#N/A	Hspa12b			21.5362	21.6236	21.666	21.3476	21.4091	21.5139	21.5393	21.5728		21.8952	21.8989	21.5529	20.7286	21.7767	21.5799	21.4742	21.542	21.897	21.3527
Q8BM72	#N/A	#N/A	Hspa13			22.7574	22.7576	22.5493	21.9485	21.7895	22.2278	22.2739	22.2384	21.998	22.476	22.6458	22.3117	22.4826	22.1918	22.7575	22.0958	22.2467	22.3733	22.3287
Q99M31	#N/A	#N/A	Hspa14			21.1166	21.5954	21.4985	21.3978	21.3358	20.6755	21.661	20.7544	21.0686	21.6399	20.9212	21.3671	21.0862	20.915	21.356	21.4107	21.0303	21.2099	21.1228
Q61696;P17879	#N/A	#N/A	Hspa1a;Hspa1b			20.798					22.7106	20.7643		22.574		22.288	21.3532	20.9318		20.798		21.7375	22.431	21.1425
P16627	#N/A	#N/A	Hspa1l								20.921				21.4842							20.921	21.4842
Q3U2G2	#N/A	#N/A	Hspa4		23.2527			21.8617	24.2313	23.8995	23.5035			20.798	22.5429	20.8141	21.6039	21.8054		23.2527	23.3308	23.5035	21.385	21.7046
P20029	#N/A	#N/A	Hspa5		23.905	24.7629	24.5741	24.9709	24.7812	24.8557	24.9862	24.7919	24.8318	24.9169	25.0483	25.0225	25.1328	25.1183	24.8462	24.414	24.8693	24.87	24.9959	25.0324
P63017	#N/A	#N/A	Hspa8		26.1902	27.3746	27.1008	27.3753	26.794	27.1323	26.345	26.1959	25.9499	26.1685	26.5155	25.8452	25.9565	26.2708	25.8795	26.8885	27.1006	26.1636	26.1764	26.0356
P38647	#N/A	#N/A	Hspa9		23.6796	24.4498	24.3305	24.4509	24.1284	24.3417	24.14	24.0653	23.924	23.915	24.2613	23.7815	23.8622	23.5914	23.8442	24.1533	24.307	24.0431	23.9859	23.7659
P14602	#N/A	#N/A	Hspb1					23.2798							23.3773	24.7008	24.4191				23.2798		24.0391	24.4191
A0A0U1RPF2;Q99P31	#N/A	#N/A	Hspbp1		22.5049	22.4347	23.3317		22.1623	22.2328	22.1644	22.4115		21.3426	21.9092		21.6805	21.4941		22.7571	22.1976	22.288	21.6259	21.5873
P63038	#N/A	#N/A	Hspd1		24.4856	24.9107	24.8948	24.925	24.5323	24.4791	24.3221	24.2447	24.3286	24.2775	24.5053	24.4257	24.573	24.4164	24.4009	24.7637	24.6455	24.2985	24.4029	24.4634
E9QN70;P02469	ECM Glycoproteins	#N/A	Lamb1		20.3508	22.0032	21.6045	21.9771	21.7751	21.9866	21.9023	22.0253	22.233	22.291	22.4793	22.6226	22.8746	22.4234	22.5889	21.3195	21.9129	22.0536	22.4643	22.629
E9Q0U7;Q61699	#N/A	#N/A	Hsph1		22.7628	23.575	23.8072	23.5181	23.5907	23.1817	23.0888	22.9434	22.9818	22.9557	23.3961	22.919	22.7293	22.505	23.0067	23.3817	23.4302	23.0047	23.0903	22.747
Q8BGC0	#N/A	#N/A	Htatsf1		21.0483	22.3746	22.9428	22.6527	22.7734	22.4545	22.3486	22.9046		21.9596	22.619		22.4243	21.4668		22.1219	22.6269	22.6266	22.2893	21.9455
A2AFQ0;Q7TMY8	#N/A	#N/A	Huwe1		21.4441	21.9173	22.0589	21.8508	21.5437	21.6555	21.3223	21.5202	21.2514	21.4606	22.0152	21.3079	21.3266	21.1616	21.2116	21.8067	21.6833	21.3647	21.5946	21.2333
Q9JKR6	#N/A	#N/A	Hyou1		22.4621	23.4839	23.5364	23.3329	23.1694	23.2641	23.3086	23.1808	23.3826	23.373	23.7016	23.5711	23.4093	23.4174	23.2304	23.1608	23.2555	23.2907	23.5486	23.3524
Q9CR41	#N/A	#N/A	Hypk			22.6394										23.9571	23.4139			22.6394			23.9571	23.4139
P03975	#N/A	#N/A	Iap				22.1244	20.7449		21.8517		22.0033	20.8592			20.1488				22.1244	21.2983	21.4313	20.1488
Q8BU30	#N/A	#N/A	Iars		22.6773	23.2808	23.3881	23.3677	23.1819	23.13	22.969	23.0981	22.9436	22.9145	23.2874	22.6818	22.7907	22.4666	22.6676	23.1154	23.2266	23.0035	22.9612	22.6416
E9PWN3;E9PWN2;Q8BIJ6	#N/A	#N/A	Iars2					22.3191				22.1014			21.9749		21.2606		22.4966		22.3191	22.1014	21.9749	21.8786
Q8CGB9;Q9JHR7	#N/A	#N/A	Ide		21.8107	21.3801	21.4556	21.6211	21.6559	21.6492	22.6579	21.1479	20.8873	22.2459	20.8717	21.6917	21.8428	22.0909	21.5566	21.5488	21.6421	21.5644	21.6031	21.8301
O88844	#N/A	#N/A	Idh1		22.0514	23.1471	23.1947	22.9163	23.1371	22.9408	22.4842	22.8228	22.573	23.1596	22.9499	22.4238	22.6508	22.7969	23.0536	22.7977	22.9981	22.6267	22.8444	22.8337
P54071	#N/A	#N/A	Idh2		23.0841	24.1817	23.7768	24.5554	24.2982	24.1172	24.406	24.4807	24.3893	24.3076	24.5346	24.304	24.5332	24.0577	24.3713	23.6809	24.3236	24.4253	24.3821	24.3207
A0A1L1STE6;Q9D6R2	#N/A	#N/A	Idh3a		22.8456	23.4337	23.1672	23.1954	23.3834	23.1839	23.2961	23.2321	23.3316	23.1327	23.4581	23.3622	23.1463	22.6837	23.2052	23.1488	23.2542	23.2866	23.3177	23.0117
Q91VA7;A0A668KL51	#N/A	#N/A	Idh3b		20.9545	22.2791	21.9268	22.3114	22.0609	22.1608	21.8501	22.3611	22.0413	22.0144	22.4086	22.2699	22.1022	22.0239	21.7758	21.7201	22.1777	22.0841	22.231	21.9673
Q91VA7;V9GXV0	#N/A	#N/A	Idh3b			22.2266		22.0891	22.0661	21.3629		21.7274	22.0289		21.8375	21.51			21.658	22.2266	21.8394	21.8782	21.6738	21.658
G3XA48;P58044	#N/A	#N/A	Idi1				23.3461	22.7125	22.9392	22.9472			22.2789		23.4043		23.2179	22.424		23.3461	22.8663	22.2789	23.4043	22.821
O35594	#N/A	#N/A	Ift81			22.3183	22.7911	22.5352	22.2372	22.0769		22.1613	21.9928	21.8126	23.024	22.1315				22.5547	22.2831	22.0771	22.3227
Q61249	#N/A	#N/A	Igbp1		21.734	21.965	22.0532	22.0409	21.609	21.6679	21.14	21.465	21.4702	20.948	21.7958	21.5268	21.401	22.3032	21.4547	21.9174	21.7726	21.3584	21.4235	21.7196
E9QNX9;Q60751	#N/A	#N/A	Igf1r			21.4986	21.1798	20.8848	21.4226	21.3522	20.9665	21.1269			21.4694	21.0778	21.4524	21.6243	20.7761	21.3392	21.2199	21.0467	21.2736	21.2843
P09535	#N/A	Secreted Factors	Igf2			22.531	22.1431	22.554	22.7996	23.0496		23.0589	23.0558	22.5849	22.9897	22.8811	22.6803	22.6996	22.8644	22.337	22.801	23.0574	22.8186	22.7481
O88477	#N/A	#N/A	Igf2bp1		23.3896	23.8049	23.8294	23.7347	23.4168	23.3513	22.8304	23.1681	23.0039	22.9201	23.2688	22.6661	22.7693	22.2822	22.6828	23.6746	23.5009	23.0008	22.9517	22.5781
Q5SF07	#N/A	#N/A	Igf2bp2			21.0225	20.6764				19.0785	20.628			21.771	21.0036				20.8495		19.8533	21.3873
Q9CPN8	#N/A	#N/A	Igf2bp3		22.7494	23.7044	23.6109	23.6471	23.3967	23.2182	22.9233	23.0724	22.8539	23.068	23.3788	22.7413	22.8117	21.9571	22.7515	23.3549	23.4207	22.9499	23.0627	22.5068
Q07113	#N/A	#N/A	Igf2r		21.7554	22.9928	22.8049	23.2209	23.3618	23.3011	23.4548	23.6082	23.5343	23.4088	23.7344	23.8151	23.8184	23.6005	23.7321	22.5177	23.2946	23.5324	23.6528	23.717
A0A0A6YY53;A0A075B5P3;F6TQW2;A0A0A6YVP0;P01863;P01864;P01865	#N/A	#N/A	Ighg2c;Ighg2b;Ighg;Igh-1a				22.162			21.4571		23.2119	21.992		22.2781		23.1492	22.5001	21.9565	22.162	21.4571	22.6019	22.2781	22.5353
A0A075B5P5;A0A1Y7VJN6;P03987	#N/A	#N/A	Ighg3					21.9278	21.7234	21.7591		22.4485		21.4491			22.0515				21.8034	22.4485	21.4491	22.0515
A0A140T8M0;A0A0B4J1I0;A0A075B5K8;F6XWB2;A0A140T8N1;P01631	#N/A	#N/A	Igkv1-110;Igkv1-99;Igkv1-115			23.0548					22.45	20.1984		22.7436						23.0548		21.3242	22.7436
A0A075B5N4;A0A140T8P7;A0A0G2JF28;A0A140T8M3;A0A140T8M4;A0A140T8N7;A0A140T8N5;A0A0G2JFN8	#N/A	#N/A	Igkv8-27			24.0812					22.4506			22.6845			20.2589			24.0812		22.4506	22.6845	20.2589
A0A075B5N3;A0A0G2JE47	#N/A	#N/A	Igkv8-28		21.2831	24.2968					22.6555			22.7856						22.7899		22.6555	22.7856
A0A0A6YX40;Q6ZQA6	#N/A	#N/A	Igsf3			20.6534	21.5124		20.5313	21.0287	21.2412		21.2756		21.6319	20.3096	21.0393	21.1152	20.5328	21.0829	20.78	21.2584	20.9708	20.8958
Q9Z1M8	#N/A	#N/A	Ik		22.4424	23.0349		22.9976	22.8707	22.6519	22.3478	23.0414	22.5623	22.9005	22.6739					22.7386	22.8401	22.6505	22.7872
E9QMH7;Q9DBZ1	#N/A	#N/A	Ikbip			21.3027		21.8104	22.1922	22.0351	22.0867	22.1019	21.9772	22.0356	22.2364	21.8096	22.2708	21.3765	21.78	21.3027	22.0126	22.0553	22.0272	21.8091
Q7TT37	#N/A	#N/A	Ikbkap		22.2471	23.1546	23.2454	23.2245	22.91	23.0605	22.6148	22.8065	22.5215	22.6522	22.9613	22.4221	22.5162	22.3785	22.4715	22.8823	23.065	22.6476	22.6786	22.4554
Q9CXY6	#N/A	#N/A	Ilf2		23.2436	24.0372	23.8111	23.9179	23.6496	23.7183	23.4116	23.5009	23.5535	23.4244	23.837	23.5073	23.9783	23.3156	23.3079	23.6973	23.7619	23.4887	23.5896	23.5339
Q45VK5;A0A1L1STE4;Q9Z1X4	#N/A	#N/A	Ilf3		23.1846	23.6687	23.5149	23.8194	23.7117	23.5645	23.3135	23.7339	23.2305	23.2798	23.5508	22.8675	23.0202	22.4777	23.0476	23.4561	23.6985	23.426	23.2327	22.8485
O55222	#N/A	#N/A	Ilk			22.847	22.7875	22.6893	22.979	22.9169	22.3998	22.926	22.7798	22.2656	22.993	22.5265	22.1979	21.0692	22.0534	22.8173	22.8617	22.7019	22.595	21.7735
Q8R0F6	#N/A	#N/A	Ilkap		21.527	21.7611	21.8801	22.2999	22.2577	22.0727	21.8798	22.2972	22.2307	21.6939	21.7521	21.3682	21.8531			21.7227	22.2101	22.1359	21.6048	21.8531
Q8CAQ8	#N/A	#N/A	Immt			21.7932	22.0168	21.1463	21.8283	21.6732	21.4208	21.8408	21.6815	21.4322	21.7368		21.1574		21.3676	21.905	21.5493	21.6477	21.5845	21.2625
O55023;Q924B0	#N/A	#N/A	Impa1			22.1312	22.0866	21.7808							22.2554		22.2824	22.0579		22.1089	21.7808		22.2554	22.1701
O55091	#N/A	#N/A	Impact		21.3642	21.6098	22.1081	21.7121	21.814	22.029	21.7418	21.4442	21.9477	22.0052	21.7154	21.9991	21.9276	22.2855	22.042	21.694	21.8517	21.7112	21.9066	22.085
Q80V26	#N/A	#N/A	Impad1			21.4018	21.4018			21.5931	21.831	21.6883		21.1135			20.4586			21.4018	21.5931	21.7597	21.1135	20.4586
E0CYE2;F7DEU6;P50096	#N/A	#N/A	Impdh1			21.3804	22.3494		21.8702	21.4335		21.4839	20.6345	21.4756		21.6024	21.9012	21.5202	21.4295	21.8649	21.6518	21.0592	21.539	21.6169
P24547	#N/A	#N/A	Impdh2		22.6018	23.2321	23.0591	23.6664	22.5061	22.9359	22.5425	22.6356	22.5875	22.6122	22.0048	22.6634	22.9792	22.9845	22.6235	22.9643	23.0361	22.5885	22.4268	22.8624
P46660	#N/A	#N/A	Ina		21.6558	24.3103	24.675	24.6706	24.8615	25.2736	22.3447	23.991	22.9095	24.2761	25.2346	20.3098	24.127	23.7202	23.477	23.547	24.9352	23.0817	23.2735	23.7747
A0A087WPT7;Q6P549	#N/A	#N/A	Inppl1			21.4152	21.3665	21.4167						22.2225	22.0157					21.3908	21.4167		22.1191
A0A0G2JH17;K3W4P2;Q6P4S8	#N/A	#N/A	Ints1			20.9992	21.6232	20.9967	21.772						21.1227					21.3112	21.3844		21.1227
E9Q361;E9Q360;A0A0R4J0V1;Q8K2A7	#N/A	#N/A	Ints10		22.0156	21.2833	21.3652	21.6382	21.1273		21.1874			21.3567	21.4915	21.3074	21.5261	21.9222	21.2337	21.5547	21.3827	21.1874	21.3852	21.5607
A0A0G2JFJ6;Q7TPD0	#N/A	#N/A	Ints3		20.9384	21.7848	21.7432	21.6238	22.0116	21.4869	21.353	21.2832	22.1898	21.2553	20.5807		20.9901	20.7352		21.4888	21.7074	21.6087	20.918	20.8627
A0A0R4J0E4;Q7TQK1	#N/A	#N/A	Ints7			21.2588	21.5075	21.3389	21.2817	21.266	21.3306	21.13	21.1851	21.0864	21.0462		21.2167		20.8154	21.3832	21.2956	21.2152	21.0663	21.0161
A0A0R4J0J5;Q8K114	#N/A	#N/A	Ints9		20.8153	21.3166	21.3687	21.3119	22.6044	21.2828	21.0864	20.4824		20.4584	21.2806	22.4244	21.0167	20.7914		21.1668	21.7331	20.7844	21.3878	20.9041
Q8K2V6	#N/A	#N/A	Ipo11		19.2823	21.2355	21.4553	21.5691	21.5898	21.4831		20.9148			21.4074	20.7493	20.8583			20.6577	21.5474	20.9148	21.0784	20.8583
Q8VI75	#N/A	#N/A	Ipo4		23.7223	23.2206	22.8205	22.4725	22.3065	22.0099	22.1847	22.0071	22.231	22.5344	22.7098	22.1723	22.3078	22.0169	21.7965	23.2545	22.2629	22.1409	22.4722	22.0404
Q8BKC5	#N/A	#N/A	Ipo5		23.0679	23.278	23.5535	23.2213	22.6863	22.9951	22.7011	22.7607	22.8844	22.5218	23.067	22.6132	22.8607	22.1532	22.4376	23.2998	22.9676	22.7821	22.734	22.4838
Q9EPL8	#N/A	#N/A	Ipo7		22.2146	22.8619	23.1984	22.805	22.5688	22.543	22.3855	22.3783	22.5582	22.506	22.8843	22.463	22.4828	22.0818	22.4013	22.7583	22.639	22.4407	22.6178	22.322
E9QKZ2;Q91YE6	#N/A	#N/A	Ipo9		22.2005	23.2439	23.2264	22.7327	22.1614	22.7082	22.6804	22.9665	22.5533	22.5782	23.0041	22.4955	23.0847	22.145	21.9223	22.8903	22.5341	22.7334	22.6926	22.384
Q9JKF1	#N/A	#N/A	Iqgap1		21.3562	21.4796	21.68	21.6604	21.7092	21.5692	21.8277	22.0483	21.8121	21.9538	22.1	21.6017	21.711	21.5291	21.5185	21.5053	21.6463	21.896	21.8852	21.5862
Q3UQ44	#N/A	#N/A	Iqgap2			20.6439	20.9974	20.8831	20.966	20.7314	21.4102	20.7955	21.4665	20.9224	21.3123		21.025	22.0373		20.8206	20.8602	21.2241	21.1174	21.5312
Q8R3Y8	#N/A	#N/A	Irf2bp1		23.172	21.9015	21.9804	21.2463	23.1486	21.5774	21.4573	21.5496	21.3289	21.304	21.3171	20.8685	20.6437			22.3513	21.9908	21.4453	21.1632	20.6437
E9Q1P8	#N/A	#N/A	Irf2bp2			21.8747	21.2799	21.547	21.4425	21.1861	21.817	21.8153	22.5748	21.3836	22.0084	21.8324	21.895			21.5773	21.3919	22.069	21.7415	21.895
Q8VIM9	#N/A	#N/A	Irgq			20.6985	21.5085								21.0673	20.617	20.7917			21.1035			20.8421	20.7917
Q6GU68	#N/A	#N/A	Islr					21.4432	21.7439			22.0416	22.2916	22.4214	22.3929	21.9204	22.2676	22.5513	22.5351		21.5935	22.1666	22.2449	22.4513
A0A494B952;Q91V64	#N/A	#N/A	Isoc1		22.1018	22.7576	23.2687	23.0733	22.6042	22.1856	22.2729	22.4332	22.485	22.785	22.9578	23.3855	23.4479	22.6799	23.017	22.7094	22.621	22.397	23.0428	23.0482
Q9CX00	#N/A	#N/A	Ist1		22.4855	23.3548	23.4028	23.0727	22.9828	23.2022	22.5534	22.937	23.2181	23.1182	23.5315	22.947	23.1918	22.7717	22.848	23.081	23.0859	22.9028	23.1989	22.9372
Q69ZQ2	#N/A	#N/A	Isy1			20.9073	21.0617	21.4922							21.0901		21.9987			20.9845	21.4922		21.0901	21.9987
Q9JHU9	#N/A	#N/A	Isyna1		22.0564	22.8187	23.1449	22.2211	22.1802		22.4762	22.0536	22.298	22.5529	23.0363	22.2175	22.0275	22.3026		22.6733	22.2007	22.2759	22.6022	22.1651
Q792F9;Q00651	#N/A	#N/A	Itga4			21.7897	21.9968	22.3139	22.1411	21.8404	21.7561	22.0133	21.5889	22.008	22.3669	22.1675	22.4195	22.5158	22.2455	21.8932	22.0985	21.7861	22.1808	22.3936
P11688	#N/A	#N/A	Itga5			20.8727	20.9417	21.2701	21.3096	21.0106	21.4499	21.5659	21.8562	21.6801	22.159	22.3685	22.6478	22.3873	22.4483	20.9072	21.1968	21.624	22.0692	22.4945
Q61739;A0A5F8MPB5	#N/A	#N/A	Itga6			21.816	22.509	21.6877	21.765	22.0083	21.0946	21.6979	21.3857	21.6429	22.027	21.6912	21.4525	21.5593	21.2445	22.1625	21.8203	21.3927	21.787	21.4188
A2AKI5;P43406	#N/A	#N/A	Itgav		21.6765		21.5612	20.6997			22.1404		20.8042	21.2174	21.5763		22.2817			21.6189	20.6997	21.4723	21.3968	22.2817
P09055	#N/A	#N/A	Itgb1		21.5072	22.4535	22.3235	22.659	22.8114	22.6804	22.4156	23.0307	22.8142	22.7005	23.0413	23.0587	23.4117	22.9648	23.0558	22.0947	22.7169	22.7535	22.9335	23.1441
Q61500	#N/A	#N/A	Itm2a			22.1996	22.2818	22.4002	22.4295	22.158	22.2917	22.1571	22.2385	22.0145	22.3144	22.6798	22.6816		22.197	22.2407	22.3292	22.2291	22.3362	22.4393
Q9D892	#N/A	#N/A	Itpa		22.0255	22.9828	23.0966	22.5281	22.2876	22.6294	22.1846	22.3692	22.3726	22.3441	22.7993	22.7803	22.7922	22.6398	22.3625	22.7016	22.4817	22.3088	22.6412	22.5982
E9Q3I8;E9Q3I9;E9Q3I4;E9Q3I5;E9Q0N0;Q9Z0R4	#N/A	#N/A	Itsn1			20.5991	20.097	21.5926		21.0832	21.2189				21.1566	20.4448				20.348	21.3379	21.2189	20.8007
Q9JHI5	#N/A	#N/A	Ivd		21.5643	22.6762	22.7843	22.8974	22.4237	22.2983	22.5505	22.3133	22.5348	22.3594	22.4258	22.6554	22.6079	22.4199	22.2948	22.3416	22.5398	22.4662	22.4802	22.4409
A0A1D5RMB4;A0A1D5RLV0;Q8C1D8	#N/A	#N/A	Iws1		21.525	22.4143	22.0825	22.2175	22.274	22.1385	21.1251	22.0446	21.7991	21.5676	21.7591	20.937	20.9618	20.6782	20.9552	22.0073	22.21	21.6563	21.4212	20.8651
Q9D8B7	#N/A	#N/A	Jam3			21.7801	20.9683	21.8214	21.768	21.771	21.2977	21.548	20.8402	21.1852	21.7251	22.1828	21.9392	21.9796	22.3802	21.3742	21.7868	21.2286	21.6977	22.0997
G3UZT8;Q62315	#N/A	#N/A	Jarid2		25.0574	24.6806	23.2987	22.9493	23.2426	23.6542			24.1998	24.7828	22.9293		24.6639	24.5841	25.0743	24.3456	23.282	24.1998	23.856	24.7741
G3UVU9;Q9ERI5	#N/A	#N/A	Jmjd6			22.6846	21.7531	22.1791	22.567			22.385	22.1317		21.7489					22.2188	22.3731	22.2583	21.7489
Q02257	#N/A	#N/A	Jup		24.6757	23.1881	22.7158	22.5615	22.3492	22.9473	23.9606	22.3756	23.4862	24.7672	22.2478	24.8226	25.8958	26.2967	24.3177	23.5265	22.6193	23.2741	23.9459	25.5034
Q8BX02	#N/A	#N/A	Kank2			20.9752	21.6498	20.3885		20.7604	21.1551			21.003	21.1606	20.9458	21.2942			21.3125	20.5745	21.1551	21.0365	21.2942
Q99MN1	#N/A	#N/A	Kars		22.251	23.0993	22.8393	23.1399	22.6742	22.8607		22.5539	23.003	22.797	22.7327	22.2751	22.2963	21.9032		22.7299	22.8916	22.7784	22.6016	22.0998
Q5SVQ0	#N/A	#N/A	Kat7				21.1721		21.7749											21.1721	21.7749
Q6ZPU9	#N/A	#N/A	Kbp		20.3956	21.8246	22.1471	21.7651			21.2449	21.1989			21.4187				20.7386	21.4558	21.7651	21.2219	21.4187	20.7386
Q3YAA9;A2AHT3;Q9QXT8	#N/A	#N/A	Kcnip3					23.5469	22.7992						24.6036	24.6674	24.3399	24.4844	23.5096		23.1731		24.6355	24.1113
Q9Z307	#N/A	#N/A	Kcnj16		26.6002		24.9824	24.3864			26.3404			26.0093		26.0207		26.1069	26.3022	25.7913	24.3864	26.3404	26.015	26.2045
A0A0R4J2B2;Q6WVG3	#N/A	#N/A	Kctd12		20.7173	23.1071	23.4079	23.6875	23.4192	23.6692	23.8781	23.7552	23.161	23.6977	24.2248	23.6962	24.1176	24.216	23.279	22.4108	23.592	23.5981	23.8729	23.8709
Q8K0E1	#N/A	#N/A	Kctd15			21.9563	21.587		21.2127	21.2217		21.5668								21.7717	21.2172	21.5668
D6RE32;Q9JHP7	#N/A	#N/A	Kdelc1		20.9396	21.6063	21.73	21.7343	21.662	21.5083	21.7589	21.9811	21.5912	21.5183	21.5152	21.6111	22.3659	21.3461	21.6639	21.4253	21.6349	21.7771	21.5482	21.7919
A0A1B0GT97;A0A1B0GQW0;Q9CQM2;Q99JH8	#N/A	#N/A	Kdelr2;Kdelr1		22.2381	22.7916	22.5801	22.8331	22.5408	23.1146	23.6109	23.221	23.5475	23.0116	22.9319	22.9421	22.9611	23.3044	23.4947	22.5366	22.8295	23.4598	22.9619	23.2534
G8JL40;A3KG93;Q6ZQ88	#N/A	#N/A	Kdm1a		21.8532	22.4327	22.1893	22.3477	22.1375	22.1647	22.0586	22.1607	21.8318	21.7332	21.9593	21.6655	21.5047		21.4189	22.1584	22.2166	22.017	21.786	21.4618
P59997;F6YRW4	#N/A	#N/A	Kdm2a			20.9981			21.2166			21.5163								20.9981	21.2166	21.5163
P41230	#N/A	#N/A	Kdm5c			21.2226	21.4239								20.5384					21.3232			20.5384
A0A1L1SS10;Q9Z2X8	#N/A	#N/A	Keap1			21.8418	21.9014	21.9489	21.323	21.6819	21.9415	21.6567	21.8368	21.3916	21.843	21.6352	21.7962		21.024	21.8716	21.6512	21.8117	21.6233	21.4101
Q60749	#N/A	#N/A	Khdrbs1		23.3079	23.3689	23.094	23.6928	23.6595	23.6163	23.1507	23.1872	22.8685	23.3253	23.1759	22.839	23.037	22.7662	22.4694	23.2569	23.6562	23.0688	23.1134	22.7575
Q9R226;A0A2R8VJR4	#N/A	#N/A	Khdrbs3			20.651	20.836	20.7543	20.8438			21.0459		21.159	20.6625	20.1315				20.7435	20.7991	21.0459	20.651
Q3U0V1;A0A3B2WCD8	#N/A	#N/A	Khsrp		23.0597	23.7182	23.5746	23.8584	23.5952	23.5843	23.4472	23.6266	23.3943	23.4098	23.5738	22.8835	22.8672	22.1011	22.8373	23.4508	23.6793	23.4894	23.2891	22.6019
Q6P9P6	#N/A	#N/A	Kif11			21.7228	21.7932	21.428		21.3725	21.335	21.3328	20.8762		21.5039					21.758	21.4002	21.1814	21.5039
E9Q4K7;A0A286YCV9	#N/A	#N/A	Kif13b		21.3326	22.5878	22.0384	22.3628	22.1036	22.3587	22.1036	22.5775		22.4115	22.7177		21.8675		22.11	21.9863	22.275	22.3405	22.5646	21.9887
Q6P9L6;A0A1L1SR51	#N/A	#N/A	Kif15			21.5874	21.2843	21.2533	20.5033	20.1575										21.4359	20.638
E9QAN4;G3UW47;Q6TA13;E9Q9G6;A0A087WQE8;P33173	#N/A	#N/A	Kif1a						21.5877						21.5384						21.5877		21.5384
P33174	#N/A	#N/A	Kif4		22.0485	22.007	21.8595	21.7424	21.5241	21.8913	21.3017	21.6151	21.2936	21.5326	21.7802		21.1963			21.9716	21.7193	21.4035	21.6564	21.1963
Q61768	#N/A	#N/A	Kif5b		21.9982	22.5094	22.7463	22.6029	22.721	22.6415	22.1669	22.6235	22.2626	22.4044	22.659	22.0473	21.8765		22.1846	22.418	22.6551	22.351	22.3702	22.0306
P28738	#N/A	#N/A	Kif5c			21.1722	22.0772	20.9998	21.2694	21.56	20.6589		20.9293	20.7084	21.4692	21.0644	21.6812	21.4971	21.1933	21.6247	21.2764	20.7941	21.0807	21.4572
G3UXN2;E9PUA5;Q9QWT9	#N/A	#N/A	Kifc1;Kifc5b			21.1531	20.9347	21.5385	21.7622	21.5487	20.7298	21.3786	21.3529		22.0853	20.3545	20.8537		20.522	21.0439	21.6165	21.1538	21.2199	20.6878
Q5UE59;E9Q7C9;Q7TNF4;Q8CD76;A0A5F8MPZ2;O88447	#N/A	#N/A	Klc1			21.7375	21.787	21.9082	21.9421	22.3916	21.3766	21.8645	21.7059	21.7803	22.1405	21.3312	21.3465	21.2006	21.5685	21.7622	22.0806	21.649	21.7507	21.3719
Q9DBS5	#N/A	#N/A	Klc4			21.5396		21.4216		21.5949				21.6769	21.1204					21.5396	21.5083		21.3986
Q80TF4	#N/A	#N/A	Klhl13						20.9424						21.6387						20.9424		21.6387
A0A0R4J166;Q9D783	#N/A	#N/A	Klhl40			21.7705	21.4365	21.9031	22.4222	22.4365	22.1696	22.1276	22.4684	22.1962	22.3791	22.2651	21.7917	21.5495	22.3813	21.6035	22.254	22.2552	22.2801	21.9075
A2AUC9	#N/A	#N/A	Klhl41			22.3013	21.5378	22.8276	22.9234	22.888	22.8348	22.936	23.0787	22.7334	23.1216	22.424	22.5439	22.105	22.6957	21.9195	22.8797	22.9498	22.7597	22.4482
P52293	#N/A	#N/A	Kpna2		22.7192	22.6197	22.9962	22.4905	22.3096	22.2831	22.1826	21.918	22.1285	22.3193	22.5629	21.7657	22.2707	21.9814	21.8364	22.7784	22.3611	22.0764	22.216	22.0295
O35344	#N/A	#N/A	Kpna3		21.8341	22.4069	22.6575	22.5709	22.6936	22.5529	22.6174	22.2705	22.5581	22.4762	22.5465	22.0567	22.7254	22.3085	22.3614	22.2995	22.6058	22.482	22.3598	22.4651
O35343	#N/A	#N/A	Kpna4			19.8905	20.2738	20.0601							19.7036					20.0821	20.0601		19.7036
Q4FJZ2;O35345;Q60960	#N/A	#N/A	Kpna6;Kpna1			21.9427		22.7702												21.9427	22.7702
P70168	#N/A	#N/A	Kpnb1		23.4144	23.922	24.431	23.9899	23.4938	23.55	23.3969	23.4025	23.5293	23.5039	23.9088	23.5277	23.65	23.3157	23.359	23.9225	23.6779	23.4429	23.6468	23.4415
P04104	#N/A	#N/A	Krt1															24.0452	22.3777					23.2115
Q3UV11;Q9Z331	#N/A	#N/A	Krt6b		25.7713	23.16	23.7632	24.2011	23.4077	23.1433	24.8732	22.8596	24.2448	24.8481	22.3525	24.8216	24.2869	25.4586	25.2663	24.2315	23.584	23.9925	24.0074	25.0039
Q3UV17	#N/A	#N/A	Krt76		27.6423	26.9765	26.6441	26.7977	25.9343	26.1316	27.6508	26.448	26.833	27.8207	26.1103	28.5739	28.0215	30.0276	28.8618	27.0876	26.2879	26.9773	27.5016	28.9703
A0A0A0MQN1;Q5RL79	#N/A	#N/A	Krtcap2			21.3429	21.3019	21.3188				21.7314			21.9277		21.709			21.3224	21.3188	21.7314	21.9277	21.709
A2AFG7;A2AFG8;Q6PGJ3	#N/A	#N/A	L1cam							21.8687					21.7694						21.8687		21.7694
F8VQJ3	ECM Glycoproteins	#N/A	Lamc1			22.1507	21.8034	21.9624	22.0542	21.6111	22.1452	21.9862	21.7147	21.9707	21.9135	22.4753	22.2979	22.3981	22.1973	21.977	21.8759	21.9487	22.1198	22.2978
F2Z469;F2Z468;F2Z3U4;O89029	ECM Glycoproteins	#N/A	Matn4						20.719	20.8393	21.975	20.281	20.1805		21.5461	20.9746					20.7791	20.8122	21.2603
Q99PM0;P55002	ECM Glycoproteins	#N/A	Mfap2			24.623	24.955				25.2969	24.3464			23.8955	24.5355	24.4998			24.789		24.8216	24.2155	24.4998
A6H6E2	ECM Glycoproteins	#N/A	Mmrn2		23.94	20.5424		22.6966	22.03	22.2941	22.2108	22.8422		22.106	22.6146	21.4789		22.4387		22.2412	22.3402	22.5265	22.0665	22.4387
P10493	ECM Glycoproteins	#N/A	Nid1			21.288	20.8908			20.7434	20.8881	22.0395	20.8766	21.6617	21.7413	21.4559	22.0199	21.7444	21.5575	21.0894	20.7434	21.2681	21.6197	21.7739
P11438	#N/A	#N/A	Lamp1			23.7163	23.5971	23.5175	24.3781		23.7109	23.9417	23.9133	23.9428	23.8804	24.741	24.5532	24.6406	24.7735	23.6567	23.9478	23.8553	24.1881	24.6558
P17047	#N/A	#N/A	Lamp2		22.5209	23.0652	22.8015	23.0745	23.7101	22.9603	22.947	23.1767	23.1298	23.4874	23.4741	23.9312	23.7795	23.9688	23.4994	22.7959	23.2483	23.0845	23.6309	23.7493
Q8CF66	#N/A	#N/A	Lamtor4				21.8577	20.4325		21.2421	21.3076	21.8595	21.9384		21.4571			21.3189		21.8577	20.8373	21.7018	21.4571	21.3189
B2KGR2;O89112	#N/A	#N/A	Lancl1				22.8942	23.1899				23.9768			23.7716		23.317			22.8942	23.1899	23.9768	23.7716	23.317
F6RJV6;Q9JJK2	#N/A	#N/A	Lancl2		21.261	21.9156	22.1581	21.9443	21.8187	21.8239	21.22	21.6793	21.3883	21.4478	21.9542	21.4295	21.8014	22.4638	21.3721	21.7782	21.8623	21.4292	21.6105	21.8791
Q9CPY7	#N/A	#N/A	Lap3		21.9409	23.0964	23.0055	23.1951	22.8618	22.9102	22.4028	22.7595	22.4948	22.529	22.9294	22.4389	22.6572	22.6387	22.3908	22.6809	22.989	22.5523	22.6324	22.5622
Z4YJT3;Q6ZQ58	#N/A	#N/A	Larp1			24.0007	21.2891	22.1288	21.9389	21.9659	21.7457	23.2944	22.838	21.596	21.7939	21.7092	21.2952			22.6449	22.0112	22.6261	21.6997	21.2952
Q05CL8	#N/A	#N/A	Larp7		21.3961	21.7439	22.0173	21.7574	22.0583	21.7466		21.6123	21.8345	21.4449	20.9213					21.7191	21.8541	21.7234	21.1831
Q8BMJ2	#N/A	#N/A	Lars		21.7261	22.262	22.4848	22.4093	21.9553	22.1292	21.8481	22.2859	22.0457	22.0214	22.1842	22.103	21.9279	21.2119	21.6868	22.1576	22.1646	22.0599	22.1029	21.6089
A2BE28	#N/A	#N/A	Las1l		21.4684	21.6036	21.5669	21.9078	21.6965	21.6527	20.6121	21.8093	21.5591	21.3049	21.6216	20.5434				21.5463	21.7523	21.3268	21.1566
Q61792;A2A6G0	#N/A	#N/A	Lasp1			22.1099	21.8608	22.2007			22.6583	22.6336	22.3576	22.5927	22.3151		22.449	22.2549	21.9005	21.9854	22.2007	22.5498	22.4539	22.2014
Q61792;A2A6H0	#N/A	#N/A	Lasp1		21.8049				23.2983	23.3115	23.0772	23.2588	22.731	23.0745	23.1228		22.9097	22.949	22.899	21.8049	23.3049	23.0223	23.0986	22.9192
Q3U9G9	#N/A	#N/A	Lbr		22.8735	23.1941	23.0937	23.1674	23.347	22.9434	23.1534	23.266	22.9252	22.452	22.6928	22.3041	22.2498	21.3573	22.6271	23.0538	23.1526	23.1149	22.483	22.0781
Q61233	#N/A	#N/A	Lcp1								23.1923		21.035			21.8075						22.1136	21.8075
D3Z1C5;P70662	#N/A	#N/A	Ldb1			22.1614	22.128	21.9895		22.1736	21.6114	22.2872	21.5508	21.5328	20.4364					22.1447	22.0816	21.8165	20.9846
E9PYJ9;Q9JKS4	#N/A	#N/A	Ldb3			21.5097		21.1311	21.1155	22.1297	22.2863	22.4073	21.9855	21.737	22.0953		21.6867	21.1142		21.5097	21.4588	22.2264	21.9161	21.4005
P06151;A0A1B0GSR9;A0A1B0GSX0	#N/A	#N/A	Ldha		24.4608	25.6107	25.7054	26.1132	25.189	25.4392	25.097	25.0774	25.2056	25.2636	25.6882	25.1979	25.6252	24.89	25.2267	25.2589	25.5805	25.1267	25.3832	25.2473
A0A6I8MX27;P16125	#N/A	#N/A	Ldhb		23.1652	24.1013	23.7615	23.9608	23.6895	23.8255	23.3148	23.2657	23.3775	23.7949	23.5896	23.6242	23.7528	23.4377	23.4063	23.676	23.8253	23.3193	23.6696	23.5323
Q5XJE5	#N/A	#N/A	Leo1		21.1375	22.1579	21.4447	21.8825	21.7247	21.307	21.4731	21.5271	21.5165		21.3165	20.6092	21.1211		21.0865	21.58	21.6381	21.5056	20.9629	21.1038
Q8CG70	#N/A	ECM Regulators	Leprel2				21.4624	21.7723			22.5773	22.2408				21.7865			22.0919	21.4624	21.7723	22.409	21.7865	22.0919
Q8K2B0	#N/A	#N/A	Leprel4			21.9264	21.2607	21.6578	21.4574	21.6637		22.0138	22.243			22.7263	22.6758	23.1168	22.3259	21.5935	21.593	22.1284	22.7263	22.7062
P16045	#N/A	ECM-affiliated Proteins	Lgals1		21.4762	24.5435	24.2132	25.1746	24.8435	24.8212	25.2639	25.7787	25.6231	25.48	25.9962	25.8848	26.0241	25.772	25.4647	23.411	24.9464	25.5552	25.787	25.7536
Q8C253;P16110	#N/A	ECM-affiliated Proteins	Lgals3		21.5998						21.8657	20.9135		21.9873		22.8908	22.763			21.5998		21.3896	22.439	22.763
P37913;Q8R055	#N/A	#N/A	Lig1		21.958	21.9858	22.1411	22.0178	21.8355	22.1093	21.9511	21.6325	21.7035	21.8132	21.624	21.4152	21.36	21.7833	21.1374	22.0283	21.9875	21.7624	21.6175	21.4269
Q9ERG0	#N/A	#N/A	Lima1		21.9086	22.7389	22.6699	23.1577	23.2099	23.0478	22.7019	23.1599	22.8773	22.9749	23.1845	22.2605	22.6826	22.3787	22.4697	22.4391	23.1384	22.913	22.8066	22.5103
D3YU59;D3Z589;A0A5F8MPN3;D3YU22;A0A571BG24;Q3UH68	#N/A	#N/A	Limch1			22.2468	21.7022	21.7846	21.9922	21.9668	22.4548	21.9513	21.5914	21.796	21.6988	22.0533			22.1424	21.9745	21.9145	21.9991	21.8494	22.1424
A0A0R4J005;A0A5F8MPJ3;E9QP62;Q9D7B2;Q99JW4	#N/A	#N/A	Lims1		22.8259	23.6948	23.404	23.5348	23.4674	23.6147	23.3824	23.6799	23.4836	23.2795	23.6394	22.961	23.126		23.6134	23.3082	23.539	23.5153	23.2933	23.3697
O88952	#N/A	#N/A	Lin7c					21.909				22.3015			22.1771		22.248	21.8861			21.909	22.3015	22.1771	22.067
A0A0R4J0S4;Q80Y17	#N/A	#N/A	Llgl1		22.8817	21.6599	22.3617	21.6638	21.9883	22.1564	21.6219	21.8671	22.0118	21.9171	21.7134	21.929	21.9382	21.2687	21.6629	22.3011	21.9362	21.8336	21.8532	21.6233
Q9D0F3	#N/A	ECM-affiliated Proteins	Lman1		21.7193	22.7918	22.6052	22.5618	22.4904	22.805	23.3645	22.982	23.247	22.44	22.9434	22.4663	22.4824	22.0987	22.7751	22.3721	22.6191	23.1978	22.6166	22.4521
Q9DBH5	#N/A	#N/A	Lman2		22.043	22.8127	22.7817	22.991	23.0363	22.9906	23.1777	23.1017	22.9584	23.0477	23.304	23.1817	23.194	22.8483	22.9849	22.5458	23.006	23.0793	23.1778	23.0091
A0A0A6YX25;D3Z4P2;P59481	#N/A	#N/A	Lman2l			21.5018	21.8055	21.3817	21.4016	21.4055	21.009	21.4338	21.4055		21.2653	21.2945	21.1364	21.352	20.7192	21.6536	21.3963	21.2828	21.2799	21.0692
Q8VEE1	#N/A	#N/A	Lmcd1			21.0463		21.702	21.3408	21.5823		21.6973	21.8884	21.3767	21.7719	21.3313	21.384	21.3254	21.7362	21.0463	21.5417	21.7929	21.4933	21.4819
P48678	#N/A	#N/A	Lmna		22.509	22.9256	21.0776	21.9033	22.4549	22.3192	24.1062	23.734	23.4355	23.7035	22.9214	23.075	22.4604	22.7409	23.1056	22.1708	22.2258	23.7586	23.2333	22.769
P14733	#N/A	#N/A	Lmnb1		24.0476	24.6586	24.473	24.7078	24.6574	24.6832	24.3741	24.7969	24.4136	24.2495	24.4102	23.8354	23.828	23.377	23.9293	24.393	24.6828	24.5282	24.165	23.7114
A0A0R4J0Q5;P21619	#N/A	#N/A	Lmnb2		22.2497	22.9614	22.9519	23.1137	23.3355	23.187	22.9632	23.2056	22.8295	22.7792	22.9946	22.4654	22.5264	22.4301	22.6784	22.721	23.2121	22.9994	22.7464	22.5449
Q7TQ95;A2ASL8	#N/A	#N/A	Lnp				21.704	21.7943	21.5828	21.8867		22.2398	21.482	21.3352	21.7411	21.3125	21.5127		21.8393	21.704	21.7546	21.8609	21.4629	21.676
Q8CGK3	#N/A	#N/A	Lonp1		21.7061	22.6138	22.4632	22.5824	22.6115	22.3833	22.2509	22.3374	22.3725	22.3139	22.5023	21.8559	22.1435	21.9109	22.0856	22.2611	22.5257	22.3203	22.224	22.0467
P61793	#N/A	#N/A	Lpar1				23.1199	22.4008	22.8039		23.139	23.1696	23.2844		23.0733			22.3954		23.1199	22.6024	23.1977	23.0733	22.3954
Q8BFW7	#N/A	#N/A	Lpp			21.1083		21.7113				21.7108	21.6583	21.8252	21.0213	21.4853			21.5708	21.1083	21.7113	21.6846	21.4439	21.5708
A0A0R4J0I9;Q91ZX7	#N/A	#N/A	Lrp1		21.3745	21.8716	22.0091	22.1377	21.9148	21.8657	22.3432	22.5026	22.3325	22.4671	22.5096	22.8921	22.8551	22.6803	22.6277	21.7517	21.9727	22.3928	22.6229	22.721
P55302	#N/A	#N/A	Lrpap1			21.775	21.4799	22.2477	22.1695	21.7956	21.9576	22.3849	22.1708	22.3536	22.3517	22.2193	22.0596	22.4373	22.3081	21.6275	22.0709	22.1711	22.3082	22.2683
Q6PB66	#N/A	#N/A	Lrpprc		21.8402	22.6913	22.8337	22.7656	22.5714	22.5207	22.5265	22.473	22.508	22.4055	22.6091	22.2826	22.2537	21.6117	22.3352	22.455	22.6193	22.5025	22.4324	22.0669
Q80X72	#N/A	#N/A	Lrrc15				21.6825											21.1414		21.6825				21.1414
A0A0R4J0W6;Q9CRC8	#N/A	#N/A	Lrrc40		21.3027	21.9976	22.0151	22.0758	21.4998	21.696	21.2461	20.9307	21.3276	21.2308	21.7025	21.4439	20.7941	20.8092	21.9075	21.7718	21.7572	21.1681	21.4591	21.1702
E9PV22;Q505F5	#N/A	#N/A	Lrrc47		21.982	22.6346	22.8351	22.7617	22.6553	22.621	22.3273	22.5158	22.3484	22.2449	22.7116	22.1767	22.3109	22.2088	21.9553	22.4839	22.6794	22.3971	22.3777	22.1583
Q922Q8	#N/A	#N/A	Lrrc59		23.4592	24.2268	24.2985	24.4426	24.3388	24.3087	24.1712	24.3058	24.0603	24.0071	24.287	23.6493	24.0119	22.8047	24.2431	23.9948	24.3634	24.1791	23.9811	23.6866
Q9D0R8	#N/A	#N/A	Lsm12				22.481	22.4471		22.1404			22.5541		22.4659		22.2691			22.481	22.2937	22.5541	22.4659	22.2691
Q8K2F8;A0A0U1RP30	#N/A	#N/A	Lsm14a		20.1637	20.9295	21.3301	21.0293	20.8493	20.8536	20.5009	20.8109	20.8815	20.3302	20.6969	20.2903	20.2353		20.0809	20.8078	20.9107	20.7311	20.4391	20.1581
Q8BM41;Q8CGC4	#N/A	#N/A	Lsm14b			21.8012	21.441	21.7918	21.0614	21.6789		20.8537	21.1536		21.1138		21.4422			21.6211	21.5107	21.0037	21.1138	21.4422
O35901;O35900	#N/A	#N/A	Lsm2			23.7877	24.4964	24.9816		24.0101		24.2144			23.8743					24.142	24.4959	24.2144	23.8743
P62311	#N/A	#N/A	Lsm3		22.5571	22.6188	23.0978	22.0574	22.2544	22.684	21.6279	22.5436	22.6041	21.8808	22.3767	22.588		21.2829	21.4445	22.7579	22.3319	22.2585	22.2819	21.3637
D3YTP8;A0A1B0GRR9;Q9CY46;Q9QXA5	#N/A	#N/A	Lsm4					19.7952	22.574									22.7026			21.1846			22.7026
P62313	#N/A	#N/A	Lsm6		22.1361	22.6428	22.8602	22.7969	22.5592	22.4766	22.252	22.3365	22.5556	22.1574	22.5512	22.8651	22.3875	21.4521	21.8339	22.5464	22.6109	22.3814	22.5246	21.8912
A2A6J4;A2A6J7;P19973	#N/A	#N/A	Lsp1			20.255		20.9173		21.1317	21.3772	22.0758	22.1136	21.0663	22.1862	20.9234	21.5482	21.5033	21.5507	20.255	21.0245	21.8555	21.3919	21.5341
P24527	#N/A	#N/A	Lta4h		21.3152	22.5196	22.3504	22.8428	22.7073	22.742	22.7778	22.7831	22.9062	22.6153	22.767	22.6824	22.7111	22.4116	22.4513	22.0618	22.764	22.8224	22.6882	22.5247
A0A0G2JDN0;A0A0G2JGN1;A0A0G2JFM6;P08071	#N/A	#N/A	Ltf		23.3831						24.6874			27.0556				23.254		23.3831		24.6874	27.0556	23.254
Q7TNC4	#N/A	#N/A	Luc7l2		21.7764	22.4487	22.7923	22.5548	23.1501	22.7774	22.7269	22.845	22.7705	21.6171	21.7244		21.5154		21.0228	22.3391	22.8274	22.7808	21.6707	21.2691
Q5SUF2	#N/A	#N/A	Luc7l3		22.7247	23.2849	23.0767	23.3132	23.4038	23.1007	22.9799	23.1937	23.0831	22.9838	23.0876	22.2003	22.4808		22.3913	23.0288	23.2726	23.0855	22.7572	22.4361
O88322	ECM Glycoproteins	#N/A	Nid2					20.6909	20.8775			21.4467	21.7311			22.3612	22.0696		21.8854		20.7842	21.5889	22.3612	21.9775
P70202	#N/A	#N/A	Lxn												20.7616			20.9258					20.7616	20.9258
J3QP56;P97823;D3YUG4	#N/A	#N/A	Lypla1		22.2208	23.1012	23.2158	22.9211	22.513	23.3098	22.8173	22.7916	22.8126	22.5885	22.9905	22.7117	22.3419	21.9875	22.1637	22.8459	22.9146	22.8072	22.7635	22.1643
J3QP56;P97823;D3Z111	#N/A	#N/A	Lypla1		22.2111	22.4447	22.8738	22.7242	22.6577	22.4988	21.6791	22.0038	21.6252	21.6058	22.9492	21.9438	22.1028	22.1247	21.3547	22.5099	22.6269	21.7694	22.1663	21.8607
Q9WTL7	#N/A	#N/A	Lypla2			22.9405	22.932	22.6295	22.2511	22.5593	22.1774	22.209	22.4622	22.2303	22.8508	22.5376	23.2595	22.2604	22.624	22.9362	22.48	22.2829	22.5396	22.7146
P17897	#N/A	#N/A	Lyz1		27.5858	25.3951	24.138	24.9119	24.9375	26.2411	26.9068	24.3135	26.1908	29.6137	23.3192	25.5534	24.3316	26.0705	25.9055	25.7063	25.3635	25.8037	26.1621	25.4359
Q8K3C3	#N/A	#N/A	Lzic			21.3361	21.292	21.1898	21.1691	21.1797	21.1475			21.9153	21.8359	22.3128	21.9294	21.6639	21.6856	21.314	21.1795	21.1475	22.0213	21.7597
E9Q9P1;A0A1L1ST13;F6VG18;F6VTH5;A0A1L1SSX7;Q9JHQ5	#N/A	#N/A	Lztfl1		21.0902	22.1114	22.2776	22.0289	21.787	22.3598		21.7	21.56		22.1625	21.5634				21.8264	22.0586	21.63	21.8629
P24668	#N/A	#N/A	M6pr			22.0969	21.8038	21.814	22.6815	22.0982	21.839	22.1218	22.0472	22.179	22.3688	22.2962	22.49	21.9388	22.3876	21.9504	22.1979	22.0027	22.2813	22.2721
Q9QXZ0;B1ARU4;E9PVY8;E9QA63	#N/A	#N/A	Macf1		21.1216	21.2857		21.7173		21.8585	21.9233	22.5934	22.983	22.3429	22.7476	22.1468	22.2352	20.1054		21.2037	21.7879	22.4999	22.4124	21.1703
Q9WTX8	#N/A	#N/A	Mad1l1			21.8852	21.412		21.1749	21.7918		21.6614								21.6486	21.4833	21.6614
Q9Z1B5	#N/A	#N/A	Mad2l1		22.6444	23.0711	22.8347	22.3856	24.494	22.3829	21.8949	22.2545	21.8918	21.9279	22.2969	22.3482	22.0912	21.6603	21.6601	22.85	23.0875	22.0137	22.191	21.8038
Q4VC33	#N/A	#N/A	Maea		21.9195	21.7629	21.7597	21.2023	21.921	21.698	21.2358	21.3756	21.7791		21.7793		21.5406			21.814	21.6071	21.4635	21.7793	21.5406
Q9QYH6	#N/A	#N/A	Maged1		21.0444	21.7633	21.3362	21.6419		21.3019	21.6924	21.7176	21.674		21.2468		20.9679		20.7202	21.3813	21.4719	21.6947	21.2468	20.8441
Q9ER67	#N/A	#N/A	Maged2		21.7191	22.9061	22.5835	23.0405	22.9907	22.7456	22.8417	22.6488	22.8799	22.6366	23.277	22.73	22.799	22.1779	22.4419	22.4029	22.9256	22.7901	22.8812	22.4729
P61327	#N/A	#N/A	Magoh		23.2234	23.7396	23.7657	23.7964	23.572	23.4676	23.3995	23.6678	22.9855		23.4238	23.0214	23.355			23.5762	23.612	23.3509	23.2226	23.355
A2ADH1;Q9CQY5	#N/A	#N/A	Magt1			21.7662	22.002	21.9383	22.3331	22.0792	22.1937	22.2855	21.926	21.6159	21.7093	21.7631	21.6114		22.1698	21.8841	22.1169	22.1351	21.6961	21.8906
Q8BGS0	#N/A	#N/A	Mak16			21.5396		20.8677	20.6383	21.3996		21.7343								21.5396	20.9685	21.7343
Q80ZP8;Q3TMX5	#N/A	#N/A	Manf		22.8963	23.8807	23.3458	23.9322	23.9102	23.6578	23.5821	23.9267	23.316	23.9899	24.2524	24.5164	24.3792	24.207	24.0097	23.3743	23.8334	23.6083	24.2529	24.1986
Q64133	#N/A	#N/A	Maoa				20.9477	21.7213	21.4703	21.6811	21.5253	21.758	21.8983	21.7156	22.154	21.1998	21.773	21.7122	21.5964	20.9477	21.6242	21.7272	21.6898	21.6939
A2ARP8;Q9QYR6	#N/A	#N/A	Map1a			20.2913	21.2145	20.2795	21.0757	21.7502										20.7529	21.0351
P14873	#N/A	#N/A	Map1b		20.1682	23.2307	23.1786	23.1322	23.4443	23.5059	22.6341	22.9053	22.9328	23.1662	23.4755	22.4836	22.9278	22.6211	22.9186	22.1925	23.3608	22.824	23.0418	22.8225
Q91VR7	#N/A	#N/A	Map1lc3a				22.9394	22.7635	23.0634	23.5289			23.094	22.1073	22.4795		23.4895	22.6028	22.6937	22.9394	23.1186	23.094	22.2934	22.9287
Q9CQV6;M0QWC2	#N/A	#N/A	Map1lc3b			22.8185	22.6826	22.8132	22.5418	22.4768	21.1577		21.6251	21.2237	22.4872	21.3911	22.8464	22.9981		22.7505	22.6106	21.3914	21.7007	22.9223
Q8C052	#N/A	#N/A	Map1s		21.5152	22.4981	22.2945	22.387	22.129	21.7104	21.63	21.9217	21.8347	22.1311	22.1706		21.9518		21.367	22.1026	22.0755	21.7954	22.1508	21.6594
P31938	#N/A	#N/A	Map2k1		21.0997	22.398	22.2936	22.8057	22.9261	22.6429	21.9315	21.7879	21.9264	22.3565	22.7839	22.2725	22.3921	22.1494	22.4445	21.9304	22.7916	21.882	22.471	22.3287
Q91YS7;Q63932;D3Z446	#N/A	#N/A	Map2k2		21.6997	22.7043	23.0982	22.8975	22.5601	22.2171	22.1654	22.249	22.0104	22.5532	22.8754	22.3214		22.5303		22.5007	22.5582	22.1416	22.5833	22.5303
Q91YS7;Q63932;M0QWN2	#N/A	#N/A	Map2k2		22.6314	22.694	22.6777	22.7595	22.9388	22.9798	22.4357	22.6025	22.7844	22.726	22.8986	23.3693	23.0069		23.2278	22.6677	22.8927	22.6075	22.998	23.1174
P47809;B1ATL6	#N/A	#N/A	Map2k4			22.3116	22.6048	22.7811	22.5036			22.2559	22.4784	22.6683	22.2419				21.458	22.4582	22.6423	22.3671	22.4551	21.458
P47809;M0QW52	#N/A	#N/A	Map2k4		21.1754	22.0502	22.2197	22.2365	22.0686	22.2612	21.9149	21.3843		21.6887	22.1744	21.4333	21.4079	21.9077	21.4688	21.8151	22.1888	21.6496	21.7655	21.5948
P70236	#N/A	#N/A	Map2k6		21.7975	21.8809	22.4665	21.9653		21.4229	20.8179	21.2751	20.6876	21.2579	21.3158	21.4417	21.308		21.2675	22.0483	21.6941	20.9268	21.3385	21.2878
P27546	#N/A	#N/A	Map4			21.4351	21.5002	21.8418	21.5241		22.3535	21.6981	22.1226	22.2536	22.2873	22.1011	22.0287	21.2594	21.8426	21.4676	21.683	22.058	22.214	21.7102
B2RUE8;A0A0A6YWR8;E9PVG7;A0A0A6YW53;A0A0A6YWM8;B7ZNR9;F8VPL5;P97820	#N/A	#N/A	Map4k4			21.4291	22.3592	21.5919	21.7089	22.3161		21.8063	21.6506			21.6				21.8942	21.8723	21.7285	21.6
D3Z6W1;Q7TSJ2	#N/A	#N/A	Map6							20.5229					21.7037						20.5229		21.7037
A2AJI1;A8Y5P4;A2AJI0	#N/A	#N/A	Map7d1			22.0415	22.5538	22.6509	22.753	22.8097	22.1521	22.6115	22.7931	22.661	23.0205	22.0633	22.3138	22.0055	22.3945	22.2977	22.7379	22.5189	22.5816	22.2379
P63085	#N/A	#N/A	Mapk1		23.5978	24.0635	24.045	23.9565	23.561	23.7783	23.7278	23.7902	23.6273	23.6589	23.7335	23.5445	23.8092	23.4646	23.2928	23.9021	23.7652	23.7151	23.6456	23.5222
P47811	#N/A	#N/A	Mapk14		21.7076	21.9501	22.1435	22.1412	21.5881	21.7739	21.2969	21.5877	21.4537			21.0354	21.4848		20.886	21.9337	21.8344	21.4461	21.0354	21.1854
D3Z3G6;Q63844	#N/A	#N/A	Mapk3			20.9329		21.5081	21.7536		21.696				21.9523		21.244	21.4141	21.6612	20.9329	21.6309	21.696	21.9523	21.4397
E9Q6B6;E9Q6E0;J3QNR6;K3W4S4;Q9ESN9	#N/A	#N/A	Mapk8ip3				21.1165		20.8084	20.8082							20.6104			21.1165	20.8083			20.6104
A0A087WSN7;Q3UMW7;P49138	#N/A	#N/A	Mapkapk2;Mapkapk3			21.5293	20.7773	21.4801									21.0587			21.1533	21.4801			21.0587
Q61166	#N/A	#N/A	Mapre1		22.3298	23.2556	23.2657	23.0846	22.899	23.2824	22.7591	23.076	22.7993	22.9782	23.3498	23.0286	23.2946	22.8061	22.9768	22.9503	23.0887	22.8781	23.1188	23.0258
B1AQW2;A0A0A0MQC7;A2A5Y6;P10637	#N/A	#N/A	Mapt				21.1593	21.1253	21.4778	21.3135		20.453		21.026	21.0261				20.8768	21.1593	21.3055	20.453	21.0261	20.8768
Q922Q1	#N/A	#N/A	Marc2			22.6053	21.9922	22.5454	22.4174		22.4508	22.6745	22.6971	22.5711	22.7933	22.8125	22.4385	21.6436	22.856	22.2988	22.4814	22.6075	22.7256	22.3127
A0A0R4J1H0;Q3KNM2	#N/A	#N/A	March5			22.5773	22.9232	23.0172	22.6757	22.8591	22.1793	22.8811	22.6745	22.5286	22.7032	21.9494	22.739	22.2508	22.5673	22.7503	22.8507	22.5783	22.3937	22.519
P26645	#N/A	#N/A	Marcks		23.2267	23.9403	24.1551	23.6648	24.0283	24.552	24.0991	24.3724	24.2351	23.8745	24.1265	24.6938	24.1255	23.8101	23.9251	23.774	24.0817	24.2355	24.2316	23.9535
P28667	#N/A	#N/A	Marcksl1		23.6068	24.3843	24.3775	23.9487	24.211	24.2058	23.9142	24.0838	23.8545	23.681	23.9992	24.2242	23.9386	23.8121	23.4408	24.1228	24.1218	23.9508	23.9682	23.7305
E9PYX3;Q05512;E9QMP6;F6ZS70;Q3T9A3;A0A0R4J0B1;A0A0R4J227;E9Q9N6	#N/A	#N/A	Mark2				21.799					21.3559	21.2896		21.1532					21.799		21.3228	21.1532
Q68FL6;E9QB02	#N/A	#N/A	Mars		21.5257	22.1206	22.3917	22.3096	22.073	21.8471	21.629	21.9483	21.5233	21.7366	22.1012	21.6531	21.6942	21.5002	21.6397	22.0127	22.0766	21.7002	21.8303	21.6114
A0A668KMA1;A0A0A6YXG1;F7AIF3	#N/A	#N/A	Mast4			22.3386		22.4252						22.3066		20.9627	21.5989			22.3386	22.4252		21.6347	21.5989
Q3THS6	#N/A	#N/A	Mat2a		21.8539	22.064	21.9362	21.8446	21.8299	21.3054	21.7382	21.9214	22.3033	22.1416	21.9267	18.9632	21.9493	22.1864		21.9513	21.6599	21.9876	21.0105	22.0679
Q99LB6	#N/A	#N/A	Mat2b		21.8327	22.4438	22.0877	22.1348	22.0944	21.9788	22.0219	21.8718	21.8549	22.1328	22.369	22.0919	22.3431	21.8614	21.8158	22.1214	22.0693	21.9162	22.1979	22.0068
D3YUE2;Q61398	ECM Glycoproteins	#N/A	Pcolce			20.6988	20.6908			21.1719		22.1007	21.1215	21.0267	21.4937	20.4093				20.6948	21.1719	21.6111	20.9766
Q8K310;A0A494BAZ2	#N/A	#N/A	Matr3		22.8457	23.2133	23.0477	23.1563	23.3964	23.0048	22.8818	23.2246	22.9004	22.5261	22.5861	22.2302	22.2443	21.5243	22.2592	23.0356	23.1858	23.0023	22.4475	22.0093
Q8R2Y2	#N/A	#N/A	Mcam			23.2231	23.6414	23.6817	23.9154	23.6988	23.2485	23.58	23.7327	23.8491	24.153	23.7623	24.7392	23.8102	24.149	23.4323	23.7653	23.5204	23.9215	24.2328
Q3ULD5	#N/A	#N/A	Mccc2				21.7386		21.0725			22.2827			21.2351					21.7386	21.0725	22.2827	21.2351
P97310	#N/A	#N/A	Mcm2		23.2921	23.6326	23.7495	23.4781	23.398	23.4691	23.0095	23.2609	23.1421	22.9677	23.1797	22.8071	23.051	22.224	22.6289	23.5581	23.4484	23.1375	22.9848	22.6347
P25206	#N/A	#N/A	Mcm3		22.7298	23.3394	23.2458	23.1886	23.0787	23.0982	22.6468	22.8879	22.7486	22.6657	22.9455	22.2722	22.5287	22.2437	22.2258	23.105	23.1219	22.7611	22.6278	22.3327
P49717	#N/A	#N/A	Mcm4		23.0214	23.199	23.317	23.1078	22.8375	22.9386	22.7961	22.9477	22.8916	22.469	22.93	22.5681	22.5624	22.3375	22.5261	23.1791	22.9613	22.8785	22.6557	22.4753
P49718	#N/A	#N/A	Mcm5		22.9948	23.3027	23.371	23.2387	23.0021	22.9988	22.685	23.0666	22.9105	22.6482	22.9645	22.507	22.5174	22.2314	22.4771	23.2229	23.0799	22.8874	22.7066	22.4086
Q3ULG5;P97311	#N/A	#N/A	Mcm6		23.0879	23.4175	23.4639	23.3445	23.2207	23.2179	22.8065	23.0468	23.0003	22.8012	23.0626	22.5805	22.7396	22.3054	22.5653	23.3231	23.261	22.9512	22.8147	22.5368
Q61881	#N/A	#N/A	Mcm7		23.3462	23.6965	23.587	23.4512	23.2027	23.2215	23.0782	23.1305	22.8769	22.91	23.296	22.9015	23.0244	22.3642	22.6982	23.5432	23.2918	23.0285	23.0358	22.6956
Q9CWV1	#N/A	#N/A	Mcm8			23.1281	23.6268	23.6658	23.2194	22.7905	22.5778	23.5644	23.223			23.0208	22.411	20.991	22.5655	23.3774	23.2252	23.1217	23.0208	21.9892
Q8R3C0	#N/A	#N/A	Mcmbp				21.5569								20.306					21.5569			20.306
Q3UMR5	#N/A	#N/A	Mcu			22.1179	21.817	22.301	22.604	22.5275	22.7674	22.8636	22.726	22.7007	22.8209	22.8759	22.78	22.3673	22.6939	21.9675	22.4775	22.7856	22.7992	22.6137
P14152	#N/A	#N/A	Mdh1			24.5436		24.2473				24.2531			24.189		24.7597	24.7368		24.5436	24.2473	24.2531	24.189	24.7483
P08249	#N/A	#N/A	Mdh2		23.7876	24.5425	24.3692	24.417	24.2396	24.4104	24.3315	24.379	24.2737	24.2401	24.4534	24.4278	24.452	24.1855	24.3135	24.2331	24.3557	24.3281	24.3738	24.317
P12025	#N/A	Secreted Factors	Mdk			22.7381	22.9441	21.7699	21.6903	21.9881	21.7386	22.504	21.92	21.8668	21.3607		21.5939			22.8411	21.8161	22.0542	21.6138	21.5939
J3QMC5;A2ANY6	#N/A	#N/A	Mdn1			20.9703	21.2406	21.0225		20.9851	20.3201	21.0058	20.5316		20.8784	20.263		21.4362		21.1055	21.0038	20.6191	20.5707	21.4362
Q99KE1	#N/A	#N/A	Me2		21.1715	22.099	22.2518	21.8738	21.8412	21.781	21.439	21.8193	21.9522	21.3587	21.5945	21.2683	21.4418			21.8408	21.832	21.7368	21.4072	21.4418
E9QP84;G3UW74;Q6PGF3	#N/A	#N/A	Med16			21.5191	21.0752				20.36									21.2971		20.36
Q8VCD5	#N/A	#N/A	Med17			20.9406	21.2567	21.0568	21.4767	21.0962	20.8988				20.9082		20.2302	20.9541		21.0987	21.2099	20.8988	20.9082	20.5921
Q9CQI9	#N/A	#N/A	Med30			21.1157	21.7494	21.039	21.0242			21.3354			21.1379	21.9339	21.5414			21.4326	21.0316	21.3354	21.5359	21.5414
Q32MT0	#N/A	#N/A	Mefv		26.3974	25.6651	26.2597	25.3674	25.7337	26.3491	26.5124	25.9708	26.0298	26.4071	25.9968	26.3162	26.0043	26.4979	26.4418	26.1074	25.8168	26.171	26.24	26.3147
A0A0A0MQB8;H3BLB6;Q3TYM2;B1AWK4;P97368;Q60954;P97367	#N/A	#N/A	Meis1;Meis2;Meis3				21.3003	20.8035												21.3003	20.8035
Q91VH6;A0A3B2W7C9	#N/A	#N/A	Memo1		21.6729	22.3406	22.613	21.8336	22.1073	22.2249	21.8744	21.782	21.7381	21.9537	21.7576	21.76		21.4289	21.8573	22.2088	22.0552	21.7982	21.8238	21.6431
Q9ERE7	#N/A	#N/A	Mesdc2		22.1165	21.7942	22.4752	22.0473	21.9654	22.3893	21.2548	22.185	22.04	21.8811	22.4279	22.3295			21.935	22.1286	22.134	21.8266	22.2129	21.935
D3Z383;Q07646	#N/A	#N/A	Mest		23.6843	24.3051	24.4423	24.1866	24.1407	23.6237	24.201	24.0761	24.4644	23.9736	24.2785	22.586	24.3086	23.9979	24.3319	24.1439	23.9837	24.2472	23.6127	24.2128
Q8BP48	#N/A	#N/A	Metap1		21.541	22.2285	22.463	22.3465	22.2658	22.1982	21.8757	21.9951	21.9582	22.372		21.2101				22.0775	22.2702	21.943	21.791
Q3TMN1;Q3UI33;O08663;M0QW69	#N/A	#N/A	Metap2		22.3578	22.8302	22.8638	23.0193	22.7901	22.5725	22.6643	22.6475	22.0123	22.376		22.5182	22.6005		22.7571	22.6839	22.794	22.4413	22.4471	22.6788
Q3TMN1;Q3UI33;O08663;M0QWX0	#N/A	#N/A	Metap2		22.3563	21.899	21.528	22.0853	21.5753	21.4739	21.8998			21.8103	22.0365		21.9819	22.1799	22.2427	21.9278	21.7115	21.8998	21.9234	22.1348
F8WHZ7;Q5SW15;Q9CQG2	#N/A	#N/A	Mettl16		20.8636	21.3942	21.6881	21.2368	21.4647	21.4041	20.9154	21.3327	21.0153	20.3969	21.1116	20.7984	20.9299			21.3153	21.3685	21.0878	20.769	20.9299
G3UYU0	#N/A	#N/A	Mex3a			21.5034	21.9492	21.4968	21.2134	21.5141		21.1691								21.7263	21.4081	21.1691
Q62009	ECM Glycoproteins	#N/A	Postn			21.9878	21.6936	21.7487	22.2798	22.1201	22.6816	22.499	22.3415	22.0624	22.0873	22.3541	22.3407	22.6247	22.3614	21.8407	22.0495	22.5074	22.1679	22.4423
F7B1A4;F6VAL0;F7CTF8;E0CYI3;E0CYB9;Q6PCP5	#N/A	#N/A	Mff			21.3409	21.5308					21.4934	21.6236		21.6155		21.7245		21.5551	21.4359		21.5585	21.6155	21.6398
Q9EQQ9	#N/A	#N/A	Mgea5			22.2524	22.3396	22.1534	22.2604	22.1376	21.784	21.6	21.7615	21.8182	22.2511	21.6913	21.7412	21.2777	21.4342	22.296	22.1838	21.7152	21.9202	21.4844
Q9CPU4	#N/A	#N/A	Mgst3			21.3774	21.3984		21.6439				21.651		22.22					21.3879	21.6439	21.651	22.22
Q8BI84;A0A0R4J2D3	#N/A	#N/A	Mia3			21.5951	21.7619	21.9596	22.0676	21.8988	22.2921	22.1236	21.8918	22.0545	21.9148	21.9385	22.2879	22.0906	21.5747	21.6785	21.9753	22.1025	21.9693	21.9844
Q8VDP3	#N/A	#N/A	Mical1			21.4127	21.6037	21.6735	20.9339	21.4402		20.9252	20.3118		21.4717			21.3189		21.5082	21.3492	20.6185	21.4717	21.3189
P34884	#N/A	#N/A	Mif		24.1714	25.0621	25.1035	24.9411	24.4522	24.7586	24.4449	24.3786	24.7814	24.2692	24.8652	24.452	24.0877	24.1394	23.2559	24.779	24.7173	24.535	24.5288	23.8277
Q8VE19	#N/A	#N/A	Mios				21.1347	21.606				21.5911			21.2114					21.1347	21.606	21.5911	21.2114
E9PVX6	#N/A	#N/A	Mki67		22.2172	22.1406	21.8724	21.8188	21.9639	21.784		21.7969	21.3812	21.0323	21.0331	21.4306	21.0348	22.9599	20.1325	22.0768	21.8556	21.5891	21.1653	21.3758
Q6ZQI3	#N/A	#N/A	Mlec		22.7505	22.9063	22.7915	22.9963	22.872	22.7046	23.1085	23.1247	23.0222	22.9008	22.9276	23.1442	23.1964	22.9188	22.7717	22.8161	22.8576	23.0851	22.9909	22.9623
E9Q852;E9Q9C3;Q9QZQ1;E9PYX7	#N/A	#N/A	Mllt4			21.7637	21.7503	22.8491	21.8033	20.9404	21.9187	21.1667	22.542	22.4767	20.6703	21.1187	22.0504			21.757	21.8643	21.8758	21.4219	22.0504
E9Q852;E9Q9C3;Q9QZQ1;F7C3I9	#N/A	#N/A	Mllt4			20.76	21.6873	21.2886	20.8233	20.8169		21.2608	21.6792	21.1307	21.4849		21.2775			21.2236	20.9763	21.47	21.3078	21.2775
A0A286YED2;P53690	#N/A	ECM Regulators	Mmp14			21.1333		21.5423	21.0186	21.336	21.306	21.6143	20.6378	22.2361	21.581		21.6232			21.1333	21.299	21.186	21.9085	21.6232
Q3UQ28;A0A1W2P6L9	ECM Glycoproteins	#N/A	Pxdn			22.2512	22.35	21.8594	21.8656			22.139	22.1479	21.6948	22.2987	21.8879	21.9647	22.2445	21.9834	22.3006	21.8625	22.1434	21.9605	22.0642
Q9D071	#N/A	#N/A	Mms19				21.6094	20.9629			21.1682	21.3272			21.1989					21.6094	20.9629	21.2477	21.1989
P51949;A0A087WSG5	#N/A	#N/A	Mnat1			21.3972		20.9207	21.0218		21.7592	21.1084			21.3077					21.3972	20.9713	21.4338	21.3077
A2BDX3	#N/A	#N/A	Mocs3			23.5659	23.5488	23.5724	23.8594	23.7766	24.1606	23.7843	23.462	23.3944	23.245	22.8821	22.8893	22.4576	22.939	23.5573	23.7361	23.8023	23.1739	22.762
Q80UM7	#N/A	#N/A	Mogs			21.852	22.7953	22.2365		22.5705		22.3234	22.7657	22.1636	22.5359	22.7377	22.8865		22.465	22.3236	22.4035	22.5445	22.479	22.6758
Q80TL7;B9EKJ3	#N/A	#N/A	Mon2			21.2656	21.3581	21.1951	21.1011	20.9498		20.7208	21.1624	20.6301	21.4675	20.9865	21.1021			21.3118	21.082	20.9416	21.028	21.1021
A0A087WQB0;P60762	#N/A	#N/A	Morf4l1			22.0817		21.5234	21.5276	21.5014		22.0054		21.3797	21.4835					22.0817	21.5175	22.0054	21.4316
D3Z3E8;E9PW39;D3YVL0;P23249	#N/A	#N/A	Mov10		21.3464	22.1655	22.3033	22.3453	22.1376	22.1485	22.1193	22.3091	22.012	21.7031	22.2856	21.6427	21.6443	21.2751	21.5828	21.9384	22.2105	22.1468	21.8771	21.5007
Q9CXI3	#N/A	#N/A	Moxd1			21.9222	22.3332	21.8602	21.8608	21.8527		21.6515	21.5527	20.7602	22	21.1092	21.7073	21.6045	21.4814	22.1277	21.8579	21.6021	21.2898	21.5977
A0A1Y7VLP0;P56379	#N/A	#N/A	Mp68		20.6795	23.2191	23.6681	23.1385	22.3873	21.7968	22.7164	23.0131	21.9575	22.6279	22.8997	22.5017	23.1213	22.282	22.1472	22.5222	22.4409	22.5623	22.6764	22.5169
Q8R0J2;Q9R0Q9	#N/A	#N/A	Mpdu1			21.8083	22.1007	22.4005	22.4023	21.9346	21.8405	22.0462	22.1619		22.5102		22.0482	22.1029	22.1859	21.9545	22.2458	22.0162	22.5102	22.1123
Q924M7	#N/A	#N/A	Mpi			21.2304	21.2234													21.2269
P11247	#N/A	#N/A	Mpo			21.2205					25.3194			22.802				22.4403		21.2205		25.3194	22.802	22.4403
Q9WV34	#N/A	#N/A	Mpp2		25.3673		26.4278		25.9132										25.5422	25.8975	25.9132			25.5422
Q9JLB0	#N/A	#N/A	Mpp6		20.9649	21.3767	21.3136	21.0547	20.9365	20.9352					21.1779				20.1971	21.2184	20.9755		21.1779	20.1971
Q99J99	#N/A	#N/A	Mpst		21.6587		21.6526	22.1673	21.3037	21.6123	20.6393	22.1752	21.7577	21.8822	21.7228			21.3477		21.6557	21.6944	21.5241	21.8025	21.3477
A2AAA9;Q64449	#N/A	#N/A	Mrc2			21.7628	22.276	21.3621				21.8353	21.5636	22.4635	21.588	22.7336	21.426			22.0194	21.3621	21.6994	22.2617	21.426
Q9CQL7	#N/A	#N/A	Mrfap1			22.3041	22.6744	22.1514				21.8083			21.537					22.4893	22.1514	21.8083	21.537
Q9CQT1	#N/A	#N/A	Mri1		22.8704	23.0906	23.2304	23.5879	23.3706	23.123	22.6875	23.1016	23.4985	23.1412	23.2971	22.8885	22.9906		23.4516	23.0638	23.3605	23.0959	23.1089	23.2211
Q9DB15	#N/A	#N/A	Mrpl12		22.4222	22.8177	22.5983	22.4525	22.2096	22.1907		22.1113	22.2063	22.2791	22.3788	22.8389	22.6973		22.438	22.6127	22.2843	22.1588	22.499	22.5677
Q9D1N9	#N/A	#N/A	Mrpl21		21.6019	22.3826	22.1624	22.0893	22.4408	22.2436	21.8387	22.113	22.003	22.2029			21.6832	21.4995		22.049	22.2579	21.9849	22.2029	21.5913
Q8BU88	#N/A	#N/A	Mrpl22			21.8715	21.5753	21.4548		21.1411	21.3521	21.6625		21.4515	21.1405		21.1441		21.1187	21.7234	21.298	21.5073	21.296	21.1314
Q9D1B9	#N/A	#N/A	Mrpl28		22.1245	21.8452	21.6125	22.0849	22.1143						21.872					21.8607	22.0996		21.872
Q921S7	#N/A	#N/A	Mrpl37		21.0928	21.7618	21.8024	21.7501	21.5734	21.4988	21.381	21.5172	21.4096	21.5215	21.468	20.7497	21.0025			21.5523	21.6075	21.4359	21.2464	21.0025
Q8K2M0	#N/A	#N/A	Mrpl38		21.7059	21.786	22.2498	22.1779	21.7385	22.1734	21.6662	22.005	21.6946	21.5921	21.6957	21.398	21.1414	21.4915	21.0671	21.9139	22.0299	21.7886	21.5619	21.2333
Q9JKF7	#N/A	#N/A	Mrpl39			20.8536	21.2247	21.7877	20.8609	20.6901	21.1678	20.9082	21.0858		20.9593		21.1956	21.4218		21.0392	21.1129	21.0539	20.9593	21.3087
Q5RL20;Q99N89	#N/A	#N/A	Mrpl43			22.3137	22.4103	22.1657	22.0616	21.6977	21.8278	22.0596	21.9665	21.1532	22.1581	22.3331	21.9431	21.0799		22.362	21.975	21.9513	21.8815	21.5115
Q8VDT9	#N/A	#N/A	Mrpl50			21.5004	21.7816	21.3934	21.4334	21.2747	21.081	21.3493	21.2872		21.4599	21.2087	21.3991			21.641	21.3672	21.2392	21.3343	21.3991
D3YVZ9;P58059	#N/A	#N/A	Mrps21			22.1771	22.1403	21.8123	21.7042		21.5371	21.913			21.7745			20.8972		22.1587	21.7582	21.7251	21.7745	20.8972
Q9CXW2	#N/A	#N/A	Mrps22			22.2225	22.034	22.4552					21.8872		22.1318	22.1786	21.6923		22.1143	22.1283	22.4552	21.8872	22.1552	21.9033
F7ARZ1;Q8VE22;Q3TI14	#N/A	#N/A	Mrps23			21.3316	21.2697	20.9152	20.9657			20.9238	21.3313	20.6673		21.4503	20.8715		20.4303	21.3007	20.9405	21.1276	21.0588	20.6509
F7ARZ1;Q8VE22;Q5SXC9	#N/A	#N/A	Mrps23			22.0174	21.9314		21.3815		21.7435	21.8464	21.3869	21.4483	22.0833	21.6471	21.2929		21.4376	21.9744	21.3815	21.6589	21.7262	21.3652
Q9D0G0	#N/A	#N/A	Mrps30			22.1266	21.9987	22.0063	21.7853	21.8089	22.2982	21.5411		21.0023	22.2154		21.3906			22.0627	21.8668	21.9197	21.6089	21.3906
Q9JIK9	#N/A	#N/A	Mrps34		21.1807	21.6657	21.7473	21.58	21.7858	21.3053	21.1715	21.6369	21.369	20.7811	20.9289	21.0657	21.4869	20.669	21.2566	21.5312	21.557	21.3925	20.9252	21.1375
Q80X85	#N/A	#N/A	Mrps7			21.234	21.6928	21.5076	21.0016	21.2587	21.0897	21.8525	21.0049	20.6643			20.1879			21.4634	21.256	21.3157	20.6643	20.1879
P43247	#N/A	#N/A	Msh2		22.3404	22.4854	22.7052	22.4777	22.4175	22.5782	22.1057	22.3712	21.7788	22.081	22.2986	21.6104	21.834	21.6449	21.3992	22.5103	22.4911	22.0852	21.9967	21.626
P54276	#N/A	#N/A	Msh6		21.8696	22.3587	22.4498	22.4222	22.3903	22.2388	21.7929	21.9911	21.7658	21.5319	21.9611	21.3241	21.6466		21.6153	22.226	22.3504	21.8499	21.6057	21.631
P26041	#N/A	#N/A	Msn		22.131	22.7927	22.5875	22.5682	22.4193	22.4688	22.2489	22.8424	22.5372	22.4871	22.5664	22.0937	22.3119	22.2074	22.1108	22.5038	22.4855	22.5428	22.3824	22.21
E9PUB7;Q2YDW2	#N/A	#N/A	Msto1			21.4691	20.8673		20.5439	20.2893										21.1682	20.4166
F8WHY8;E9PX23;Q8K4B0	#N/A	#N/A	Mta1		22.5195	22.9725	22.8455	23.1264	22.572	22.9157	22.8903	22.5646	22.622	22.3094	22.9381	22.2689	22.3671	22.3101	22.6777	22.7792	22.8714	22.6923	22.5055	22.4516
Q9R190	#N/A	#N/A	Mta2		22.0962	22.9265	23.0264	22.806	22.7266	22.7221	22.3772	22.8019	22.56	22.4333	22.609	22.043	22.3674	21.7422	22.1611	22.683	22.7516	22.5797	22.3618	22.0903
Q9CQ65	#N/A	#N/A	Mtap		22.9978	23.5763	23.5716	23.4371	23.2177	23.2915	22.9802	23.1731	22.7295	23.1749	23.1629	22.7504	23.258	22.4913	22.8656	23.3819	23.3154	22.9609	23.0294	22.8716
P03930	#N/A	#N/A	Mtatp8		22.0274	23.4058	23.2463	23.2238	23.1713	23.3344	23.4452	23.6869	23.4461	22.7888	23.0245	23.3186	23.3495	22.9532	22.9609	22.8932	23.2432	23.5261	23.044	23.0879
A0A3Q4EG99;A0A3Q4EBT8;D3YXC2;A0A3Q4EC24;A0A3Q4EGL4;Q791T5	#N/A	#N/A	Mtch1			22.3346	22.6019	22.4815	22.6345	21.9029		22.2927	21.9051	22.725	22.5854	22.8375	22.6793			22.4683	22.3396	22.0989	22.716	22.6793
Q791V5	#N/A	#N/A	Mtch2			22.7685	22.32	22.8537	22.7909	22.2124	22.3888			22.9924	22.8856	22.6321	23.1155		23.1269	22.5442	22.619	22.3888	22.8367	23.1212
P00405	#N/A	#N/A	Mtco2		23.9168	24.2229	24.1702	23.7398	23.4713	24.0058	24.4529	24.0884	24.2624	22.5441	23.418	24.161	23.9898	23.8047	23.572	24.1033	23.739	24.2679	23.3744	23.7888
E9PUX0;Q80WJ7	#N/A	#N/A	Mtdh			23.2786	22.9816	23.2079	23.4922	23.0732	22.6069	22.8307	22.882	22.5398	22.9289				22.1056	23.1301	23.2578	22.7732	22.7344	22.1056
D6RCX5;D3Z0X8;D3YW54;Q9CWE0	#N/A	#N/A	Mtfr1l			21.595	21.8115	21.5996	21.5164	21.559	21.3845	21.6398	21.2218	21.1477	21.9039	21.3533	21.5166	21.1721	21.3853	21.7032	21.5584	21.4153	21.4683	21.358
Q922D8	#N/A	#N/A	Mthfd1				22.4405		22.1136						21.8185					22.4405	22.1136		21.8185
Q3V3R1	#N/A	#N/A	Mthfd1l		21.4025	22.1405	22.5488	21.9941	21.7425	21.6507	21.4663	21.4533	21.6147	21.2348	22.1337	21.3147	21.6583	21.2149	21.2426	22.0306	21.7958	21.5114	21.5611	21.3719
Q6P572;Q9Z2D1	#N/A	#N/A	Mtmr2			21.1459	21.0932	20.9246	21.1489		21.0563	21.0064		20.7137	20.501		20.4939			21.1196	21.0367	21.0314	20.6073	20.4939
P03888	#N/A	#N/A	Mtnd1				22.8722	22.6259	23.019	22.4572	22.7878	23.1822	22.3866	22.3702	23.1689	22.0158	22.3326			22.8722	22.7007	22.7855	22.5183	22.3326
P03899	#N/A	#N/A	Mtnd3					21.0968							21.2386						21.0968		21.2386
P03911	#N/A	#N/A	Mtnd4			22.0209	21.9478	21.9809	22.2912		21.9889	22.2814	21.881	22.313	21.9584		21.367			21.9844	22.136	22.0504	22.1357	21.367
P62774	#N/A	#N/A	Mtpn			23.5967	22.9533	23.7763	23.8732	22.9828	23.9258	23.5696	23.8192	23.4182	23.7138	22.9415	23.5187	22.2888	23.2318	23.275	23.5441	23.7715	23.3578	23.0131
A6H5Y3	#N/A	#N/A	Mtr		20.8753	21.9367	22.1353	22.0575	21.3945	21.5853		21.4136	21.6036	21.7371	22.124	21.9547	21.7169	21.3311	21.4023	21.6491	21.6791	21.5086	21.9386	21.4834
Q8R5C0;D3Z3F4;A0A6I8MWZ8;P47802;G3UXX9	#N/A	#N/A	Mtx1			21.7184	20.9873	20.9235			21.1745	21.5288			21.6549					21.3528	20.9235	21.3517	21.6549
A0A338P7J0;Q3UD61;E9Q0J3	#N/A	#N/A	Mx1			21.815	21.6836	21.5503		22.1668	21.4951		21.3912		21.8435		21.6278			21.7493	21.8586	21.4431	21.8435	21.6278
Q9CZH7	#N/A	#N/A	Mxra7			21.0538	20.7138	20.7017	20.7148	20.6885		20.549	20.4787	20.8795	20.8825	20.8277	21.2827	20.7196		20.8838	20.7017	20.5138	20.8632	21.0011
O35682	#N/A	#N/A	Myadm				21.5881	21.8464	22.7493	22.6389	22.9429	23.5792	22.6483		23.0349	21.8352			22.4027	21.5881	22.4116	23.0568	22.4351	22.4027
Q7TPV4	#N/A	#N/A	Mybbp1a		23.0223	23.191	22.131	22.9956	23.2371	22.9214	22.128	23.171	22.3903	22.4448	22.5154	22.3239	22.2806	21.9075	22.0944	22.7814	23.0514	22.5631	22.428	22.0942
Q6P6L5;D3YU50;A0A571BEN1	#N/A	#N/A	Mybpc1			21.1555	20.0281	21.1461	22.0879	22.0548	21.9266	21.8836	21.3187	20.8209	21.6644	21.4253	20.7593		21.0904	20.5918	21.763	21.7097	21.3035	20.9249
P70402	#N/A	#N/A	Mybph			22.1431	21.4699	22.8919	23.2169	23.1876	22.5324	23.3191	23.2049	22.8999	23.2736	22.7585	22.8272	22.4254	22.8606	21.8065	23.0988	23.0188	22.9773	22.7044
Q9CPT4	#N/A	#N/A	Mydgf					22.6503							23.075		23.9455				22.6503		23.075	23.9455
A2ATP6;A2ATP5	#N/A	#N/A	Myef2			21.6427		21.1782			22.0411		22.0615							21.6427	21.1782	22.0513
Q8C854;G8JL68	#N/A	#N/A	Myef2		21.8375		22.3672	22.4964		22.8642	22.2075	22.7838	22.6247	20.0566	21.3624					22.1023	22.6803	22.5387	20.7095
Q9JK81	#N/A	#N/A	Myg1			21.8642	22.0177	21.833							21.5497					21.9409	21.833		21.5497
Q3UH59;Q61879	#N/A	#N/A	Myh10			21.893	22.8418	22.4291	22.462	22.39	22.3699	22.676	22.0978	22.9994	22.1007				22.3016	22.3674	22.427	22.3812	22.55	22.3016
A0A2R8VHF9;E9QPE7;A0A338P6K2;O08638	#N/A	#N/A	Myh11		23.3225		23.7935	23.7006	23.5017	23.6014	23.5983	24.0677	24.0146	23.5666	23.9023	23.4737	23.5403	22.8116	23.4374	23.558	23.6013	23.8935	23.6475	23.2631
P13541	#N/A	#N/A	Myh3		19.4799	24.1228	22.4833	24.6137	25.0186	24.9902	25.1926	24.9686	24.7545	24.6686	24.6754	24.0418	23.7101	23.1737	24.2771	22.0286	24.8742	24.9719	24.462	23.7203
Q5SX39	#N/A	#N/A	Myh4			23.6383	21.6818	24.8024	24.6112	24.3242	24.8432	24.7673	24.4916	24.801	24.779	23.9159	23.8016	23.457	24.3696	22.6601	24.5793	24.7007	24.4987	23.8761
Q91Z83	#N/A	#N/A	Myh7			22.8804	21.0542	23.0582	23.5875	23.4341	23.5668	23.7354	23.397	23.2932	23.4653	22.6395	22.4571	22.1996	22.8335	21.9673	23.3599	23.5664	23.1326	22.4967
P13542	#N/A	#N/A	Myh8			21.3463	20.12	21.7262	22.7997	22.8401	22.856	23.7142	23.5817	23.1145	23.152	22.6975	22.4961	22.0768	22.7744	20.7332	22.4553	23.384	22.988	22.4491
Q8VDD5	#N/A	#N/A	Myh9		23.1648	23.5039	23.4385	23.5602	23.5572	23.6051	23.2424	23.7104	23.3902	23.569	23.775	22.7275	23.1694	22.5396	23.1283	23.3691	23.5742	23.4477	23.3572	22.9458
P05977;E0CZ30	#N/A	#N/A	Myl1			21.3555		22.3707	23.2651	23.1822	24.0654	23.6749	23.9722	23.0396	23.1644	24.7218	23.8518		23.3803	21.3555	22.9393	23.9042	23.642	23.616
Q6ZWQ9;D3YV37	#N/A	#N/A	Myl12a		22.9009	22.0839	23.5501			23.3408	22.2398		22.3071	22.5935		23.3092			22.5132	22.845	23.3408	22.2734	22.9514	22.5132
Q3THE2;Q6ZWQ9	#N/A	#N/A	Myl12b;Myl12a		23.7043	24.6346	24.5239	24.3912	24.4483	24.6868	24.5484	24.6591	24.5033	24.6565	24.6497	24.5171	24.5003	23.9856	24.4524	24.2876	24.5087	24.5702	24.6078	24.3128
A2A6Q8;Q9CZ19;P09541	#N/A	#N/A	Myl4			23.4816	22.1022	23.5285	23.9592	23.9511	23.9088	23.9413	23.8874	23.5931	24.0139	24.2664	23.3603	23.0185	23.5592	22.7919	23.8129	23.9125	23.9578	23.3127
A0A1W2P6F6;A0A1W2P7Q9;Q60605	#N/A	#N/A	Myl6		23.1036	23.9173	23.9282	23.7691	23.7548	23.6299	23.8054	23.9605	23.9157	23.7265	24.0634	23.6281	23.2986	22.8492	23.3466	23.6497	23.718	23.8939	23.806	23.1648
Q8CI43	#N/A	#N/A	Myl6b			21.7908	20.6592	22.3051	22.8559	22.89	23.0178	23.2728	23.2543	22.8297	22.8789	22.9998	22.5774	21.7122	22.5294	21.225	22.6836	23.1816	22.9028	22.273
Q9CQ19	#N/A	#N/A	Myl9			22.3326	22.2106	21.7471	22.2478	22.0344	21.5651	22.111	21.8837	22.098	21.715	21.7432	22.0471	21.6822	21.8335	22.2716	22.0097	21.8532	21.8521	21.8543
B1B1A8;Q6PDN3	#N/A	#N/A	Mylk		22.7041	23.52	23.6452	23.4912	23.4136	23.5496	22.9904	23.0717	22.7873	23.1302	23.5127	22.9845	23.2856	22.4375		23.2898	23.4848	22.9498	23.2091	22.8615
P97457;A0A0U1RP93	#N/A	#N/A	Mylpf			24.0372	22.3644	24.7192	24.8872	24.6738	25.1928	24.9726	24.6428	24.6824	24.6444	25.198	24.6479	24.0982	24.6947	23.2008	24.7601	24.9361	24.8416	24.4803
P97457;A0A0U1RQ36	#N/A	#N/A	Mylpf			24.7685		24.4434	25.6774	25.1502	26.0419	25.8567	25.3295	25.1984	24.9002	25.8409	25.5049		25.1666	24.7685	25.0903	25.7427	25.3131	25.3357
E9QA74;E9Q405;A0A1C7ZN10;K3W4L0;B2RRE2;E9QAX2;Q9JMH9	#N/A	#N/A	Myo18a			21.5804	21.0734	21.5378	21.7945	21.7407	21.2274	21.7846	21.3203	21.505	21.6925	20.8903	21.115	20.3566	21.2323	21.3269	21.691	21.4441	21.3626	20.9013
Q7TQD7;P46735	#N/A	#N/A	Myo1b			21.8153	21.7891		22.1985	21.6079		21.5353								21.8022	21.9032	21.5353
Q9WTI7	#N/A	#N/A	Myo1c			20.7909	20.6294	21.0141	21.1879	21.4676	21.9843	21.5686	21.5763	20.8093	21.5935	21.1007	21.0882		21.5467	20.7101	21.2232	21.7097	21.1678	21.3175
D3YZ62;D3Z4J3;Q99104	#N/A	#N/A	Myo5a			20.9191	21.2875	21.5664	21.5256	21.3232	20.8466		21.7598	22.0521	21.4269		21.675	21.1668		21.1033	21.4717	21.3032	21.7395	21.4209
E9Q175;E9Q3L1;E9PVU0;E9Q174;V9GXM4;V9GX76;Q64331	#N/A	#N/A	Myo6							20.7041					20.7424						20.7041		20.7424
A0A286YCZ3;E9Q390;A0A286YDF5;Q69ZN7	#N/A	#N/A	Myof				20.4078	21.0889	21.1069	21.2393	21.4597	21.6991	22.0591	21.4997	21.6157	21.7612	21.1353	21.9827	21.2163	20.4078	21.145	21.7393	21.6255	21.4447
Q9JIF9	#N/A	#N/A	Myot			21.287	20.8975	21.2659	21.5267	21.4686	21.0864	21.8094	21.3197	21.694	21.3223	21.013	21.1406		21.5154	21.0923	21.4204	21.4052	21.3431	21.328
B1AUY8;B1AUY7;Q9QY36	#N/A	#N/A	Naa10			22.1103		21.8746		22.0611	21.4383	21.329								22.1103	21.9679	21.3837
A0A0A6YW80;G3X8Y3;A0A0A6YX86	#N/A	#N/A	Naa15			22.4649	22.7937	23.0542	22.7759	22.5184		21.7069			22.7978					22.6293	22.7828	21.7069	22.7978
A0A0A6YW80;G3X8Y3;Q80UM3	#N/A	#N/A	Naa15		22.0048	22.7993	22.7465	22.5396	22.4918	22.4681	21.7629	22.2709	22.0814	21.8468	22.5487	21.7158	21.6004	21.1108	22.3104	22.5169	22.4998	22.0384	22.0371	21.6739
Q8BWZ3	#N/A	#N/A	Naa25		21.0856	22.06	22.1602	22.0603	22.1733	21.6284	21.5783	21.609	21.6896	21.7142	21.7618	21.4912	21.7147	21.8646	21.2646	21.7686	21.954	21.6257	21.6557	21.6146
Q6PGB6	#N/A	#N/A	Naa50		22.1511	22.5854	22.4572	22.5394	22.4621	22.185	22.3207	22.3323	22.2106	22.2529	22.4999	22.5017	22.6545	22.15	22.2368	22.3979	22.3955	22.2879	22.4182	22.3471
P70670	#N/A	#N/A	Naca					21.08	21.5061	21.3669	21.3182	21.4857	21.3981	20.899	21.3819	21.3471	21.1617	21.1824	20.8466		21.3177	21.4007	21.2093	21.0636
A0A7N9VT10;A0A7P0A156;A0A7N9VS49;Q8C5H8	#N/A	#N/A	Nadk2							21.498		21.4833			21.2297				20.3697		21.498	21.4833	21.2297	20.3697
E0CZE0;Q8VBW6	#N/A	#N/A	Nae1		21.228	21.7114	21.8889	22.1102	21.499	21.4804		21.1221	21.3938	21.7674	21.7206	21.4453	21.7629	21.6547	21.3921	21.6094	21.6965	21.258	21.6444	21.6032
Q99KQ4	#N/A	#N/A	Nampt			21.2805	21.2667	21.5092	21.3932	21.2173	21.8629	21.0243	20.9347	21.1058	21.056	21.2088	20.9289	21.3211		21.2736	21.3732	21.274	21.1235	21.125
Q99J77	#N/A	#N/A	Nans		22.6289	22.9237	22.7333	22.9031	22.891	22.5432	22.952	22.9986	22.6739	22.775	23.0302	22.9678	23.1297	23.3886	22.7888	22.762	22.7791	22.8748	22.9243	23.1024
Q3TF41;Q8BSH9;P28656	#N/A	#N/A	Nap1l1		24.5037	24.7552	24.9938	24.7279	24.3044	24.5066	23.8151	24.0092	24.0207	24.208	24.3082	23.8532	24.2767	23.9663	23.7325	24.7509	24.513	23.9483	24.1231	23.9918
B7ZNL2;Q78ZA7	#N/A	#N/A	Nap1l4		23.4587	23.8835	23.9006	23.9394	23.9457	23.782	23.4406	23.7245	23.7993	23.7182	24.0496	24.0746	23.9801	23.3403	23.7182	23.7476	23.889	23.6548	23.9475	23.6795
Q9DB05	#N/A	#N/A	Napa		21.5745	22.6378	22.6399	22.8701	22.6858	22.5463	22.6544	22.7349	22.7441	22.543	22.9855	22.6895	22.643	21.8612	22.3025	22.2841	22.7008	22.7111	22.7393	22.2689
A0A498WGK2;Q8BP47;A0A494BAX5	#N/A	#N/A	Nars			22.9713	23.1941	22.6848	22.8817	22.6122	22.8762	22.5674	22.6774	22.5738	22.9964	21.9935	22.8752	22.3298	22.2677	23.0827	22.7262	22.707	22.5212	22.4909
Q99MD9;B1AU75	#N/A	#N/A	Nasp		23.0174	22.9572	22.824	22.5885	22.0964	22.2251	22	21.9049	22.3308	22.0163	22.5154	22.2455	22.2167	22.0788	22.1111	22.9329	22.3034	22.0786	22.2591	22.1355
Q8K224	#N/A	#N/A	Nat10		20.8701	21.4377			21.7572	21.8524		21.5991	20.526		21.6729					21.1539	21.8048	21.0626	21.6729
Q9DBW3	#N/A	#N/A	Natd1			22.0983	21.1811	21.6966	21.5433	21.2768	21.7377		21.7078	21.5272			21.6962		21.3886	21.6397	21.5056	21.7228	21.5272	21.5424
Q9EPN1	#N/A	#N/A	Nbea		22.8473	20.4842	20.8431	22.9604		21.5766	21.7229			21.9086	22.9274	22.2821		22.8354	22.7488	21.3915	22.2685	21.7229	22.3727	22.7921
E9QB01	#N/A	#N/A	Ncam1			22.5935	23.0869	22.9484	22.8609	23.0629	22.4257	22.6064	22.525		23.1294	22.1688		22.8157	22.3809	22.8402	22.9574	22.519	22.6491	22.5983
E9PWG6	#N/A	#N/A	Ncapg		21.8999	22.8	23.0968	22.5778	22.3106	22.4387	22.009	22.3189	21.9254	21.8641	22.6586	22.0082	21.496		21.5731	22.5989	22.4424	22.0844	22.177	21.5346
Q8C156	#N/A	#N/A	Ncaph		21.9074	22.3339	22.4377	22.2932	22.0544	22.1781	21.797	22.0856	22.0664	21.7299	21.9474	21.4668	21.3135	21.2753	21.3581	22.2263	22.1752	21.983	21.7147	21.3156
Q3UYV9	#N/A	#N/A	Ncbp1		21.8233	22.4809	22.6775	22.6876	22.4995	22.4457	22.1933	22.4329	22.2981	21.9599	22.4666	22.0125	21.9326	21.6002	22.0466	22.3272	22.5443	22.3081	22.1464	21.8598
Q9CQ49	#N/A	#N/A	Ncbp2		21.6818	22.2729	22.5554	21.915	21.5106	21.2184	21.4638	22.0493	22.1241	21.8072	22.2749		21.4562	21.0815		22.17	21.548	21.8791	22.0411	21.2689
A0A0A0MQ97;G3X9C2	#N/A	#N/A	Nccrp1		23.4623	20.5497	21.0399	21.3347	20.5729	21.6328		21.0393	22.5954	23.0969	20.0216	23.0671		20.7239	23.0886	21.684	21.1801	21.8173	22.0619	21.9062
A0A087WQD1;A0A087WSB1;Q99M51	#N/A	#N/A	Nck1			20.9782	20.9086	21.06	21.1879	21.3097	20.8568	21.0143	21.1095	20.8703	21.1946					20.9434	21.1859	20.9935	21.0324
A2AS98;P28660	#N/A	#N/A	Nckap1		20.7114	21.8341	22.1298	22.1756	21.7342	22.1572	21.7712	22.0485	21.8938	21.7707	21.7589	21.5562	21.3435	21.1154	21.8406	21.5585	22.0224	21.9045	21.6953	21.4331
P09405	#N/A	#N/A	Ncl		24.674	24.8952	23.9616	24.7427	24.9613	24.6581	24.0157	24.719	24.1266	24.3056	24.3226	23.6101	23.7447	23.2769	23.8038	24.5103	24.7874	24.2871	24.0795	23.6085
D3YU17;Q8VCM8	#N/A	#N/A	Ncln			21.1344	21.2747	21.486		21.1352	21.7975	21.4681	21.4073	21.0824	21.348	21.3155	21.6519	21.1311	20.7779	21.2046	21.3106	21.5576	21.2487	21.187
Q91W39;B7ZC23	#N/A	#N/A	Ncoa5		21.1004	21.4868	21.8353	22.0021	21.5196	21.625	21.8033	21.8885	22.1614	21.4725	21.1742		21.2605			21.4742	21.7156	21.9511	21.3234	21.2605
Q91W39;B7ZC24	#N/A	#N/A	Ncoa5		21.652	21.9276	21.9444	21.7079	22.0823	22.1755	21.6401	22.1702	22.0606	21.4835	21.512	20.8084	20.7493	20.7034	20.9791	21.8413	21.9886	21.957	21.268	20.8106
P57716	#N/A	#N/A	Ncstn		20.8534	21.8451	22.0282	22.176	21.7261	21.7659	21.395	21.4347	21.5854	21.5919	22.2545	21.7861	22.483	21.5979	21.9334	21.5756	21.8893	21.4717	21.8775	22.0048
P25233	#N/A	#N/A	Ndn							21.0038	20.5302	20.5969	20.5828		21.6723		20.5765		20.8923		21.0038	20.57	21.6723	20.7344
Q9QYF9;Q8VCV2	#N/A	#N/A	Ndrg3		21.3112	22.7593	21.8935		21.8673	21.6348	21.4624	21.6079		21.5242	22.0734	21.3916	21.4527	21.266	21.2441	21.988	21.7511	21.5352	21.6631	21.321
O35683	#N/A	#N/A	Ndufa1			22.8416	23.0805	21.9705	22.5256		22.6563	23.1756				20.9235	21.8725			22.961	22.248	22.9159	20.9235	21.8725
Q99LC3	#N/A	#N/A	Ndufa10		21.6981	22.558	22.1825	22.4958	22.5065	22.3407	22.1776	22.3933	22.5618	22.427	22.5895	22.7557	22.4315	22.314	22.606	22.1462	22.4476	22.3776	22.5907	22.4505
F6RBR6;A0A0R4J275;Q7TMF3	#N/A	#N/A	Ndufa12			21.8813	21.6963	22.0236		21.8136	22.4731	21.9761	20.6982	21.8692	21.7295	22.3566	22.8551	22.4825	20.5009	21.7888	21.9186	21.7158	21.9851	21.9462
Q9ERS2	#N/A	#N/A	Ndufa13		22.3928	23.2091	23.1204	23.0997	23.2381	23.0745	23.1401	23.3693	23.6758	22.7771	23.1936	23.1621	23.4196	22.6178	22.9675	22.9075	23.1375	23.3951	23.0442	23.0016
Q9CQ75	#N/A	#N/A	Ndufa2		21.0044	22.1946	22.1947	22.2741	22.0183	22.1759	22.0626	22.0564	22.2582	21.598	22.6007	22.274	21.9146	21.8439	21.8843	21.7979	22.1561	22.1257	22.1576	21.8809
A0A0N4SVQ1;Q62425	#N/A	#N/A	Ndufa4		22.2242	23.1723	23.0073	22.6935	22.8143	23.0289	23.2666	23.0402	23.0282	22.7803	22.8317	23.2876	23.1822	22.6734	23.1232	22.8013	22.8456	23.1117	22.9665	22.993
Q9CQZ5	#N/A	#N/A	Ndufa6				23.0042	22.9142				23.0718								23.0042	22.9142	23.0718
Q9Z1P6	#N/A	#N/A	Ndufa7		21.1538	22.7875	22.2685	23.1428	22.6351	22.6686	22.3594	22.5894	22.3415	22.793	22.475	22.3282	22.6471		22.2361	22.0699	22.8155	22.4301	22.5321	22.4416
Q9DCJ5	#N/A	#N/A	Ndufa8			22.6113	22.0293	22.7109	22.4981	22.5194	22.4268	22.3249	22.5839	22.2104	22.4654	23.1832	23.0197	22.6933	22.2732	22.3203	22.5761	22.4452	22.6197	22.6621
A0A0R3P9C8;Q9DC69	#N/A	#N/A	Ndufa9		21.5822	22.3884	22.6352	22.5617	22.2306	22.1216	22.1452	22.4136	22.4304	22.1855	22.8401	22.422	22.4069	21.8859	22.426	22.2019	22.3046	22.3297	22.4825	22.2396
F6ZFT1;F8WJ64;Q9CR21	#N/A	#N/A	Ndufab1		21.6165				22.1512	22.0923	22.3846	22.8769	22.8396	22.5461		22.5397			22.3829	21.6165	22.1217	22.7004	22.5429	22.3829
D3YUK4;Q9DCS9	#N/A	#N/A	Ndufb10				21.5977		21.3573	21.1486						22.0894			21.8448	21.5977	21.253		22.0894	21.8448
Q9CQC7	#N/A	#N/A	Ndufb4		22.0628	22.4839	22.5269	22.2557	22.2391	22.3742	22.3706	22.5752	22.3361	22.0433	22.3305	22.6195	22.5076	22.2789	21.9372	22.3579	22.2897	22.4273	22.3311	22.2412
F6Y6V5;D3YX99;D3Z6W9;Q9CQH3	#N/A	#N/A	Ndufb5				22.5147	22.2402	22.0018	21.9323	21.9119	22.466	22.4049	22.292	22.5811	22.8205	22.7478		22.4076	22.5147	22.0581	22.2609	22.5645	22.5777
Q9CR61	#N/A	#N/A	Ndufb7		22.0083	22.6264	22.3187	22.1455	22.2326	22.0643	22.158	22.5645	22.1465	21.9277	21.9185	22.4755	22.649	22.3629	22.0906	22.3178	22.1475	22.2897	22.1072	22.3675
Q9D6J5	#N/A	#N/A	Ndufb8			22.4054	22.4851	22.4863	22.4151	22.5102	22.6854	22.7917	22.9291	22.2621		22.2428	22.4022	22.1019	22.1272	22.4453	22.4705	22.8021	22.2524	22.2104
Q9CQJ8	#N/A	#N/A	Ndufb9				20.9428			20.8636	21.0784		21.473		21.5527	21.3158				20.9428	20.8636	21.2757	21.4343
Q91VD9	#N/A	#N/A	Ndufs1		21.9143	22.8835	22.6968	22.8134	22.4341	22.4472	22.5954	22.5894	22.4277	22.4507	22.8183	22.5688	22.4805	22.0989	22.4206	22.4982	22.5649	22.5375	22.6126	22.3334
Q91WD5	#N/A	#N/A	Ndufs2		21.7642	23.4248	23.7431	23.2727	23.3833	23.4115	23.3392	23.5031	23.4889	22.5302	23.0719	21.6503	23.5742		21.5763	22.9774	23.3558	23.4437	22.4175	22.5753
Q9DCT2	#N/A	#N/A	Ndufs3		22.2078	22.9835	23.0511	22.8417	22.7854	22.7878	22.9624	22.918	22.891	22.8395	22.8356	23.4489	23.1409	22.5803	23.2675	22.7475	22.805	22.9238	23.0413	22.9962
Q9CXZ1;E9QPX3	#N/A	#N/A	Ndufs4			21.0952	21.1129	21.3052	21.4681		20.6479		20.4522		21.4411	21.7267	21.4645		21.3913	21.1041	21.3867	20.5501	21.5839	21.4279
B1ARW4;Q99LY9	#N/A	#N/A	Ndufs5			21.98	21.4554	21.9812	22.3337	21.4768	21.4213	22.0888	22.0471	22.3973	22.3262	22.6163	23.0901	22.3242	22.1693	21.7177	21.9306	21.8524	22.4466	22.5279
Q9DC70	#N/A	#N/A	Ndufs7			22.3564	22.3208	22.0538	22.306	22.495		22.1264	22.4498	21.5986	22.3504	22.3253	22.3332		22.8539	22.3386	22.2849	22.2881	22.0915	22.5936
Q8K3J1	#N/A	#N/A	Ndufs8				21.6916	22.9052	21.7613						21.5783				21.9706	21.6916	22.3333		21.5783	21.9706
D3YUM1;Q91YT0;D3Z1U9	#N/A	#N/A	Ndufv1			22.0658	22.5862	22.5485	22.4728	22.6256	22.5646	22.2433	22.1922	22.8351	22.7028	22.345	22.4187	22.1995	22.1918	22.326	22.549	22.3334	22.6276	22.27
Q9D6J6	#N/A	#N/A	Ndufv2			22.2345	22.0558		22.1726	22.4201				22.1418	22.172	22.7588	22.1675			22.1452	22.2963		22.3575	22.1675
A2AQA9;E9Q1W3;A0A571BF46;A0A571BF58	#N/A	#N/A	Neb			20.4544			21.2114	21.2663			20.938	20.9383						20.4544	21.2389	20.938	20.9383
Q9CR95	#N/A	#N/A	Necap1		20.2937	21.6228	21.4212	21.733	21.4062	21.1295	20.9161	21.4954	21.2636	21.5713	21.4106	21.7006	22.034	21.4974	21.7633	21.1126	21.4229	21.225	21.5608	21.7649
P46935;A0A571BDN7	#N/A	#N/A	Nedd4		23.1852	24.1218	24.2681	24.5377	24.1675	24.0229	23.6755	23.9326	23.6536	23.7364	23.8798	23.2703	23.5572	23.4874	23.3943	23.8583	24.2427	23.7539	23.6288	23.4796
A0A494BA39;A0A494B9F0;A0A494B953;A0A494BAG2;A0A494BAX0;Q8CFI0;A0A286YCR1	#N/A	#N/A	Nedd4l					25.9716	25.7352	25.5753		25.5403	25.3895	23.3509			25.1211				25.7607	25.4649	23.3509	25.1211
A0A494BA39;A0A494B9F0;A0A494B953;A0A494BAG2;A0A494BAX0;Q8CFI0;A0A494BAD8	#N/A	#N/A	Nedd4l				20.851	21.0887	21.1246	21.2545		21.0385		20.7016	20.9231					20.851	21.1559	21.0385	20.8123
A0A494BA39;A0A494B9F0;A0A494B953;A0A494BAG2;A0A494BAX0;Q8CFI0;A0A494BAE4	#N/A	#N/A	Nedd4l			21.4875	21.9788	22.0557	21.7955	21.913	21.5454	21.8577	22.2892	21.3074	22.0557	21.4981	21.6994	21.4305	21.4149	21.7332	21.9214	21.8974	21.6204	21.5149
P29595	#N/A	#N/A	Nedd8		22.2394	23.9272	24.0131	23.9435	23.6313	23.4725	23.3407	23.2887	23.2817	22.8552	23.5719	23.2452	23.4166	22.8467	20.0942	23.3932	23.6824	23.3037	23.2241	22.1192
P08551	#N/A	#N/A	Nefl			24.0204	24.4271	24.4369	24.7837	25.3335	22.5007	24.298	23.1432	24.2093	25.2532	20.365	24.3303	24.0623	23.6643	24.2237	24.8514	23.314	23.2758	24.019
P08553;A0A0R4J036	#N/A	#N/A	Nefm			22.91	22.8397	23.4151	23.7886	24.1752	21.303	22.8199	21.9736	23.3874	23.952	19.5319	23.0537	22.9214	22.7087	22.8749	23.793	22.0322	22.2904	22.8946
Q9ES70;A2ATP0;A2ATP1	#N/A	#N/A	Nek6				20.864			21.6057		21.1796			21.259	21.1171				20.864	21.6057	21.1796	21.1881
Q8K1R7	#N/A	#N/A	Nek9		22.0721	22.0463	22.1053	22.0982	22.0187	22.3076	21.8328	21.9991	21.8642	21.5521	22.3155	21.5394	21.6669	22.4929	21.5446	22.0746	22.1415	21.8987	21.8023	21.9015
F6SWS9;A0A5H1ZRL3;Q8C4Y3	#N/A	#N/A	Nelfb			21.5941	21.3836	21.9561	20.9016	21.0564	20.9349			21.1389	21.2417	21.239	21.2624			21.4889	21.3047	20.9349	21.2066	21.2624
Q3TW27;Q922L6	#N/A	#N/A	Nelfcd			22.0537			21.6788	21.6541	21.8506	21.8784			21.7711			20.4627		22.0537	21.6665	21.8645	21.7711	20.4627
A0A1Y7VM23;Q8CCP0	#N/A	#N/A	Nemf			21.4538	21.7444	21.8209				21.526		21.0452						21.5991	21.8209	21.526	21.0452
Q6P5H2	#N/A	#N/A	Nes		20.0576	23.4184	23.1847	23.691	23.5568	23.7399	23.8466	23.7068	24.1975	24.0382	24.4441	23.9444	24.0199	23.5169	24.0714	22.2202	23.6626	23.917	24.1422	23.8694
A0A0G2JG59;A0A0G2JFD8;A0A0G2JEX1;Q7TPW1;A0A0G2JDY6	#N/A	#N/A	Nexn			21.139		21.4874	21.7303	21.5699	21.9468	21.8479	21.7038	21.6668	21.4758	20.9185	21.1064		21.0933	21.139	21.5959	21.8328	21.3537	21.0998
A0A0G2JG59;A0A0G2JFD8;A0A0G2JEX1;Q7TPW1;A0A0G2JGI1	#N/A	#N/A	Nexn			21.7449	21.4427	22.0692	21.5579	22.3486	22.1947	22.3456	22.4462	22.0394	22.1496	21.7473	21.2538	20.9011	21.8192	21.5938	21.9919	22.3288	21.9787	21.3247
Q810U3	#N/A	#N/A	Nfasc		28.2669	27.8478	28.4355	27.4464	28.3914	28.9528	29.2064	28.8861	29.0916	29.0208		29.1681	28.4868	29.4894	29.3507	28.1834	28.2635	29.0614	29.0945	29.109
P97863;I7HIP8;A2BG77;A2BG76;A2BG75	#N/A	#N/A	Nfib							21.6944	23.1058	22.3085				21.9033	21.6876				21.6944	22.7072	21.9033	21.6876
A0A0N4SUH8;Q9QZ23	#N/A	#N/A	Nfu1			21.8352	23.0508					22.1003	22.3403		22.5828	22.0417	22.3522		21.6037	22.443		22.2203	22.3123	21.9779
Q9Z0W1	#N/A	#N/A	Ngfr			21.756	21.3556	21.8099	22.072	22.16	21.0273	21.8632	21.6617	21.4678	22.0429	21.6814	21.9927	22.4593	21.3736	21.5558	22.014	21.5174	21.7307	21.9419
Q9D0T1	#N/A	#N/A	Nhp2l1		22.4088	23.0256	22.2842	22.6807	22.64	22.864	21.899	22.8011	22.0401	22.5658	22.5138	22.2173	22.0233	21.6672	22.0008	22.5729	22.7282	22.2467	22.4323	21.8971
A0A0R4J0N0;Q70E20	ECM Glycoproteins	#N/A	Sned1		28.1916	27.2655	27.2999	26.7177	27.711	27.7717	27.7234	27.415	28.0203	28.0327	26.6013	27.7976	27.026	27.2783	28.0406	27.5857	27.4001	27.7196	27.4772	27.4483
Q3UXJ2;P82198	ECM Glycoproteins	#N/A	Tgfbi		21.4486	22.4956	21.9127	21.453	21.3055	21.132	22.8366	22.0653	21.9268	21.9421	21.8142	22.3842	22.2075	22.3246	21.8539	21.9523	21.2969	22.2762	22.0469	22.1287
Q9EQ80	#N/A	#N/A	Nif3l1			21.2773	21.9929	21.9132	21.0987	21.7804	21.2745	21.5871		21.4584	21.4093	21.7425	21.4443			21.6351	21.5974	21.4308	21.5367	21.4443
Q6KCD5	#N/A	#N/A	Nipbl			21.6371	21.8069	21.3856	21.6344	20.9801	21.3862	21.1397	21.5043	22.0047	21.5137	23.3626	21.5361			21.722	21.3334	21.3434	22.2937	21.5361
O55125	#N/A	#N/A	Nipsnap1			24.323	24.4293	24.2358		24.3086	23.6783	23.8509	23.7357	23.9785	24.2578	24.1356		23.6379	23.7272	24.3761	24.2722	23.755	24.1239	23.6826
Q9CQE1	#N/A	#N/A	Nipsnap3b			21.4122	21.7341	21.4762	21.9352	21.3488		20.9301	21.3435	21.6525	21.4567		21.6181	21.8506	21.7951	21.5732	21.5867	21.1368	21.5546	21.7546
Q80TM9	#N/A	#N/A	Nisch					21.6024			20.7954			20.8255							21.6024	20.7954	20.8255
A0A286YD12;Q91YP2	#N/A	#N/A	Nln			21.9362	22.0585	21.7148	21.3637	21.5605		21.4358			21.6294					21.9974	21.5463	21.4358	21.6294
Q99L48	#N/A	#N/A	Nmd3					21.1518	21.0249	20.5343		20.9275									20.9037	20.9275
Q5NC80;P15532	#N/A	#N/A	Nme1			23.6147	25.4928	24.54	23.1761	24.3617		24.0168		24.679	25.3702	23.855	25.1841	24.9512	24.9578	24.5537	24.0259	24.0168	24.6347	25.031
A0A494BBQ2;A0A494BA94;Q9WV84	#N/A	#N/A	Nme4			21.8876	21.9939	22.0763	21.7029	21.8289	21.4341	21.7183	22.1871	21.3835	22.1424	22.5851	22.5918	22.0194	22.0065	21.9407	21.8694	21.7798	22.037	22.2059
Q8K2T1;D3YU12	#N/A	#N/A	Nmral1		22.7248	23.184	22.7357	22.5982	22.5766	22.5409	22.043	21.9412	22.8826	22.5452	22.3741	23.351	22.8537	21.7705	22.3739	22.8815	22.5719	22.2889	22.7568	22.3327
O70310	#N/A	#N/A	Nmt1			23.8308	23.2328	23.4048	23.6457	23.2782	23.1413	23.2054	23.2875	23.5643	23.4195	22.7311	22.8685	23.2197	22.942	23.5318	23.4429	23.2114	23.2383	23.0101
Q8BW10	#N/A	#N/A	Nob1				21.4878	21.1823				21.3929	20.7958		21.1537					21.4878	21.1823	21.0944	21.1537
J3QK52	#N/A	#N/A	Noc2l			22.7858				22.1883	21.0239	22.3203	21.9313	22.3215		22.0047			21.4729	22.7858	22.1883	21.7585	22.1631	21.4729
Q3TZX8	#N/A	#N/A	Nol9			21.7023	21.5729	21.8538	21.891	21.7378	20.7577	22.091	21.914	21.6025	21.8682		21.2671		21.1801	21.6376	21.8276	21.5876	21.7353	21.2236
A0A286YDA2;A0A286YDT3;E9Q5C9;A0A286YDV7	#N/A	#N/A	Nolc1		23.4167	23.6553	22.161	23.4298	23.6979	23.6461	22.0938	23.4585	22.3001		22.6256	22.3847			22.8951	23.0777	23.5913	22.6175	22.5052	22.8951
Q6GQT9	#N/A	#N/A	Nomo1		20.1919	21.4278	21.4997	21.5538	21.7431	21.2806	21.6294	21.6983	21.685	21.4762	21.7294	21.6395	21.8312	21.5537	21.6146	21.0398	21.5258	21.6709	21.615	21.6665
Q99K48	#N/A	#N/A	Nono		23.5152	24.4035	24.1704	24.6301	24.2666	24.1263	24.0483	24.326	24.0765	23.9445	24.0743	23.4338	23.4841	22.9487	23.703	24.0297	24.341	24.1503	23.8175	23.3786
E9QN31	#N/A	#N/A	Nop2		21.9586	22.0765		21.5244	22.3732	22.3249	21.3832	22.4547	21.3971	21.715	21.9549	21.1999	20.7748		20.7185	22.0176	22.0742	21.745	21.6232	20.7466
Q9D6Z1;F7CHQ7	#N/A	#N/A	Nop56		22.9818	23.5179	21.6749	23.3446	24.0168	23.514		23.3856	22.0707	22.6903	22.9413	22.2288	22.2819	21.5515	22.2297	22.7249	23.6251	22.7281	22.6201	22.021
A0A0A0MQ76;Q6DFW4;A0A087WP00	#N/A	#N/A	Nop58		22.6521	23.2582	22.3427	22.8392	23.6803	23.3967	21.2841	23.3916	22.2371	22.0927	22.6819	21.4965	21.4816			22.751	23.3054	22.3043	22.0904	21.4816
A0A0A0MQ76;Q6DFW4;A0A087WSU5	#N/A	#N/A	Nop58		22.925	22.7928		22.2602	22.6464	22.782		22.8033	22.7073	22.2699	22.2499	21.7461	22.4821		23.1433	22.8589	22.5629	22.7553	22.0886	22.8127
Q9Z0J0	#N/A	#N/A	Npc2			22.3542	22.3044			20.953	21.2637	21.6254			21.3536	23.3229	22.3482		21.921	22.3293	20.953	21.4446	22.3383	22.1346
Q11011;F6QYF8	#N/A	#N/A	Npepps		22.563	23.6281	23.7424	23.5583	23.3022	23.6541	23.5847	23.2593	23.2723	23.7144	23.5444	23.8063	23.7143	23.585	23.659	23.3111	23.5049	23.3721	23.6884	23.6528
P60670	#N/A	#N/A	Nploc4		21.7182	22.2747	22.0021	22.4068	22.403	22.3106	21.8306	22.3928	22.1432	21.9589	22.3271	21.9901	22.2461	21.8833	21.701	21.9984	22.3735	22.1222	22.092	21.9435
Q5SQB0;Q61937	#N/A	#N/A	Npm1			26.3339		25.8152	26.2318	25.6177		26.5741		24.2366	25.1949		24.4854	22.9597		26.3339	25.8883	26.5741	24.7157	23.7226
Q9CPP0	#N/A	#N/A	Npm3		23.3078	23.7709	23.4324	23.2995	23.7991	23.8475	23.5954	23.8342	23.1955	23.224	23.5854	23.4935	23.2341	22.8642		23.5037	23.6487	23.5417	23.4343	23.0491
A0A0A0MQN8;H3BIX4;Z4YLB7;P97300	#N/A	#N/A	Nptn		21.5857	21.8251	21.5061	21.5867	22.0645	22.4219	22.1958	22.1242	21.9101	22.3235	21.4518	22.1922	22.3259	22.4212	22.5754	21.639	22.0244	22.0767	21.9891	22.4408
A0A140LJF1;B8JJI9;F7CII1;D3YYP4;Q32NY6;P43135;Q60632	#N/A	#N/A	Nr2f1;Nr2f2			21.4383	23.0142	21.3336	22.5435	21.6484					22.1832				20.5007	22.2262	21.8418		22.1832	20.5007
Q8CJ26	#N/A	#N/A	Nradd				22.8579									21.0064				22.8579			21.0064
A0A0G2JE25;A0A0G2JGP4;Q9D091;P08556	#N/A	#N/A	Nras			21.9547	22.2265								21.5987					22.0906			21.5987
A0A1W2P7Y9;Q810U4	#N/A	#N/A	Nrcam													20.9866	21.7517	21.4964					20.9866	21.624
A6PWC3;A2A9Q2;Q8BHG1	#N/A	#N/A	Nrd1		21.4674	21.9761	22.3408	21.8985	21.422	21.7125	21.3731	21.4854	21.2821	21.6152	22.1432	21.3046	21.7002	21.7104	21.3776	21.9281	21.6776	21.3802	21.6877	21.5961
Q9R0G8;B1B0C9	#N/A	#N/A	Nrk			21.7076		22.1735	21.9346	22.604		22.2757	21.7114		21.8972		20.925			21.7076	22.2374	21.9935	21.8972	20.925
P97333	#N/A	#N/A	Nrp1		20.6697	21.3932	22.8107	22.1343	22.0799	22.4831		21.0759		21.01	21.9881		21.5674	21.3046	20.6422	21.6245	22.2324	21.0759	21.4991	21.1714
O35375	#N/A	#N/A	Nrp2			21.8609	22.2259	22.1087	21.8689	22.0625	20.8685	21.1793		21.2571	22.2661		21.295			22.0434	22.0134	21.0239	21.7616	21.295
Q9R1J0	#N/A	#N/A	Nsdhl		21.7294	22.7775		22.6142	22.3781	22.6567	22.0797	22.4505	22.6503	22.653	22.2995	22.6793	22.4972	22.2471	22.4228	22.2534	22.5496	22.3935	22.544	22.389
P46460	#N/A	#N/A	Nsf		22.6227	22.574	22.6867	22.4921	22.1867	22.4132	22.6752	22.1396	22.4395	22.5196	22.638	22.5604	22.3994	23.022	23.5146	22.6278	22.364	22.4181	22.5727	22.9786
Q9CZ44	#N/A	#N/A	Nsfl1c		22.8422	22.9141	23.0315	23.392	22.9727	23.1044	22.84	23.0585	22.395	22.707	22.6312	23.1781	23.368	23.1556	22.8367	22.9293	23.1564	22.7645	22.8388	23.1201
Q1HFZ0;H3BJF3	#N/A	#N/A	Nsun2					21.7895	21.4624	21.4399					21.7733						21.5639		21.7733
Q1HFZ0;H3BKN0	#N/A	#N/A	Nsun2		20.9634	22.0403	21.9283	22.1591	21.8778	21.6686	21.7127	21.9114	21.3652	21.7392	21.9228	21.526	21.4705	21.1369	22.5362	21.644	21.9018	21.6631	21.7293	21.7145
A2A9X5;Q9JM14	#N/A	#N/A	Nt5c			21.2548	21.7346	21.7841		21.6268			21.3506	21.5307			22.0716			21.4947	21.7055	21.3506	21.5307	22.0716
A0A494BBP6;A0A494B9X3;E9Q9M1;Q3V1L4	#N/A	#N/A	Nt5c2		21.0207	21.5744	21.8003	21.8634	21.7165	21.4886	21.315	21.4031	21.265	21.8401	21.8367	21.3764	21.7548	21.762	21.4413	21.4651	21.6895	21.3277	21.6844	21.6527
Q3UFY7	#N/A	#N/A	Nt5c3b		22.852	23.847	23.7444	23.7442	23.8978	23.8739	23.6796	23.7996	23.834	23.3028	23.7986		23.6968		23.3152	23.4812	23.8386	23.7711	23.5507	23.506
Q02819;A0A1B0GR41	#N/A	#N/A	Nucb1								22.131	21.8112		21.8259	21.182	21.5211	22.3797	23.1806	21.6497			21.9711	21.5097	22.4034
Q02819;A0A1C7CYU3	#N/A	#N/A	Nucb1			21.5546		21.2186		21.6193					21.531		22.2146		21.6947	21.5546	21.419		21.531	21.9547
O35685	#N/A	#N/A	Nudc		22.5959	23.2847	23.1502	23.2691	23.1903	23.0001	22.5264	22.9035	22.8694	22.899	23.1378	22.8041	22.9303	22.7284	22.753	23.0102	23.1532	22.7664	22.947	22.8039
A0A2K6EDK3;Q6PIP5	#N/A	#N/A	Nudcd1		21.5712	21.7107	22.1509	21.8778	21.8261	21.991	21.5664	21.5537	21.7297	21.4636	22.0578	21.653	21.7715	21.3443		21.8109	21.8983	21.6166	21.7248	21.5579
E0CYQ2;Q9CQ48	#N/A	#N/A	Nudcd2			23.2643	21.7024	23.3971		23.0002		20.0449			23.3275					22.4834	23.1986	20.0449	23.3275
P0C028;P0C027	#N/A	#N/A	Nudt11;Nudt10														24.2218	25.803	24.1735					24.7327
A0A217FL49;Q9D142	#N/A	#N/A	Nudt14			21.2536	21.7205			21.3019		20.7694	20.9689							21.4871	21.3019	20.8692
Q8VHN8	#N/A	#N/A	Nudt16l1			21.944	21.5367	21.9818	21.9988	21.5708	22.1396	22.184	21.7676		21.7685	22.3075	22.1503		21.5411	21.7403	21.8504	22.0304	22.038	21.8457
A0A338P7L3;H3BLR8;I1E4X7;Q9JI46	#N/A	#N/A	Nudt3				21.9126	21.4575	21.4937	21.2519		21.3787			21.6471					21.9126	21.4011	21.3787	21.6471
Q8R2U6	#N/A	#N/A	Nudt4			21.986	22.23	21.6626	21.1399		21.6109	21.8331	21.5182	21.4969	21.8587	21.2439				22.108	21.4012	21.6541	21.5331
Q9JKX6	#N/A	#N/A	Nudt5		22.1726	22.8384	22.785	22.4484	21.8124	22.1866	21.7534	21.9383	21.7153	21.7733	22.1441	22.3192	22.0731	21.7357	21.9866	22.5987	22.1491	21.8024	22.0788	21.9318
E9Q7G0	#N/A	#N/A	Numa1		22.5465	23.2615	23.0696	23.0752	22.7046	22.9148	22.6669	23.1286	22.935	22.6257	22.6889	22.1665	22.2201	21.7981	21.9771	22.9592	22.8982	22.9102	22.4937	21.9984
F6ZQA3	#N/A	#N/A	Numa1					21.5836				22.7334			22.391		21.5598				21.5836	22.7334	22.391	21.5598
Q8BH74;E9Q4V9	#N/A	#N/A	Nup107		21.3435	22.0411	22.1134	21.7048	21.8049	21.4917	21.5226	21.4538	21.3696	21.1674	21.4007	20.822	20.8784		21.3904	21.8327	21.6671	21.4487	21.13	21.1344
Q8R0G9	#N/A	#N/A	Nup133			21.649	21.9503	22.134	21.6338	21.9197	21.6806	21.6121			21.7907		21.4481			21.7996	21.8958	21.6463	21.7907	21.4481
E9Q3G8	#N/A	#N/A	Nup153			26.9613		26.4225	26.9226	26.2292							26.8441			26.9613	26.5247			26.8441
A0A2R8VHH1;Q99P88	#N/A	#N/A	Nup155		21.5025	22.1807	22.5478	22.3492	22.0639	22.0731	21.8867	21.9651	22.2182	21.9047	22.1047	21.8947	21.7538	21.1	21.6829	22.077	22.1621	22.0234	21.9681	21.5122
Q9Z0W3	#N/A	#N/A	Nup160		21.4036	22.3046	22.3542	22.0783	21.972	21.9867	22.1199	21.9367	21.9993	21.8187	22.0985	21.552	21.8282		21.2215	22.0208	22.0123	22.0186	21.8231	21.5249
Q6ZQH8	#N/A	#N/A	Nup188			21.6709	21.4761	21.738	21.0165	20.7719	21.1673	21.2456	21.0747	20.5388	21.5089	21.1135	21.2033		20.9238	21.5735	21.1755	21.1625	21.0538	21.0635
A0A0J9YUD5;B9EJ54	#N/A	#N/A	Nup205		21.8592	22.335	22.2942	22.1116	21.9664	21.9953	21.7974	21.7397	21.8931	21.5753	22.1497	21.7844	21.7252	21.7999	22.1867	22.1628	22.0244	21.8101	21.8365	21.9039
Q9QY81;A0A0R4J1I6	#N/A	#N/A	Nup210					20.5173		20.7284	20.2403					20.8816					20.6229	20.2403	20.8816
Q80U93	#N/A	#N/A	Nup214		22.0998	22.0492	22.2474	22.1025	21.7413	21.6361	21.6933	21.7717	21.6712	21.4738	21.9884		22.1902			22.1321	21.8266	21.7121	21.7311	22.1902
Q8R4R6	#N/A	#N/A	Nup35			22.0326	21.8582	22.0709	21.9842	22.2207		21.7525			21.9524			21.3763		21.9454	22.0919	21.7525	21.9524	21.3763
Q9CWU9	#N/A	#N/A	Nup37		22.1314	21.5891	21.6727	22.0465		21.5342	21.7455	21.5002	21.7723		21.1638		21.4892			21.7977	21.7904	21.6727	21.1638	21.4892
P59235	#N/A	#N/A	Nup43		22.2901	23.2497		22.9324	22.5623		22.4622	22.8036			22.2296					22.7699	22.7474	22.6329	22.2296
Q9JIH2	#N/A	#N/A	Nup50		22.067	21.9137	21.515	22.3659	22.4209	21.7105		21.9617	21.7	22.7668	21.9627			21.6715		21.8319	22.1658	21.8309	22.3647	21.6715
Q8BTS4	#N/A	#N/A	Nup54			21.9162	22.0263	22.0022	21.6497	21.8231	21.9406	21.6995	21.6563	22.0598	22.0002	21.8957	22.2404	21.959	21.9051	21.9713	21.825	21.7654	21.9852	22.0348
Q63850	#N/A	#N/A	Nup62			23.0974	23.1991	23.287	22.8485	22.9891	23.0387	22.7069	22.6382	22.9104	22.8639	23.0313	23.3068	22.7021	22.8554	23.1482	23.0415	22.7946	22.9352	22.9548
Q8R480	#N/A	#N/A	Nup85			23.9828	24.0039	23.876	23.5152	24.3419	26.2148	23.4808	23.6751	24.9772	23.4836	23.4732	23.0274	24.5401		23.9933	23.911	24.4569	23.978	23.7838
Q8BJ71	#N/A	#N/A	Nup93		22.6462	22.914	23.4046	23.1432	22.6059	23.3693	22.5083	22.8032	22.9347	22.3637	23.2763	22.3868	22.6562	22.2179	22.528	22.9883	23.0395	22.7487	22.6756	22.4674
A0A1B0GSX7;Q6PFD9	#N/A	#N/A	Nup98		20.8091	21.7029	21.9132	21.7473	21.4657	21.474	21.4782	21.6317	21.4354	21.3831	21.587	21.2661	21.4315	20.5047	21.8659	21.475	21.5624	21.5151	21.4121	21.2674
Q8R332	#N/A	#N/A	Nupl1			22.051	21.9903	22.0193	21.4934	21.74	21.2394	20.7571		21.4326	21.7101	21.8847	21.4362	21.5737	21.0345	22.0206	21.7509	20.9983	21.6758	21.3482
Q9DBY8	#N/A	#N/A	Nvl			21.4538	21.604	21.4668	21.8059	21.7993	21.198	21.3591			21.4047					21.5289	21.6907	21.2785	21.4047
Q99JX7	#N/A	#N/A	Nxf1		22.0194	22.0375	21.7779	22.3642	22.3569	22.0123	21.8016	21.8046		21.6405	21.8959	21.0787				21.9449	22.2445	21.8031	21.5383
P97346	#N/A	#N/A	Nxn		20.9148	22.5405	22.5545	22.3675	22.4207	22.5984	22.2074	22.3232	22.3349	22.1905	22.7878	22.3774	22.4568	22.0272	22.2201	22.0033	22.4622	22.2885	22.4519	22.2347
Q9Z1T2	ECM Glycoproteins	#N/A	Thbs4								22.2401		21.9761		22.1503		22.0862					22.1081	22.1503	22.0862
P29758	#N/A	#N/A	Oat		22.2037	22.9147	22.9488	22.693	22.4938	22.507	22.504	22.4815	22.3253	22.3852	22.6353	22.5057	22.4791	22.1656	22.1042	22.6891	22.5646	22.4369	22.5087	22.2496
Q3UXU8;Q8K2X3	#N/A	#N/A	Obfc1			21.6549		21.5173			21.5048			21.5494		21.7955	21.4894			21.6549	21.5173	21.5048	21.6724	21.4894
A0A1W2P6H1;Z4YJE4;E9QQ96;H7BX05;A2AAJ9	#N/A	#N/A	Obscn		23.6426	23.9679			23.8298	23.7096	23.794	24.2717	23.6586	22.8707	23.5798	23.0742	22.5968	22.4118	23.0497	23.8052	23.7697	23.9081	23.1749	22.6861
A0A0B4J1L4;A0A803ZIZ6;D3YYU8	#N/A	#N/A	Obsl1			22.6785	22.1942	23.6109	21.9895	22.2212	22.8999	22.5896	23.0144	22.7087	22.7936	22.0756	22.6772	22.5608	22.4516	22.4363	22.6072	22.8346	22.526	22.5632
F7AGE9	#N/A	#N/A	Obsl1			21.8168	21.2209	22.3447	22.4019	22.0744	22.2167	22.2761	22.2771	21.7699	22.3558		22.0536	21.4641	21.8106	21.5188	22.2737	22.2567	22.0629	21.7761
A0A0J9YUK7;A0A0J9YUB6;Q9CRD0	#N/A	#N/A	Ociad1			21.8607	22.2698	21.7543	21.9747	21.5593	21.7841		21.4918	21.8542	22.2535	21.5645	21.4459			22.0652	21.7627	21.6379	21.8907	21.4459
Z4YJV4;Q60597	#N/A	#N/A	Ogdh		22.0782	23.0207	23.0927	23.0254	22.7244	22.8877	22.7138	23.13	22.9407	22.6453	22.9307	22.3392	22.2865	21.8209	22.3924	22.7306	22.8792	22.9282	22.6384	22.1666
B2RXT3;E9Q7L0	#N/A	#N/A	Ogdhl				21.9079	21.4683	21.3958	21.3356			21.5014	20.5726	21.5754	20.5701			20.2839	21.9079	21.3999	21.5014	20.906	20.2839
Q99PG2	#N/A	#N/A	Ogfr		22.0857	22.817	22.9974	23.0425	22.2893	22.7793	23.1542	22.6898		23.0047	22.3881	22.5153	22.6024	22.7767		22.6334	22.7037	22.922	22.636	22.6895
Q80YX1	ECM Glycoproteins	#N/A	Tnc								23.0535					22.1982			21.3656			23.0535	22.1982	21.3656
Q8CGY8	#N/A	#N/A	Ogt		22.0946	22.6065	22.4769	22.5322	22.2953	22.3926	22.0297	22.2005	22.2556	22.1115	22.3356	22.0988	21.958	21.4105	22.1702	22.3927	22.4067	22.1619	22.182	21.8462
Q9CZ30	#N/A	#N/A	Ola1			23.3307	23.1368	23.4248	23.4504	23.3552	23.0804	23.2054	22.9119	23.3335	23.393	23.125	23.1938	22.8772	23.1656	23.2338	23.4101	23.0659	23.2838	23.0789
H7BX01;P58281	#N/A	#N/A	Opa1			21.493				21.165		21.1804			18.5764	21.317		21.3567		21.493	21.165	21.1804	19.9467	21.3567
Q505D7	#N/A	#N/A	Opa3			21.747	21.676	21.8998		21.9279	21.4851	21.5796	21.404		22.405					21.7115	21.9138	21.4896	22.405
Q3B7Z2	#N/A	#N/A	Osbp		21.9472	22.1577	22.313	22.1381	22.1351	22.2896	21.6441	22.0255	22.0296	22.1186	22.3044	21.5343	21.6537	21.0856	21.5568	22.1393	22.1876	21.8997	21.9858	21.432
A0A0R4J1Y3;Q8BWU5;E0CYN9	#N/A	#N/A	Osgep					20.748							20.9467		21.0255				20.748		20.9467	21.0255
Q7TQI3;D3YWF6	#N/A	#N/A	Otub1		23.4482	23.3867	24.8151	24.4633	23.5244	23.9601	23.8347	23.7417	23.819	23.6365	24.289	24.2214	24.4096	24.0773	23.7739	23.8833	23.9826	23.7985	24.049	24.0869
Q9D7E3	#N/A	#N/A	Ovca2			21.4388									21.1021		20.8733	20.0067		21.4388			21.1021	20.44
Q9D0K2	#N/A	#N/A	Oxct1			20.7387	21.5754	21.7827				21.0846			21.5779					21.1571	21.7827	21.0846	21.5779
Q6P9R2	#N/A	#N/A	Oxsr1			22.8069	22.8668	22.651	22.8589	22.7561		22.7574	22.6014	22.5839	22.7387	23.098	22.627		22.4408	22.8368	22.7553	22.6794	22.8069	22.5339
A6PW84;A2A7Q5;Q3V1T4	#N/A	#N/A	P3h1;Lepre1			20.9833	20.9237	21.4307	21.1641	21.1412	21.8546	21.824	21.8075	21.5633	21.75	22.0192	22.065	22.0108	22.1261	20.9535	21.2454	21.8287	21.7775	22.0673
Q60715	#N/A	ECM Regulators	P4ha1		22.0561	22.6905	22.8707	23.534	22.4746	22.4948	22.6582	22.9145	22.7702	22.7998	23.2826	22.6941	23.1776	23.203	22.5267	22.5391	22.8345	22.781	22.9255	22.9691
Q5SX75;Q60716	#N/A	ECM Regulators	P4ha2			21.875		21.5487		21.5674	21.9548		21.5508		21.9036					21.875	21.558	21.7528	21.9036
P09103	#N/A	#N/A	P4hb		23.7575	24.4955	24.3918	24.7517	24.441	24.454	24.8333	24.5941	24.6376	24.8683	25.0321	25.0821	25.2383	25.2827	24.8463	24.2149	24.5489	24.6883	24.9942	25.1224
P50580	#N/A	#N/A	Pa2g4		23.6889	24.1106	24.2445	24.3173	24.2031	23.9729	23.9623	24.264	23.7661	23.7948	23.9568	23.491	23.579	23.2453	23.3091	24.0147	24.1644	23.9975	23.7475	23.3778
P29341	#N/A	#N/A	Pabpc1		23.0217	23.9544	24.0421	24.4157	23.8351	23.7497	23.6277	24.2001	23.6892	23.81	23.5932	23.1885	23.4006	23.22	23.0336	23.6727	24.0002	23.839	23.5306	23.2181
A3KFU5;Q6PHQ9	#N/A	#N/A	Pabpc4		22.3929		20.9973													21.6951
G3UY42;Q8CCS6;G3UX74	#N/A	#N/A	Pabpn1		23.933			25.1232												23.933	25.1232
Q8K212	#N/A	#N/A	Pacs1			21.3421	21.8223	21.2759	21.5996	21.2111		20.7292			21.2311		20.6419		20.5859	21.5822	21.3622	20.7292	21.2311	20.6139
Q9WVE8;A0A2R8W6S4	#N/A	#N/A	Pacsin2		21.5644	22.8492	22.6337	22.9075	23.0474		22.9916			22.989	22.8636	22.7414	22.4779	21.9428		22.3491	22.9774	22.9916	22.8646	22.2103
Q8K2T8	#N/A	#N/A	Paf1		20.973	22.0266	21.8478	21.804	21.6225	21.9137	21.5423	21.6339	21.2807	21.1576	21.7885	21.0704		20.6056		21.6158	21.7801	21.4857	21.3388	20.6056
P63005	#N/A	#N/A	Pafah1b1		22.3801	23.1055	22.7544	23.4858	23.2958	22.8994	22.8765	22.962	22.6936	23.1963	23.1942	22.8012	23.3155	22.445	22.5785	22.7467	23.227	22.844	23.0639	22.7797
A0A1L1SVK0;Q61206;A0A1L1SQV7	#N/A	#N/A	Pafah1b2			23.7968	24.2469	23.2625	22.3935				23.3098		23.6341		23.959	22.4545		24.0219	22.828	23.3098	23.6341	23.2068
Q61205;D3Z7E6	#N/A	#N/A	Pafah1b3			23.8188	23.8915	23.5186	23.0813	23.6002	23.2384	23.4122	23.3142	23.443	23.3495	23.5324	23.845	22.7109	23.2994	23.8552	23.4001	23.3216	23.4416	23.2851
Q9DCL9	#N/A	#N/A	Paics		22.9026	23.5986	23.6166	23.4664	22.9545	23.0856	23.0319	23.1396	22.8714	22.888	23.0904	22.8844	22.8697	22.6258	22.7877	23.3726	23.1688	23.0143	22.9542	22.7611
D3Z3J6;G3UYE5;F6Y616;Q8VE62	#N/A	#N/A	Paip1			23.3471	23.5983	23.1073	23.0444	23.1502	23.0863	22.764	22.9316	22.7466	23.3493	22.539	23.0317	22.2408		23.4727	23.1006	22.9273	22.8783	22.6363
Q8CIN4	#N/A	#N/A	Pak2			22.1843		22.3829	22.0641	22.3504	21.5494	21.6892	22.0044	22.0679	22.2201	22.0056	21.8902	22.5545		22.1843	22.2658	21.7477	22.0978	22.2224
Q8BTW9	#N/A	#N/A	Pak4				22.3888	21.8563		21.9994										22.3888	21.9279
F7AA26;A2API8;O54931	#N/A	#N/A	Pakap;Akap2			21.5762	21.4742	22.0505	21.3051	21.669		21.1996		21.6602	21.5817	21.8061	21.4982	20.7292	21.3582	21.5252	21.6749	21.1996	21.6826	21.1952
A0A0R4J007;P70261	#N/A	#N/A	Pald1		21.2633	21.0356	21.6736	20.9754	21.2673	21.4349	21.2242	20.9528		21.0751	21.2445	21.3223	21.8312			21.3242	21.2259	21.0885	21.214	21.8312
Q9ET54	#N/A	#N/A	Palld		21.3646	22.3324	22.0702	22.384	21.9597	22.0652	22.4121	22.4266	22.0244	22.4585	22.2786	21.8489	21.3638	21.3131	21.019	21.9224	22.1363	22.2877	22.1953	21.232
Q9Z0P4;Q3UZP7	#N/A	#N/A	Palm		21.2622	21.9481	22.6024	22.4199	22.1999	22.807		22.4263	21.6483	21.5364	22.4907	21.5799	22.8029	22.6354		21.9376	22.4756	22.0373	21.869	22.7192
Q6NZM8;Q60967	#N/A	#N/A	Papss1		21.4228	22.1765	22.5453	22.4175	22.2785	22.3026	22.4323	22.6114	22.311	22.1778	22.4974	21.7558	21.8948		21.9323	22.0482	22.3329	22.4516	22.1436	21.9136
Q99NH2;E0CXR8;G3XA13;F6S7Z1;B7ZNY3;E0CXL4;E0CY24;E0CZ83;E0CZE2;F6TSJ9;E0CX45;E9PYJ2;A5D6P2	#N/A	#N/A	Pard3				20.915	21.3556		21.1119	20.8697	20.2398								20.915	21.2337	20.5548
A2A813;Q99LX0	#N/A	#N/A	Park7			24.8228	24.8905	24.6777	24.5063				24.389	24.1926	24.8514	24.7775	24.4275	24.505	24.6546	24.8566	24.592	24.389	24.6072	24.529
Q921K2	#N/A	#N/A	Parp1		23.5115	22.3114	22.0718	22.3164	23.3041	22.402	21.3181	22.3105	21.8091	21.8768	21.9724		21.6158	21.6154		22.6316	22.6742	21.8126	21.9246	21.6156
Q3UF75;Q9EPC1	#N/A	#N/A	Parva		20.9693	22.0975	22.1464	21.9983	22.0475	22.1351	22.0406	22.2099	22.1641	21.9788	22.2943	22.3487	22.3749	21.8164	22.0939	21.7377	22.0603	22.1382	22.2073	22.0951
Q9D0B6	#N/A	#N/A	Pbdc1		22.4326	23.0208	22.9815	22.5303	22.3	22.3435	22.1792	21.8627	21.1782	21.657	22.2562	22.9351	22.0241	22.2847	21.5694	22.8116	22.3913	21.74	22.2828	21.9594
D9J2V6;P41778	#N/A	#N/A	Pbx1		21.7237	22.0738	21.9946	21.4762	21.2137	21.1466	21.3457	21.4942	20.785	20.6517	20.5312	21.2307			21.3	21.9307	21.2788	21.2083	20.8045	21.3
P60335	#N/A	#N/A	Pcbp1		24.8836	25.4527	25.5924	25.5932	25.27	25.2654	25.1685	25.1478	25.3035	25.0302	25.428	24.881	25.0373	24.5253	24.7946	25.3095	25.3762	25.2066	25.1131	24.7857
B2M1R7;Q61990;A0A2R8VI25;A0A2R8VHP9;Q3TT81;A0A2R8W6U6;A0A2R8W6H3;A0A2R8VI92	#N/A	#N/A	Pcbp2			24.3167	24.6337					23.1987	24.4265		24.1963	24.0489	23.9384			24.4752		23.8126	24.1226	23.9384
Q91XX1	#N/A	#N/A	Pcdhgc3												22.6004		22.5781						22.6004	22.5781
Q9R0L6	#N/A	#N/A	Pcm1			21.9133	22.0961	21.9073	21.6873	22.0495	20.9222	21.8721	21.3969		21.0958		20.3183	20.8683		22.0047	21.8814	21.3971	21.0958	20.5933
F6V9F1;F7D432;E9PWE0;E0CYV0;P23506	#N/A	#N/A	Pcmt1		21.1626	22.1241	22.5513	21.7108		22.0304	21.6413	22.9565		22.2973	22.2708		22.7066	21.1215	21.5153	21.946	21.8706	22.2989	22.2841	21.7811
P17918	#N/A	#N/A	Pcna		24.1322	24.2302	24.4169	24.4721	23.9563	23.9196	23.9788	24.0899	23.8632	23.8233	24.1819	24.1713	24.1302	23.9304	23.6907	24.2598	24.116	23.9773	24.0588	23.9171
Q3TM89;Q6P8I4	#N/A	#N/A	Pcnp											21.7708			21.8944						21.7708	21.8944
Q99KC8	ECM Glycoproteins	#N/A	Vwa5a			21.2728	21.2188	21.426	21.2629	20.8809	21.4162	22.2422	21.8612	21.4098	21.8926	21.2194	21.3493	21.8103	21.4039	21.2458	21.19	21.8399	21.5073	21.5212
G5E8R3;E9QPD7;Q05920	#N/A	#N/A	Pcx;Pc		21.2772	21.7769	21.5327	22.0946	21.6759	22.1034	21.1904	21.8245	21.7413	21.7676	21.8977	21.708	21.6263	21.3103	21.0742	21.5289	21.958	21.5854	21.7911	21.3369
Q9CQF9	#N/A	#N/A	Pcyox1					22.3196		22.6767		23.1724									22.4982	23.1724
Q8C7K6	#N/A	#N/A	Pcyox1l					20.8492			20.8858			20.9894	21.4375	20.6002	21.1573	21.4349			20.8492	20.8858	21.009	21.2961
P49586;Q811Q9	#N/A	#N/A	Pcyt1a;Pcyt1b		21.1418	22.0997	21.8317	22.0649	22.1079	21.9412	21.9133	22.2179	22.0403	21.996	22.2105	21.4523	21.6033	21.074	21.2294	21.691	22.038	22.0572	21.8863	21.3022
Q3UHX2	#N/A	#N/A	Pdap1		22.6004	23.4084	23.2971	23.3389	23.3668	23.193	23.0925	23.3215	23.1027	22.6966	23.2851	22.3515	22.6373	22.4071	22.5479	23.102	23.2995	23.1722	22.7777	22.5308
Q8VE70;E0CY82	#N/A	#N/A	Pdcd10		22.2365	23.0516	23.8186	23.1481	22.8179	23.0022	22.7381	23.049	23.1482	22.6921	23.4842	23.2764	23.3287	22.9323	22.8166	23.0356	22.9894	22.9784	23.1509	23.0259
Q8VE70;F8WI55	#N/A	#N/A	Pdcd10			22.118	22.4064	22.1255		22.631	21.7927	22.1221	22.2458	21.7342	22.2884	22.2253	22.1569	21.8034	22.1622	22.2622	22.3783	22.0535	22.0826	22.0409
A0A494BA05;Q61823	#N/A	#N/A	Pdcd4			23.2038	23.3742													23.289
P56812	#N/A	#N/A	Pdcd5		22.97	24.2363	24.3652	23.8303	24.0657	24.1311	23.7044	23.9021	23.9692	23.5437	24.0623	24.3588	23.8781	23.0932	23.5929	23.8572	24.009	23.8586	23.9883	23.5214
P12815	#N/A	#N/A	Pdcd6		21.2124	22.6498	22.7306	22.9677	22.2255	22.815	22.4592	22.7921	22.4676	22.6142	22.8951	23.5169	22.8181			22.1976	22.6694	22.573	23.0087	22.8181
Q9WU78	#N/A	#N/A	Pdcd6ip		22.1211	22.5698	22.6002	22.7178	22.651	22.5667	22.7913	22.4906	22.3976	22.7682	23.0016	22.4167	22.7098	22.1453	22.4869	22.4303	22.6452	22.5598	22.7288	22.4473
Q9DBX2	#N/A	#N/A	Pdcl			21.1481	21.0164	21.0326	21.1003			20.6289	21.1885		21.888		20.4511			21.0822	21.0665	20.9087	21.888	20.4511
Q8BVF2	#N/A	#N/A	Pdcl3			21.0162	21.8039	21.0721	21.1838		21.2789	21.1694	21.2923	21.5202	21.8393	21.2273	21.5207		20.5674	21.41	21.128	21.2468	21.529	21.0441
Q8BFQ8	#N/A	#N/A	Pddc1			21.8614		21.2453		21.4412				21.0627						21.8614	21.3433		21.0627
O55057;M0QWG6	#N/A	#N/A	Pde6d		20.371	21.2703	22.1302			21.4317		21.5386								21.2572	21.4317	21.5386
P35486	#N/A	#N/A	Pdha1		21.9777	22.5921	22.4158	22.6372	22.2656	22.0204	22.5463	22.5435	22.539	22.3311	22.5095	22.4659	22.8539	21.9293	22.506	22.3285	22.3078	22.5429	22.4355	22.4298
Q9D051	#N/A	#N/A	Pdhb		22.0854	22.4903	22.681	22.7597	22.4349	22.7165	22.4453	22.5463	22.7786	22.5522	22.655	22.1275	22.743	21.8838	22.4568	22.4189	22.637	22.59	22.4449	22.3612
Q8BKZ9	#N/A	#N/A	Pdhx		20.902	21.5814		21.6839			21.7693	21.614		20.9234	21.6221		21.4612	20.9652		21.2417	21.6839	21.6917	21.2727	21.2132
P27773	#N/A	#N/A	Pdia3		24.442	25.0282	24.8877	25.2664	25.1354	25.0621	25.1613	25.2468	25.0455	25.2761	25.3846	25.4202	25.4368	25.3284	25.1019	24.786	25.1547	25.1512	25.3603	25.289
A0A0R4J0Z1;P08003	#N/A	#N/A	Pdia4		22.9071	23.6517	23.4748	23.8017	23.598	23.6431	23.6219	23.7972	23.6191	23.6299	23.8538	23.7899	23.743	23.7472	23.5747	23.3445	23.6809	23.6794	23.7579	23.6883
Q921X9	#N/A	#N/A	Pdia5		19.3321	20.8711	20.7475	21.053	21.0204	20.3565	20.9946	21.4533		20.837	21.5502	20.9041	21.6964	21.6797	20.3873	20.3169	20.8099	21.2239	21.0971	21.2544
Q3TML0;F7DBQ0	#N/A	#N/A	Pdia6		25.6933	26.77	26.8821	26.7337	26.4918	26.7265	26.7703	26.7677	26.7958	26.9427	27.0313	27.1023	27.199	26.7913	26.8732	26.4485	26.6506	26.7779	27.0254	26.9545
Q922H2	#N/A	#N/A	Pdk3		21.1727	21.5366	22.3141	21.6184	21.4206	21.6759	21.6731	21.8054		21.4546	21.9236	21.624	21.5411	21.5138	21.1319	21.6745	21.5716	21.7393	21.6674	21.3956
S4R1V0;O70400	#N/A	#N/A	Pdlim1			22.1118	22.2353	21.8273	22.2523	21.8729	21.9247	22.5167	21.6347	22.5246	22.3153	21.9428	22.2312	21.9496	21.8994	22.1736	21.9842	22.0254	22.2609	22.0268
O70209	#N/A	#N/A	Pdlim3			21.9296	21.7358	22.3048	21.8859	21.9749	22.4007	22.2417	22.3865		22.5751	21.9609	22.2172	21.9725	22.0173	21.8327	22.0552	22.343	22.268	22.069
P70271	#N/A	#N/A	Pdlim4		21.7113	22.0959	22.2107	22.3469	22.1746	22.0952	22.2538	21.7976	21.5934	22.0195	22.5939	21.564	21.5282	21.8041	21.2462	22.006	22.2056	21.8816	22.0591	21.5262
Q3TJD7	#N/A	#N/A	Pdlim7			21.2283	21.4811	21.6799	21.8436	21.4588	21.7804	22.19		21.7825			21.3365		21.7234	21.3547	21.6608	21.9852	21.7825	21.5299
E9QPI5;Q6A026	#N/A	#N/A	Pds5a			21.4714	21.4138	21.5252	21.5576	20.8025	21.1195	21.3151	20.6967		20.9851					21.4426	21.2951	21.0438	20.9851
F8WHU5;Q4VA53	#N/A	#N/A	Pds5b		21.8077	22.6479	22.2205	22.687	22.634	22.4615	22.4281	22.9382	22.3398	22.2963	22.3928	21.6741	21.8602	21.5005	22.326	22.2254	22.5942	22.5687	22.121	21.8956
Q99K01;A0A0R4J034	#N/A	#N/A	Pdxdc1		21.4822	22.1284	22.3322	22.1074	22.1687	22.1903	22.3786	22.2106	22.0725	22.2713	22.284	22.0934	21.9344	21.7652	22.1464	21.9809	22.1555	22.2206	22.2162	21.9487
Q62048	#N/A	#N/A	Pea15				21.9379	22.0455	22.2833	22.1263			22.5006		22.5569	22.3377				21.9379	22.1517	22.5006	22.4473
P70296	#N/A	#N/A	Pebp1		25.6899	26.3483	26.3868	25.9136	25.7525	25.4382	25.1706	25.4618	25.7631	25.0117	25.6622	26.0847	25.9182	25.9255	25.6752	26.1417	25.7014	25.4652	25.5862	25.8396
Q80X73	#N/A	#N/A	Pelo			21.9036	22.2189	21.8198				22.2654			21.4258					22.0613	21.8198	22.2654	21.4258
Q9DBD5	#N/A	#N/A	Pelp1			22.1494	22.2414	22.227	22.0722	21.9907	22.0184	22.1535	22.0984	21.6938	22.2493	21.7528	21.6379		21.6839	22.1954	22.0967	22.0901	21.8986	21.6609
Q5SQ20;Q9EQ61	#N/A	#N/A	Pes1		21.2501	21.9379	21.5016	21.7967	22.1405	22.0417	21.3343	21.838	21.5348	21.46	21.6373	20.6448	21.5643	20.7695	20.8892	21.5632	21.9929	21.5691	21.2474	21.0744
Q5SUR0	#N/A	#N/A	Pfas		21.5506	22.0974	22.1158	22.1278	21.6708	21.76	22.0435	21.5762	21.5525	21.8484	21.8347	21.903	21.7129	21.5125	21.399	21.9212	21.8529	21.7241	21.862	21.5415
Q9CQF7;Q9CWM4	#N/A	#N/A	Pfdn1			20.4839		20.6438							21.2275					20.4839	20.6438		21.2275
O70591	#N/A	#N/A	Pfdn2		23.2289	24.1776	24.2612	23.8661	23.8286	23.594	23.4939	23.4188	23.3894	23.5723	23.7956	24.3354	23.9237		23.5143	23.8892	23.7629	23.434	23.9011	23.719
Q3UWL8;E9Q6U4	#N/A	#N/A	Pfdn4		22.0817	22.188	22.6054	21.8697	22.4102	22.0501	21.9478	22.2428	21.8465	21.9369	22.0187	22.4808			21.639	22.2917	22.11	22.0124	22.1455	21.639
E9PVG3;E9PZ62;Q9WU28	#N/A	#N/A	Pfdn5			22.5304	21.882	22.1335	21.9207	21.9625	21.9213		21.7505	21.6924	22.4417	21.942	21.9211	21.1257	21.4679	22.2062	22.0056	21.8359	22.0254	21.5049
Q03958;G3UYF9	#N/A	#N/A	Pfdn6			21.8865	22.0034	21.427	21.6459	22.028	21.2646	21.3983	21.4146	21.2163	21.8821	21.8686	21.1491	20.7711		21.945	21.7003	21.3592	21.6557	20.9601
P12382	#N/A	#N/A	Pfkl		22.5656	23.4776	23.7199	23.862	23.4325	23.5357	22.5014	23.2243	22.9443	23.1981	23.4847	22.8782	22.996	22.4421	22.7359	23.2544	23.6101	22.89	23.187	22.7247
P47857	#N/A	#N/A	Pfkm		22.1752	22.7451	22.8201	22.6148	22.7124	22.7137	22.5335	22.4259	22.3215	22.3217	22.7119	22.5566	22.5197	22.342	22.2028	22.5801	22.6803	22.4269	22.5301	22.3548
Q9JJV2	#N/A	#N/A	Pfn2		21.8806	23.7487		21.0945	23.7637	23.6952	23.4269	23.6913	23.554	23.2475	23.4657	23.6976	23.5883	22.1593	22.6645	22.8147	22.8511	23.5574	23.4703	22.804
Q9DBJ1	#N/A	#N/A	Pgam1		23.7081	24.7818	24.7878	24.7837	24.1992	24.4981	24.2045	24.2211	24.0422	24.1096	24.9708	24.507	24.9106	24.9079	23.961	24.4259	24.4937	24.1559	24.5291	24.5932
O70250	#N/A	#N/A	Pgam2			22.8988	22.1562	22.7373		23.3508			22.7984	22.4074	22.8791		22.5239	23.6016	23.202	22.5275	23.044	22.7984	22.6433	23.1092
A0A0G2JG95;Q8BX10	#N/A	#N/A	Pgam5		24.2086	23.3704	23.3707	23.4521	23.4478	23.3439	23.3669	23.4299	23.4963	24.0086	23.3305	23.1393	23.398	24.0556	23.7556	23.6499	23.4146	23.431	23.4928	23.7364
Q9DCD0	#N/A	#N/A	Pgd		22.8936	23.4351	23.5373	23.5824	23.3486	23.3696	23.0978	23.089	23.0527	23.2366	23.4256	22.9171	23.2292	22.8161	22.8064	23.2886	23.4335	23.0798	23.1931	22.9506
P09411	#N/A	#N/A	Pgk1		25.0545	25.5856	25.5137	25.7365	25.2344	25.4689	24.9988	24.8886	24.9097	25.2884	25.7734	25.1124	25.5363	25.3615	25.2059	25.3846	25.4799	24.9324	25.3914	25.3679
Q9CQ60;D3Z4X1	#N/A	#N/A	Pgls		23.8606	23.7537	23.8916	23.6464		23.9001	23.1315	23.8852	23.3662	23.6042	23.2936	23.3666	23.6781	23.2921	23.1368	23.8353	23.7732	23.461	23.4215	23.369
Q9D0F9	#N/A	#N/A	Pgm1		20.9992	22.2553	22.6241	22.1761	22.031	22.1511	21.8497	21.5708	21.8267	21.8645	22.4556	21.8165	22.1266	21.5384	21.3499	21.9595	22.1194	21.7491	22.0455	21.6716
Q7TSV4	#N/A	#N/A	Pgm2		20.8409	21.6564	20.9475	21.5042	21.4642	21.4254	22.0122	21.5794	21.8447	21.7798	22.0829	22.1101	21.9645	22.1383	21.5681	21.1483	21.4646	21.8121	21.9909	21.8903
Q8CAA7	#N/A	#N/A	Pgm2l1				21.0785			20.5469		21.0967			21.6192					21.0785	20.5469	21.0967	21.6192
Q8BZF8	#N/A	#N/A	Pgm5			21.9435	21.5758	22.1758	22.0475	21.8807	22.0516	21.8282	21.8407	21.9302	21.8808	21.9418	21.8248	21.3725	21.8385	21.7597	22.0346	21.9069	21.9176	21.6786
O55022	#N/A	#N/A	Pgrmc1		22.6974	23.4186	23.4398	23.4467	23.6331	23.6043	23.111	23.6976	23.3591	23.4229	23.6155	23.5828	23.5928	22.6421	22.9479	23.1852	23.5614	23.3892	23.5404	23.061
Q80UU9	#N/A	#N/A	Pgrmc2			23.2311	23.3972	23.3043	23.3607	22.861	23.3852	23.5527	23.4384	22.6138	23.3511	23.7199	23.338	22.8685	23.4572	23.3141	23.1753	23.4588	23.2283	23.2212
P67778	#N/A	#N/A	Phb		23.9911	24.0648	24.1943	23.925	23.8057	23.7088	23.6212	23.6639	23.9152	24.1114	23.9943	24.0414	24.018	23.9928	23.8806	24.0834	23.8132	23.7334	24.049	23.9638
O35129	#N/A	#N/A	Phb2		23.0397	24.1072	24.2692	23.9859	23.7198	23.9032	23.6927	23.683	23.9786	23.4174	24.0184	24.0108	23.9187	23.4912	23.799	23.8054	23.8696	23.7847	23.8155	23.7363
G5E8S0;Q9D4H9	#N/A	#N/A	Phf14		26.6497	25.3296	24.0499	23.7995	25.0666	23.9802	24.5176	24.8402	25.1423	26.3931	24.9208	27.1433	25.8767	26.1827	26.8345	25.3431	24.2821	24.8334	26.1524	26.298
Q9WTU0	#N/A	#N/A	Phf2			21.4669	21.1727	21.2882	21.0315	21.152	21.5037	21.9438	21.3828		22.4356					21.3198	21.1572	21.6101	22.4356
P83870	#N/A	#N/A	Phf5a		22.1256	22.1595	22.5833	22.7666	22.5706	21.9857	22.0864	22.2991	22.0842	22.1339	22.5592	22.1752	22.5022	22.2363	22.0627	22.2895	22.4409	22.1566	22.2894	22.2671
Q61753	#N/A	#N/A	Phgdh		23.2484	23.7859	24.0029	23.6995	23.3854	23.3575	23.2991	23.0384	23.0503	23.1647	23.3872	23.2058	23.454	22.9124	22.977	23.6791	23.4808	23.1293	23.2526	23.1144
F6RYD0;F6RUK9;E9PWB1;D3Z4N0;D3Z0X5;Q6PDH0	#N/A	#N/A	Phldb1					21.0931	20.9866		20.7384	21.1919			21.0212						21.0398	20.9652	21.0212
Q9DAK9	#N/A	#N/A	Phpt1		22.0158	23.0128	22.8011	23.0304	22.694	22.7793	22.4833	22.3928	22.3771	23.1062	22.9199	22.8956	23.3416	22.5369	21.6474	22.6099	22.8345	22.4177	22.9739	22.5086
F8WHS8;Q3U556;G3UWE3;Q8C5D8;O88907	#N/A	#N/A	Pias2;Pias1			21.6697	21.748	21.2118	20.6975	21.4417	20.8331	21.3462		21.4265					20.4589	21.7088	21.117	21.0896	21.4265	20.4589
Q7M6Y3	#N/A	#N/A	Picalm			21.952	21.7578	21.3339	21.1932	21.34	21.5013	21.2177	21.7573	21.9795	21.8974	21.489	21.8915	22.0736	21.8984	21.8549	21.289	21.4921	21.7886	21.9545
Q6PD26	#N/A	#N/A	Pigs		21.5734	21.2515	22.5715	22.1619	21.8046	21.8774	22.4331	22.4306	22.6023	22.2667	22.8529	21.713	22.4203		22.2894	21.7988	21.948	22.4887	22.2775	22.3548
B7ZC19;Q8BXQ2	#N/A	#N/A	Pigt					21.4718					21.2243	22.1096	21.5297		22.1063	22.3225			21.4718	21.2243	21.8196	22.2144
Q9QUR7	#N/A	#N/A	Pin1		23.163	24.4007	23.9549	23.9414	23.9501	24.0796	23.172	23.6079	23.5335	23.2789	23.3734	23.3075	23.4532	23.3881	23.1598	23.8395	23.9904	23.4378	23.32	23.3337
Q9CWW6	#N/A	#N/A	Pin4			22.901	22.8981	22.9302	22.8853	22.964	22.5897	22.4901	22.3542	22.5433	22.5729		23.2599	22.5881	22.5562	22.8996	22.9265	22.478	22.5581	22.8014
Q80XI4	#N/A	#N/A	Pip4k2b				22.9604	22.3333	22.3065	22.3486	21.866			21.6171	22.3362			21.3441		22.9604	22.3295	21.866	21.9766	21.3441
J3QQ30;J3QPW1;P53810	#N/A	#N/A	Pitpna			21.217	21.3743	21.2726	21.6762	21.6174		21.6359	21.4301		21.949	21.5325		21.5355	21.7468	21.2956	21.5221	21.533	21.7407	21.6412
Q8JZZ5;P53811	#N/A	#N/A	Pitpnb		22.2558	22.0252	22.2096	22.1328	22.0587	22.0956	21.7848	22.1536	21.9833	22.0138	22.1184	21.9289	21.9708	22.1129	22.0658	22.1635	22.0957	21.9739	22.0204	22.0498
Q8K411	#N/A	#N/A	Pitrm1		21.9578	22.5321	22.287	22.8324	22.5059	22.3274	22.0641	22.6756	22.4385	22.3465	22.6889	22.0731	22.3043	22.0818	22.0656	22.259	22.5552	22.3927	22.3695	22.1506
P52480	#N/A	#N/A	Pkm		25.4231	26.0163	26.1846	26.1166	25.6263	25.7266	25.306	25.2434	25.6147	25.5358	26.11	24.9911	25.4674	25.1586	24.9832	25.8747	25.8231	25.388	25.5457	25.2031
D6RH37;P70268	#N/A	#N/A	Pkn1			19.9424	20.3973	20.0341	20.311			19.9844	20.1019		20.7682		19.9959	19.2515		20.1699	20.1725	20.0431	20.7682	19.6237
G3UZM9;Q8BWW9;G3UXH4	#N/A	#N/A	Pkn2									21.1101						19.9729				21.1101		19.9729
G3UZM9;Q8BWW9;G3UYD6	#N/A	#N/A	Pkn2			21.2204	21.4127		20.6664	20.551	20.5148	21.1384	20.8507	21.2783		20.5771	20.6978		20.0724	21.3165	20.6087	20.8346	20.9277	20.3851
P97350	#N/A	#N/A	Pkp1		23.0786	21.3214		20.5224	20.3717	20.996	22.0921	20.5635	21.5929	23.2094	20.2708	23.0807	23.601	23.4962	21.3094	22.2	20.6301	21.4162	22.1869	22.8022
A2AS44;A2AS45;Q68FH0	#N/A	#N/A	Pkp4		24.8448	23.6736	23.7859	24.6182	24.9275	24.6079	25.0251	26.0422	24.7458	23.9448	24.3534	23.0578		23.0691	23.4393	24.1014	24.7179	25.271	23.7853	23.2542
P27612	#N/A	#N/A	Plaa		21.2853	22.1966	22.242	21.9655	21.9959	21.9692	21.8858	22.0904	21.6829	21.8437	22.0645	21.569	21.6732	21.21	21.7628	21.908	21.9769	21.8864	21.8257	21.5487
P51432;A0A494B9C1	#N/A	#N/A	Plcb3					21.2902		21.6427					21.5636		22.1996				21.4664		21.5636	22.1996
P51432;Q8C8I0	#N/A	#N/A	Plcb3		21.5834		21.9448			22.6211		22.5513			22.415					21.7641	22.6211	22.5513	22.415
G5DDB7;Q8R3B1	#N/A	#N/A	Plcd1			20.9994	21.3151	21.4172	21.3807	21.6597	21.3108	21.3347	21.4468	21.6516	21.6774	21.4098	21.4787	21.1495	21.1336	21.1572	21.4859	21.3641	21.5796	21.254
Q62077;A2A4A6	#N/A	#N/A	Plcg1		20.5345	21.6536	22.0653	21.8791	21.4908	21.7269	21.3112	21.6019	21.6315	21.028	21.5841	20.5792	21.5359		20.4739	21.4178	21.699	21.5149	21.0638	21.0049
O35405	#N/A	#N/A	Pld3			21.5336	21.4152	21.4349	21.5701	22.1562		22.179	22.2445	22.3589	22.1598	22.3554	22.3605	22.7913	22.5141	21.4744	21.7204	22.2118	22.2914	22.5553
Q9QXS1;A0A0R4J218	#N/A	#N/A	Plec			21.0413				20.8099		20.9669	20.9536		21.2737					21.0413	20.8099	20.9603	21.2737
Q9QXS1;E9Q3W4	#N/A	#N/A	Plec		21.39	21.8265	21.6948	22.0555	22.0711	22.1043	22.5812	22.265	22.4913	22.3187	22.5616	22.0742	22.0339	21.4445	22.2229	21.6371	22.0769	22.4458	22.3182	21.9004
A0A1L1SQF5;A0A0N4SV65;A0A0N4SUY3;A0A0N4SWF5;A0A0N4SUU0;A0A0N4SWD7;E9Q6H8	#N/A	#N/A	Plekha5			21.1823	20.9664	20.63	20.6141	21.0363					20.589					21.0744	20.7601		20.589
Q9DBG5	#N/A	#N/A	Plin3		22.8255	23.7199	24.1281	23.9695	24.0632	24.1488	23.9526	24.1361	24.2926	23.7897	23.883	24.2237	24.4192	24.5081	24.3443	23.5578	24.0605	24.1271	23.9654	24.4239
Q9R0E2	#N/A	ECM Regulators	Plod1				20.9462	20.9099			23.6573	21.7812		21.0538	21.6722	21.3791		22.8667		20.9462	20.9099	22.7193	21.3684	22.8667
E9Q718;Q9R0B9	#N/A	ECM Regulators	Plod2		21.5387	22.3599	22.5509	22.84	22.4736	22.5094	22.5566	22.3083	22.4194	22.4838	23.0015	22.7203	22.8057	22.4695	22.4581	22.1499	22.6077	22.4281	22.7352	22.5778
Q9R0E1	#N/A	ECM Regulators	Plod3			22.0181	22.0384	21.795	21.8007	21.7663	22.6808	22.6213	22.6798	22.4709	22.4718	22.5044	22.8155	22.2786	22.4667	22.0283	21.7873	22.6606	22.4824	22.5203
Q9R1Q7	#N/A	#N/A	Plp2			22.2382	21.5206	22.0137	22.0387	22.2111	22.7251	22.7927	22.6478	22.273	22.6444	22.5057	22.3576	22.256	22.6434	21.8794	22.0878	22.7219	22.4744	22.419
Q922V4;D3Z4V1	#N/A	#N/A	Plrg1		22.4564	21.904	22.2249	22.4166	21.7479	22.2128	22.156	23.0594	22.5594	22.3471	22.1478					22.1951	22.1257	22.5916	22.2474
A0A1C7CYV0;B1AX58;Q99K51	#N/A	#N/A	Pls3		21.922	23.762	23.9294	23.0727	23.2812	23.3259	22.596	22.3285	22.3321	22.6933	22.7972	22.6121	22.733	22.1576	22.6236	23.2045	23.2266	22.4189	22.7009	22.5047
Q5F284;Q9JIZ9	#N/A	#N/A	Plscr3		21.2563	22.2998	22.2671	22.5233	22.4067	22.4136	22.5254	22.6536	22.394	22.7947	22.3821	22.4672	22.7399	22.8632	22.5783	21.9411	22.4479	22.5244	22.548	22.7272
P70208;P70206	#N/A	#N/A	Plxna3;Plxna1				21.5676		20.8695	21.687			20.8525							21.5676	21.2783	20.8525
Q80UG2	#N/A	ECM-affiliated Proteins	Plxna4		24.2181					22.9719	26.2971							24.3984	24.7823	24.2181	22.9719	26.2971		24.5904
B2RXS4	#N/A	ECM-affiliated Proteins	Plxnb2		20.9131	21.8322	22.0914	22.0666	21.8593	21.7203	21.6448	22.0695	21.9407	21.8851	22.1063	22.2231	22.3009	22.1868	22.1327	21.6123	21.8821	21.885	22.0715	22.2068
Q9Z2M7	#N/A	#N/A	Pmm2		20.8853	21.6833	21.9694	21.9872	21.4273	21.9192	21.2111	21.6479	21.3883	21.8033	21.9856	21.3829	21.2847	21.1977	21.4771	21.5127	21.7779	21.4158	21.7239	21.3198
A2AIW9;Q9DC61	#N/A	#N/A	Pmpca			21.781	21.3925	21.706	21.3198	21.5536	21.4275	21.4499	21.449	21.6162	21.617	21.2586	21.3561		21.7188	21.5867	21.5264	21.4422	21.4972	21.5375
Q9CXT8	#N/A	#N/A	Pmpcb												22.3637	22.2424			21.9101				22.303	21.9101
G3X9N3	#N/A	#N/A	Pnmal2				20.7298	21.3401	21.6117	21.6922					20.2658					20.7298	21.548		20.2658
O35691;Q3TUQ5	#N/A	#N/A	Pnn		22.0429	22.6549	22.4339	22.7932	22.7412	22.2739	22.4152	22.6866	22.4296	22.3242	22.5163	21.8538	22.1154		22.3397	22.3772	22.6027	22.5105	22.2314	22.2275
Q543K9;P23492	#N/A	#N/A	Pnp		23.637	22.5719	23.0122	22.8589	22.8724	23.1006		21.8666			23.1182	22.7351	22.8891			23.0737	22.944	21.8666	22.9267	22.8891
Q8K4L4	#N/A	#N/A	Pof1b		23.1206	20.8336					23.5673		20.8063	22.5787		22.1267	23.1365	23.3	21.8887	21.9771		22.1868	22.3527	22.775
A2AMC3;Q3UXG7;Q91ZW2	#N/A	#N/A	Pofut1			21.3212	21.4112	22.3725	21.5466	21.7609	21.7381	21.7279	21.4789	21.6502	21.6919	22.1613	22.51	22.8767	22.0502	21.3662	21.8933	21.6483	21.8345	22.4789
A0A1W2P7Z1;Q8VHI3	#N/A	#N/A	Pofut2			21.3702	20.7849	21.4352				21.9471	21.4363	22.1269	21.8381	21.6619	21.7889	21.6155	21.4284	21.0776	21.4352	21.6917	21.8756	21.611
Q8BYB9	#N/A	#N/A	Poglut1			22.5085	22.2453	21.9269				21.7221	22.4226	20.6411		22.2577	22.6008			22.3769	21.9269	22.0724	21.4494	22.6008
D3YUW8;D3YUX1;Q0VGT3;Q8BZH4	#N/A	#N/A	Pogz		21.6733	21.3194	21.2236	21.3847	21.4611	21.1033	21.3007	21.2429	21.0745	20.8863			20.5007		20.331	21.4054	21.3164	21.206	20.8863	20.4158
P52431	#N/A	#N/A	Pold1		22.2073	22.0392	22.0211	22.0138	22.0893	21.7545	21.0345	22.1247	21.4026	21.111	21.8127	20.8424	21.3509			22.0892	21.9525	21.5206	21.2554	21.3509
O35654	#N/A	#N/A	Pold2		21.0884	22.0385	22.3474	22.4235	21.9099	21.9177		21.95		21.3642	21.9582	21.2752	21.2798		21.0459	21.8248	22.0837	21.95	21.5325	21.1629
Q91VA6	#N/A	#N/A	Poldip2				22.464	21.9063	21.5553			21.8183	21.2823	21.0736	21.8062	21.5231	21.5457			22.464	21.7308	21.5503	21.4677	21.5457
Q8BG81;Q3UDD3	#N/A	#N/A	Poldip3		21.53	22.2099	21.557	22.0842	22.1744	21.3781		21.6149	21.6112		21.9104	21.179				21.7656	21.8789	21.6131	21.5447
G3UX92;G3UXX5;D3Z7Q8;P52432	#N/A	#N/A	Polr1c			21.1027		20.9924				20.7807								21.1027	20.9924	20.7807
A0A0R4J0V5;P08775	#N/A	#N/A	Polr2a		21.4535	21.7841	21.9223	22.0049	21.6169	21.8969	21.4258	21.8966	21.8359	21.2592	21.9333	21.6619	21.3064	21.2302	21.159	21.72	21.8396	21.7194	21.6181	21.2319
Q8CFI7	#N/A	#N/A	Polr2b		21.616	22.1599	22.3157	22.253	22.277	22.0516	21.7649	22.0508	21.5575	21.7169	22.0947	21.2238	21.4954	21.0765	21.5119	22.0305	22.1939	21.791	21.6785	21.3613
A0A1D5RML8;P97760	#N/A	#N/A	Polr2c		22.4662		23.134		22.9891	22.5344	22.2885	22.2871	22.6099		22.4561	22.8215			23.1459	22.8001	22.7618	22.3951	22.6388	23.1459
Q80UW8	#N/A	#N/A	Polr2e		21.923	22.6064	22.6957	22.1643	22.3176	22.355	22.2376	22.395	22.3223	21.8869	22.3974	22.4922	22.1316	21.3955	22.1664	22.4084	22.279	22.3183	22.2588	21.8978
P62488	#N/A	#N/A	Polr2g			21.8834	21.6447	21.5778	21.7591	21.5028		21.2844			21.2065				22.1192	21.764	21.6132	21.2844	21.2065	22.1192
A0A338P6B4;A0A338P6I2;Q923G2	#N/A	#N/A	Polr2h		21.1772	22.3388	22.5096	22.4253	21.983	21.784	21.9413	21.9258	21.7538	21.4984	22.2661	22.68	21.8433		22.2549	22.0085	22.0641	21.8736	22.1481	22.0491
P37040	#N/A	#N/A	Por			21.0843	21.2478	22.0757		21.541	21.4412		21.4289		20.995		20.9632	21.0859	21.2297	21.166	21.8084	21.4351	20.995	21.0929
P28653	Proteoglycans	#N/A	Bgn			21.8673		19.3433			21.2755	20.5616				20.24				21.8673	19.3433	20.9186	20.24
Q9D819	#N/A	#N/A	Ppa1		22.5229	22.7667	23.3053	22.8403	22.6567	22.6924	22.0379	22.6007	22.006	22.4488	22.7978	22.7773	22.7471	22.4203	22.1873	22.865	22.7298	22.2149	22.6746	22.4515
G8JL76;D3Z636;Q91VM9	#N/A	#N/A	Ppa2			22.1833	22.2473	22.0019	21.8344	21.3058	21.6507	21.3523	21.3648	21.6998	21.7549		21.9124	21.757		22.2153	21.714	21.4559	21.7273	21.8347
Q8CIH9	#N/A	#N/A	Ppat			22.6878	22.6078	22.4325	22.2239	22.0941	21.6676	21.8892	22.1067	21.7028	22.1143	21.1176	21.7314	21.8735	21.7624	22.6478	22.2502	21.8878	21.6449	21.7891
O35385	#N/A	#N/A	Ppef2				22.1085	20.7837			22.3885	21.5864	22.1184	22.1364		22.8011	22.3904			22.1085	20.7837	22.0311	22.4687	22.3904
B2RXW8;B2RXQ2	#N/A	#N/A	Ppfia1			22.5292	22.2852	21.9474		22.0727	22.4824	22.1309	22.3893	21.7326	21.9732					22.4072	22.0101	22.3342	21.8529
A0A0N4SUZ5;Q8C8U0	#N/A	#N/A	Ppfibp1			20.538	22.2178	22.2109	20.9127	21.4727		21.2615	20.238		21.9466		21.1402			21.3779	21.5321	20.7498	21.9466	21.1402
P17742	#N/A	#N/A	Ppia		27.8141	27.6004	28.7476	29.0147	28.7273	27.2274	28.3249	27.1948	28.1296	27.2997	28.7712	28.3919	28.5365	27.0241	27.3139	28.0541	28.3232	27.8831	28.1543	27.6248
P24369	#N/A	#N/A	Ppib		23.6768	24.496	24.2366	24.7521	24.8277	24.6233	24.6705	24.8536	24.577	24.8499	25.0371	24.9865	25.1363	24.8737	24.6667	24.1365	24.7344	24.7004	24.9579	24.8922
P30412	#N/A	#N/A	Ppic		23.3765	22.7475	22.5121	22.3546	22.675	22.7051	23.1381	23.2471	22.9358	22.8109	22.8159	23.2087	23.126	23.0423	22.9735	22.8787	22.5782	23.107	22.9452	23.0472
Q9CR16	#N/A	#N/A	Ppid		23.0891	23.4713	23.5244	23.5363	23.2968	23.0958	22.79	22.9496	22.862	22.9811	23.3589	22.9018	23.0763	22.726	22.6761	23.3616	23.3096	22.8672	23.0806	22.8262
Q9D868;A2BGI8	#N/A	#N/A	Ppih			22.6989		22.5504	22.296						22.2535					22.6989	22.4232		22.2535
Q9D0W5	#N/A	#N/A	Ppil1		22.3446	23.0147	23.261	22.9814	23.0075	22.8518	22.4717	23.0026	21.8233	22.9682	23.0799	23.7644	23.3395	22.1356	22.9489	22.8734	22.9469	22.4325	23.2708	22.808
Q9CXG3	#N/A	#N/A	Ppil4				21.8335	22.0533	22.3434	22.3313	21.8864	21.6987	21.6994	21.8105	21.8307					21.8335	22.2426	21.7615	21.8206
P49443	#N/A	#N/A	Ppm1a			22.7662	22.7237	22.8721	22.3086	22.7199	22.1299	22.6208	22.1765	22.4118	22.9387	22.148		21.6162		22.745	22.6335	22.3091	22.4995	21.6162
P36993;Q99NF7	#N/A	#N/A	Ppm1b			21.6065	21.6536	21.4342								22.0914	21.938			21.6301	21.4342		22.0914	21.938
Q8CGA0	#N/A	#N/A	Ppm1f			22.738	22.7149		22.9063	22.7885	22.7259	22.0478				22.7833	23.1809	22.4405	22.5646	22.7264	22.8474	22.3868	22.7833	22.7287
A0A0J9YVG0;Q61074	#N/A	#N/A	Ppm1g			22.4411	22.9535	22.8156	23.125	22.6428			22.6025		22.7907	22.3596	22.4951	22.2789		22.6973	22.8612	22.6025	22.5752	22.387
Q8BHN0	#N/A	#N/A	Ppm1l		22.9797			21.8398	21.1938		22.3698		22.2725	23.4391	21.7137			24.4104		22.9797	21.5168	22.3212	22.5764	24.4104
Q8BVQ5	#N/A	#N/A	Ppme1			22.546	22.8476	21.8034	22.7126	23.0606	22.3279	22.2512	22.2565	22.3463	22.8474	22.5185	22.7929		22.1453	22.6968	22.5255	22.2786	22.5708	22.4691
P62137	#N/A	#N/A	Ppp1ca		22.9801	23.5847	23.5055	23.7544	23.733	23.2475	23.1068	23.4932	23.3025	23.1052	23.5937	23.2813	23.3286	23.0028	23.0727	23.3568	23.5783	23.3008	23.3267	23.1347
P62141	#N/A	#N/A	Ppp1cb			23.0751	23.0513	23.122	22.8412	23.1453	22.6994	23.2867	23.2521	22.9327	22.8503	23.1193	22.7537	21.882	22.8388	23.0632	23.0362	23.0794	22.9674	22.4915
S4R164;Q80W00	#N/A	#N/A	Ppp1r10			21.4561	21.0862	21.4912		20.8827		20.8019			21.074		20.679			21.2712	21.187	20.8019	21.074	20.679
Q9DBR7	#N/A	#N/A	Ppp1r12a			22.5705	22.2157	22.7107	22.3962	22.6279	21.0672	22.3037		21.6105		20.9478				22.3931	22.5783	21.6854	21.2792
F6XWD4;Q3UMT1	#N/A	#N/A	Ppp1r12c							20.0702		20.6631			21.1436						20.0702	20.6631	21.1436
A0A494BB30;Q62084	#N/A	#N/A	Ppp1r14b		21.8893	23.3867	23.9713	23.4061	23.5509	23.5716	23.4131	23.2915	23.1599	22.6145	22.4374		22.927		23.0866	23.0824	23.5095	23.2882	22.5259	23.0068
Q3UM45	#N/A	#N/A	Ppp1r7			21.6762	22.3896	21.5299	21.2984	21.594	21.2212	21.597	21.516	21.5524	21.8752	21.4443	21.6569		20.8395	22.0329	21.4741	21.4447	21.624	21.2482
A2ADR8;Q8R3G1	#N/A	#N/A	Ppp1r8			22.3646	21.9564	21.742	22.583	22.1875		22.5562			22.1387					22.1605	22.1708	22.5562	22.1387
P63330;P62715	#N/A	#N/A	Ppp2ca;Ppp2cb		24.055	24.2825	24.2622	24.0093	24.4269	24.102	23.9649	24.3583	25.0765	24.1258	23.7611		24.1466		24.4049	24.1999	24.1794	24.4666	23.9435	24.2757
Q76MZ3	#N/A	#N/A	Ppp2r1a		23.4086	23.969	24.0412	23.9719	23.6547	23.7784	23.4298	23.2849	23.6054	23.5859	24.1949	23.7435	23.8129	23.377	23.2974	23.8063	23.8017	23.44	23.8414	23.4958
H3BLQ0;Q3TTF6;H3BKU1;G3UWS4;Q7TNP2;H3BLE7	#N/A	#N/A	Ppp2r1b			22.4949	22.3927	21.8911	21.8823	21.6499	21.2494	20.7065	21.5466	21.4718	22.1794	21.4185	20.8838		21.4084	22.4438	21.8078	21.1675	21.6899	21.1461
Q6P1F6	#N/A	#N/A	Ppp2r2a		22.1682	23.177				22.9163		23.0969	22.389		23.4079					22.6726	22.9163	22.743	23.4079
P58389	#N/A	#N/A	Ppp2r4			22.8292	23.4721	22.7694	22.6941	22.5257	22.5932	22.3898	22.517	22.4691	23.2519	22.9487	22.7965		22.7101	23.1506	22.6631	22.5	22.8899	22.7533
Q60996	#N/A	#N/A	Ppp2r5c			20.6369		21.0483		21.4463										20.6369	21.2473
Q91V89;Q7TNL5	#N/A	#N/A	Ppp2r5d				23.1963	22.1744	22.5966	22.1042		21.9424			22.0423	20.4597	22.8577			23.1963	22.2917	21.9424	21.251	22.8577
Q3UZJ4;Q61151	#N/A	#N/A	Ppp2r5e			22.1896		22.6517							22.5507		22.158			22.1896	22.6517		22.5507	22.158
P63328	#N/A	#N/A	Ppp3ca			21.9464	22.3155	22.1306	22.0135	22.2821	21.8382	22.0864	22.1204	22.2519	22.3848	22.4346	21.8894	21.5909	22.1762	22.131	22.1421	22.015	22.3571	21.8855
E9Q6P2;G3X8U7;E0CZ78;P48453	#N/A	#N/A	Ppp3cb			21.5581	21.6171	21.4884		22.1184			21.3515	21.9289	22.1475	22.153	21.9696	21.2836		21.5876	21.8034	21.3515	22.0765	21.6266
P97470	#N/A	#N/A	Ppp4c		23.1909	23.0503	23.2713	22.9852	22.7898	22.9118	22.7116	22.497	22.764	22.7736	22.9264	23.1296	22.8669	22.2478	22.5755	23.1708	22.8956	22.6575	22.9432	22.5634
E9PX53;E9QPR5;Q8K2V1;F6V294	#N/A	#N/A	Ppp4r1			21.4679		21.7368		21.6332	21.3769	21.2716	21.3567	21.8782						21.4679	21.685	21.335	21.8782
Q60676	#N/A	#N/A	Ppp5c		21.5996	22.8585	22.334	22.7572	22.5232	22.2083	21.943	22.1229	22.1372	22.3987	22.3184	21.9473	22.2277	21.7183		22.264	22.4962	22.0677	22.2214	21.973
Q9CQR6;A0A0N4SVL9	#N/A	#N/A	Ppp6c		21.4865	22.197	22.2931	22.2577	21.9279	21.7847	21.5158	21.5117	21.6156	21.7127	22.1245	22.2772	22.0962	21.9462	21.7519	21.9922	21.9901	21.5477	22.0381	21.9314
Q922D4;G5E8R4	#N/A	#N/A	Ppp6r3		21.2545	21.2831	21.7339	21.536	21.1398	21.2413	22.0325	21.0724	21.7175	21.449	21.7356	21.8614	21.4623		21.0927	21.4238	21.3057	21.6075	21.682	21.2775
Q91VJ5	#N/A	#N/A	Pqbp1			22.2066	22.0444	21.9901		22.2371										22.1255	22.1136
Q9JIG8	#N/A	#N/A	Praf2				23.8055	23.6683		24.193	21.5143	24.1265	20.9238	23.6766	23.7094			23.6104	21.3524	23.8055	23.9307	22.1882	23.693	22.4814
P35700	#N/A	#N/A	Prdx1		23.3575	23.7927	22.3836	24.6325	23.7858	23.4519	23.4796	23.4165	23.0354	23.9861	24.0537	24.5068	24.6274	24.1672	23.8796	23.1779	23.9567	23.3105	24.1822	24.2247
Q61171	#N/A	#N/A	Prdx2		25.2542	25.9817	25.9369	25.3339	25.9177	25.5479	25.4744	25.5868	25.5727	25.6338	25.6312	26.0534	25.8945	26.2265	25.7763	25.7243	25.5998	25.5446	25.7728	25.9658
P20108	#N/A	#N/A	Prdx3		22.6139	22.8509	22.8379	22.7244	22.5277	22.8423	22.6741	23.2874	23.1636	22.6707	23.3183	23.5409	23.0535	23.6308	23.3297	22.7676	22.6981	23.0417	23.1766	23.338
O08807	#N/A	#N/A	Prdx4		21.5062	22.1707	22.1795	22.8315	21.4618	21.7603	22.3144	22.23	22.5528	22.6441	21.8734	22.7796	22.8235	22.8034	22.67	21.9521	22.0179	22.3658	22.4324	22.7656
P99029;G3UZJ4;A0A494BAZ4	#N/A	#N/A	Prdx5			21.2882		21.6346	22.5885						21.9134		22.1917			21.2882	22.1115		21.9134	22.1917
P99029;G3UZJ4;H3BJQ7	#N/A	#N/A	Prdx5								21.1637	21.487										21.3253
P99029;H3BJQ7;A0A494BAZ4	#N/A	#N/A	Prdx5							21.8601					22.4062		22.0771	21.8895			21.8601		22.4062	21.9833
D3Z0Y2;Q6GT24;O08709	#N/A	#N/A	Prdx6		23.7376	23.9941	24.1621	23.7086	23.5148	23.5373	22.9912	23.296	22.9129	23.0686	23.8035	23.7473	23.6558	22.9348	23.1756	23.9646	23.5869	23.0667	23.5398	23.2554
A0A0J9YU39;D3Z3S1;Q9WUQ2	#N/A	#N/A	Preb		20.7686	21.6412	21.393	21.6598	21.9343		21.6526	21.7744	21.6306		21.7487		21.7905	20.5976		21.2676	21.7971	21.6858	21.7487	21.194
Q9QUR6	#N/A	#N/A	Prep		22.8385	23.323	23.4546	22.9149	22.8214	22.7719	22.5843	22.7979	22.7558	22.6143	22.6893	22.5244	22.6877	22.5377	22.5093	23.2054	22.8361	22.7126	22.6093	22.5782
Q8C167	#N/A	#N/A	Prepl		20.0492	21.6014	21.1083	21.4798	21.7622	21.5841	21.292	21.1835	21.187	21.3498	21.7226	20.9972	21.0962	21.0216	20.8463	20.9196	21.6087	21.2209	21.3566	20.9881
J3QN19;P20664	#N/A	#N/A	Prim1		21.5005	21.8252	21.7111	22.1838	21.7282	22.2309	21.6686	21.6853	21.2801	21.08	21.4883		21.0863	21.5229		21.6789	22.0476	21.5447	21.2842	21.3046
Q3TUQ7;Q5EG47	#N/A	#N/A	Prkaa1			21.2837	22.3446		21.7048	21.7095		21.9893					21.6463			21.8141	21.7072	21.9893		21.6463
P05132	#N/A	#N/A	Prkaca			22.8022	22.621	22.7051	22.9733	22.6616	22.6115		22.1128	22.9087	22.6618	23.0846	23.0153	22.7892	22.5498	22.7116	22.78	22.3622	22.885	22.7848
Q9DBC7	#N/A	#N/A	Prkar1a		22.4149	23.5313	23.9869	23.7552	23.5674	24.0021	23.2674	23.5142	23.5797	23.3602	23.8857	23.2442	23.4048	23.6412	22.9383	23.311	23.7749	23.4538	23.4967	23.3281
A0A0A6YX73;Q8K1M3	#N/A	#N/A	Prkar2a				21.4295	21.544							21.7508	21.1362		21.3289	21.5589	21.4295	21.544		21.4435	21.4439
Q1MX41;Q1MX43;Q1MX40;Q1MX42;P28867	#N/A	#N/A	Prkcd		20.5146	21.1543		21.4211				21.7731	21.3484	21.4298	21.0637					20.8344	21.4211	21.5608	21.2467
O08795	#N/A	#N/A	Prkcsh		22.4675	23.0191	22.7719	23.3102	22.8144	23.0888	22.8075	23.079	22.9874	23.0633	23.3164	23.3064	23.301	23.6021	23.0008	22.7528	23.0711	22.958	23.2287	23.3013
P0C605	#N/A	#N/A	Prkg1			21.3198	21.2052	21.6073	21.814	21.9097		21.7342	21.5338	21.8603	22.3688		21.4947	21.0531		21.2625	21.777	21.634	22.1146	21.2739
Q9WTX2	#N/A	#N/A	Prkra		21.8587		22.9107	22.7894		22.53			22.0707	22.1376				21.2507		22.3847	22.6597	22.0707	22.1376	21.2507
A0A171KXD3;Q9JIF0;A0A140LHF7	#N/A	#N/A	Prmt1		25.097	24.7787	24.541	24.6739			24.6536		22.748	24.7392	24.8585		24.9788			24.8056	24.6739	23.7008	24.7988	24.9788
Q6NZB1	#N/A	#N/A	Prmt6				21.8003	21.4954							21.3216					21.8003	21.4954		21.3216
A0A1B0GRP7;Q9Z2Y8	#N/A	#N/A	Prosc				22.6581	22.0076	21.7119	21.7812	21.5759	21.8382			21.9483					22.6581	21.8336	21.7071	21.9483
Q99KP6	#N/A	#N/A	Prpf19		23.2606	23.8699	23.772	24.2397	23.611	23.7052	23.5183	23.5164	23.2802	23.4799	23.6472	23.4197	23.5404	23.342	23.4832	23.6341	23.852	23.4383	23.5156	23.4552
Q922U1	#N/A	#N/A	Prpf3		21.5139	21.8341	22.0251	22.04	22.0243	21.7237	21.8215	21.8257	21.5902	21.643	21.9579		21.4696	20.9569		21.791	21.9293	21.7458	21.8004	21.2133
Q8CCF0	#N/A	#N/A	Prpf31		21.8322	22.83	22.2568	22.9485	22.9442	22.1793	22.4025	22.8199	22.1428	22.2358	22.4671	21.7028	22.0429	21.6354	22.2139	22.3063	22.6907	22.4551	22.1352	21.9641
Q4FK66	#N/A	#N/A	Prpf38a		21.7034			22.1566	22.6719		22.6767	22.8482			22.6448					21.7034	22.4142	22.7625	22.6448
Q9DAW6	#N/A	#N/A	Prpf4		21.1619	22.0564	22.1184	22.1924	22.4388	21.965	22.8985	21.836	21.7231	22.1969	22.1108	21.8129	22.1375	21.0772	21.4275	21.7789	22.1987	22.1525	22.0402	21.5474
A0A1B0GRU8;A0A6Q6PUT5;Q9R1C7	#N/A	#N/A	Prpf40a		22.2411	22.9398	22.8682	22.9713	22.9684	22.8853	22.5961	23.0217	22.6677	22.4695	22.7969	21.882	22.2429	21.5835	22.0529	22.6831	22.9417	22.7618	22.3828	21.9598
Q61136	#N/A	#N/A	Prpf4b			22.1474	22.1373	22.2024	21.9764	21.0884	22.3995	21.9705	21.8207		21.8989	21.8795				22.1424	21.7557	22.0636	21.8892
Q91YR7	#N/A	#N/A	Prpf6		21.5237	22.5082	22.3322	22.4819	22.4652	22.2836	22.1883	22.2825	22.1823	22.1119	22.364	21.8432	21.9611	21.714	21.9276	22.1214	22.4102	22.2177	22.1063	21.8676
Q99PV0	#N/A	#N/A	Prpf8		22.6403	23.0281	22.9745	23.2176	22.909	22.7988	22.719	22.885	22.7295	22.6117	22.9196	22.3167	22.3926	21.9577	22.5282	22.881	22.9751	22.7778	22.616	22.2928
G5E846;P15331	#N/A	#N/A	Prph						21.8049	22.6482		23.6111	22.4352	22.5476	24.1375		23.2028	22.6927	22.7312		22.2266	23.0231	23.3425	22.8756
Q8C5R8	#N/A	#N/A	Prps1l1		23.4533	23.6634	23.4801	24.2033	23.0504	23.0748	22.7722	23.0605	22.4513	23.5369	22.7491	23.6039	23.458	23.4768	23.3158	23.5322	23.4428	22.7613	23.2966	23.4168
G3UXL2;Q9D7G0	#N/A	#N/A	Prps1l3;Prps1		22.0073	23.1167	23.5943	23.6243	22.8952	22.7541	22.6143	22.4906	22.8517	22.6501	22.565	22.9328	22.8343	22.2333	22.5366	22.9061	23.0912	22.6522	22.7159	22.5347
Q8R574	#N/A	#N/A	Prpsap2		20.9861	21.8622	21.7472	21.6461	21.2956	21.7904	21.4931	21.815	21.5008		21.8904	21.757	21.643		21.7903	21.5318	21.5774	21.603	21.8237	21.7167
Q3UPH1	#N/A	#N/A	Prrc1		22.1829	23.1228	22.089		22.4034	22.9498	22.8692	22.7711	22.579	22.0834		22.8574	22.8833	22.1151		22.4649	22.6766	22.7398	22.4704	22.4992
F7AYW2;F8WHT3;Q7TPM1	#N/A	#N/A	Prrc2b			21.01	21.2896	21.2128	20.812	21.5026	21.1732	20.81	20.8222		20.7697	19.8382	20.3252		20.6392	21.1498	21.1758	20.9351	20.3039	20.4822
S4R294;S4R2J9;A0A0A0MQ79;Q3TLH4	#N/A	#N/A	Prrc2c		21.073	21.7028	21.973	22.2239	22.1263	22.1774	21.699	22.0179	21.9885	21.5518	21.6993	21.3841	21.3763		21.134	21.5829	22.1758	21.9018	21.5451	21.2552
P63013;G3UZ44	#N/A	#N/A	Prrx1											21.7798			21.3972	20.9958					21.7798	21.1965
Q9Z1R9	#N/A	ECM Regulators	Prss1		34.8199	34.8199	34.8199				19.6283			34.8199			34.8199			34.8199		19.6283	34.8199	34.8199
Q8BIW1	#N/A	#N/A	Prune			21.6816	22.0511	21.3118		21.8146	21.5521	20.9546	21.6806	21.3738	21.9145	21.2758				21.8663	21.5632	21.3958	21.5214
E9PZ00;Q8BFQ1;K3W4L3;J3QPG5;Q61207	#N/A	#N/A	Psap			21.4555	21.542	20.8514	20.6817	21.5667	21.2529	21.9879	21.5544	21.4049	21.7162	21.7585	21.5061	22.0227	21.3656	21.4987	21.0333	21.5984	21.6266	21.6315
Q99K85	#N/A	#N/A	Psat1		23.0478	23.2846	23.6328	23.8831	23.3085	22.9707	22.8606	22.6503	22.6101	23.1576	23.5223	23.2113	23.7062	23.8943	22.8735	23.3217	23.3874	22.707	23.2971	23.4913
A0A0R4J1F2;Q3U4P5;Q61144;P49769	#N/A	#N/A	Psen2;Psen1						19.9741		20.6675	21.0906			20.9125						19.9741	20.8791	20.9125
Q99JF8	#N/A	#N/A	Psip1		22.8157	23.5585	23.6366	20.6402	23.3228	23.5766	23.038	23.3141	22.5842	22.4835	23.2055	22.2962	22.3795	21.6768	22.6341	23.337	22.5132	22.9788	22.6617	22.2301
Q9R1P4	#N/A	#N/A	Psma1		23.6281	24.7753	25.1272	24.5906	23.4078	24.059	24.3397	23.5038	23.237	24.2666	24.4057	25.0983	25.1044	24.5347	23.7671	24.5102	24.0191	23.6935	24.5902	24.4687
P49722	#N/A	#N/A	Psma2			23.234	22.6937	22.5526	22.7751			22.2613				23.5982	23.2697	23.308	22.8274	22.9638	22.6639	22.2613	23.5982	23.135
O70435	#N/A	#N/A	Psma3		22.7921	23.6732	23.4439	23.8211	23.2371	23.146	23.1872	22.8583	23.206	23.4407	23.5693	24.1051	23.9503	24.6617	23.8385	23.3031	23.4014	23.0838	23.705	24.1502
Q9R1P0	#N/A	#N/A	Psma4		23.7033	24.21	23.8427	24.1094	23.8123	23.7328	23.8397	23.8118	23.6273	24.0127	23.9968	23.8812	24.225	24.4774	24.0643	23.9187	23.8848	23.7596	23.9636	24.2556
Q9Z2U1	#N/A	#N/A	Psma5		24.2412	24.0391	24.3212	24.0092	23.7659	23.7681	23.9283	23.6061	24.0654	23.8566	23.8975	24.2486	24.0602	23.8548	23.928	24.2005	23.8477	23.8666	24.0009	23.9477
Q9QUM9	#N/A	#N/A	Psma6		25.1525	25.8281	25.8155	25.7861	25.5537	25.3688	25.3987	25.1274	25.2547	25.4449	25.3852	25.7148	26.0782	26.394	25.593	25.5987	25.5695	25.2603	25.515	26.0218
Q9Z2U0	#N/A	#N/A	Psma7		23.3878	23.5812	23.4566	23.1235	22.8141	23.3255	23.1073	23.2493	23.4244	23.043	23.4093	23.5911	23.583	23.5762	23.4259	23.4752	23.0877	23.2603	23.3478	23.5284
O09061;A0A338P7C0	#N/A	#N/A	Psmb1		23.707	23.9311	24.0221	23.6936	23.4286	23.9294	23.7683	23.461	23.8118	23.5544	23.7875	24.4253	24.2351	23.7023	24.1959	23.8867	23.6839	23.6803	23.9224	24.0445
O09061;A0A338P7F1	#N/A	#N/A	Psmb1		23.4647	24.0556	23.9584	24.474	23.8061	23.9609	23.6881	23.4361	23.9614	24.1741	23.9184	24.8078	24.7869	24.9415	25.0451	23.8262	24.0804	23.6952	24.3001	24.9245
Q9R1P3	#N/A	#N/A	Psmb2		23.6481	24.3	24.41	23.993	23.5757	24.0323	23.8984	23.8447	24.2662	23.8698	24.3518	24.6756	24.6561	23.9941	24.0775	24.1193	23.867	24.0031	24.2991	24.2426
Q9R1P1	#N/A	#N/A	Psmb3		23.7657	24.5778	24.6087	24.4722	23.797	24.2923	24.0229	24.3669	24.1463	24.264	24.3575	24.9646	24.5921	23.6869	23.8401	24.3174	24.1872	24.1787	24.5287	24.0397
P99026	#N/A	#N/A	Psmb4		23.4083	24.325	24.2082	24.0603	23.6321	23.7466	23.6749	23.7155	23.4886	23.6677	23.8345	24.8329	24.5603	24.0881	24.0471	23.9805	23.813	23.6263	24.1117	24.2318
O55234	#N/A	#N/A	Psmb5		23.2471	24.2012	24.1971	24.0145	23.7361	24.0471	23.9421	23.7189	23.5143	23.5995	23.7258	24.3252	24.6593	24.5013	23.7141	23.8818	23.9326	23.7251	23.8835	24.2916
Q60692	#N/A	#N/A	Psmb6		23.4088	24.4142	24.3668	24.2638	23.6376	23.7892	23.8531	23.954	23.8865	23.8014	24.3384	24.435	24.6116	24.7434	24.2444	24.0633	23.8969	23.8979	24.1916	24.5331
P70195	#N/A	#N/A	Psmb7		22.8286	23.3059	23.1789	23.0946	23.0436	22.9049	22.9828	22.8904	22.8876	22.8186	23.1178	23.6747	23.6262	23.1047	23.4054	23.1044	23.0144	22.9203	23.2037	23.3787
P62192	#N/A	#N/A	Psmc1		22.16	23.1271	23.3016	23.103	23.0906	23.175	22.7832	22.8921	22.9009	22.7684	23.1646	22.6813	23.1322	22.7696	22.4212	22.8629	23.1229	22.8587	22.8714	22.7743
Q8BVQ9;P46471	#N/A	#N/A	Psmc2		22.3779	23.3139	23.3255	23.2877	22.9777	23.0285	22.9249	22.8629	22.8156	22.8957	23.1865	22.7965	22.9905	22.7656	22.8677	23.0058	23.098	22.8678	22.9596	22.8746
A2AGN7;O88685	#N/A	#N/A	Psmc3		22.9074	23.3391	23.3594	22.9222	23.0855	23.5024	22.8602		23.2113	22.2076	22.4189		22.5642		22.834	23.2019	23.17	23.0357	22.3133	22.6991
P54775	#N/A	#N/A	Psmc4			22.381	20.6003	23.2741	22.4748	22.3794	22.7943	21.5558	22.0685	21.2253	22.208	22.4128	22.2	23.4869	21.8885	21.4907	22.7094	22.1395	21.9487	22.5251
P62196	#N/A	#N/A	Psmc5		21.4263	22.3818	22.3757	21.4375	22.0211	21.7366	22.6554	21.7302	22.4016	21.4276	21.7049	22.1581	20.391	21.1146	21.5241	22.0613	21.7317	22.2624	21.7635	21.0099
P62334	#N/A	#N/A	Psmc6		22.5821	23.4428	23.6731	23.6091	23.1767	23.3931	23.183	23.1264	23.3125	23.1766	23.4382	23.4509	23.5809	23.2746	23.0483	23.2327	23.393	23.2073	23.3552	23.3013
Q3TXS7	#N/A	#N/A	Psmd1		22.5996	23.3597	23.5837	23.4018	23.0488	23.2934	23.0635	22.885	23.0727	23.0601	23.1937	22.9455	22.9563	22.4449	22.8177	23.181	23.248	23.0071	23.0664	22.7396
Q8BG32;G3UZ33	#N/A	#N/A	Psmd11		23.1992	23.7756	24.3632	24.121	23.773	24.0287	23.5903	23.5963	23.8989	23.7119	24.2331	24.2058	24.202	23.5986	23.9389	23.7793	23.9742	23.6951	24.0503	23.9132
Q9D8W5;B1AT36	#N/A	#N/A	Psmd12		22.7258	23.8136	24.0385	23.6814	23.2561	23.4549	23.3391	23.4183	23.2807	22.8976	23.544	23.4009	23.9281	22.616	23.0847	23.5259	23.4641	23.346	23.2808	23.2096
Q9WVJ2;E9Q5I9	#N/A	#N/A	Psmd13		22.113	23.1996	23.2109	22.7799	22.7956	22.7449	22.3154	22.7199	22.5077	22.5015	22.4691	22.7164	22.9107	22.5263	23.2231	22.8412	22.7735	22.5143	22.5623	22.8867
O35593	#N/A	#N/A	Psmd14		22.8262	23.3967	23.8588	23.3112	23.2819	23.0328	23.0717	22.9865	22.9382	23.2957	23.1045	23.1205	23.4844	22.9223	23.1226	23.3605	23.2086	22.9988	23.1736	23.1764
Q8VDM4	#N/A	#N/A	Psmd2		23.0915	23.5608	23.7753	23.7159	23.2872	23.3725	23.2217	23.2564	23.222	23.2585	23.3089	23.3215	23.6526	23.2241	23.3744	23.4758	23.4585	23.2334	23.2963	23.417
P14685	#N/A	#N/A	Psmd3		22.7833	23.2748	23.2905	23.3569	23.1611	23.1711	22.9396	23.0793	23.0776	23.023	23.2901	23.1619	23.1853	22.785	22.9829	23.1162	23.2297	23.0322	23.1583	22.9844
O35226	#N/A	#N/A	Psmd4		22.0567	22.9532	22.6378	23.3069	22.7557	22.5699	22.6836	22.0404	22.369	22.7893	22.9886	22.8379	22.997	23.0812	22.9826	22.5492	22.8775	22.3643	22.8719	23.0203
Q8BJY1	#N/A	#N/A	Psmd5		22.5176	23.3353	23.3746	23.1781	22.6572	22.8884	22.7565	22.8171	22.6513	22.6092	23.1069	22.8775	22.8388	22.5533	22.5871	23.0758	22.9079	22.7416	22.8645	22.6597
Q99JI4	#N/A	#N/A	Psmd6		22.1118	23.301	23.29	23.0348	22.6535	22.6594	22.6109	22.8519	22.8246	22.6571	22.9209	22.9329	23.0233	22.196	22.722	22.9009	22.7826	22.7625	22.837	22.6471
P26516	#N/A	#N/A	Psmd7		22.7459	23.7126	23.887	23.7651	23.5504	23.5436	23.1293	23.3308	23.3128	23.2109	23.6861	23.1154	23.6241	23.4618	22.842	23.4485	23.6197	23.2576	23.3375	23.3093
Q9CX56;Q9CPS5	#N/A	#N/A	Psmd8			23.5683	23.8474	23.2315	22.8909	23.1496		23.7949			23.4872		23.6273			23.7078	23.0907	23.7949	23.4872	23.6273
Q9CR00	#N/A	#N/A	Psmd9			22.1408	22.4099	22.4333	22.4967	22.3446	22.8986	22.3246	23.2759	21.7508	22.1238		23.1274		23.969	22.2753	22.4248	22.8331	21.9373	23.5482
G3UXZ5;P97371;G3UWN9	#N/A	#N/A	Psme1		22.6678	23.8252	23.9012	23.6347	23.6425	23.2017	23.5084	23.2634	22.7779	23.3979	23.601	23.5515	23.8315	23.6455	23.0373	23.4648	23.4929	23.1832	23.5168	23.5048
P97372;G3X9V0	#N/A	#N/A	Psme2			22.3959	22.7562	22.7251	22.0749	22.24		22.0652	21.4001		22.3981	22.7402	22.8408	22.0451		22.576	22.3466	21.7326	22.5692	22.4429
P61290	#N/A	#N/A	Psme3		21.9335	23.3525	22.5359	23.3244	22.0467	22.2955	22.599	22.3226	22.8965	22.8911	23.0936	23.26	23.0552	23.0759	22.9216	22.6073	22.5555	22.6061	23.0816	23.0175
Q5SSW2	#N/A	#N/A	Psme4			21.8445	21.1533	21.449							20.9418					21.4989	21.449		20.9418
Q9JK23	#N/A	#N/A	Psmg1			22.8036	23.2136	22.8913	22.5907	22.4878			22.4397	22.1872	22.8101		22.3549	22.2324		23.0086	22.6566	22.4397	22.4987	22.2936
Q9EST4	#N/A	#N/A	Psmg2		21.0145	21.816	21.777	21.5011	21.7087	21.3462	21.1868	21.2641	21.1682	21.2036	21.6693	21.5805	21.4548	21.0549	20.6589	21.5358	21.5187	21.2064	21.4845	21.0562
Q9CZH3	#N/A	#N/A	Psmg3			21.8422	22.1265					21.0629								21.9843		21.0629
Q8R326	#N/A	#N/A	Pspc1			22.6275	22.4875	23.1736	23.1695	23.053	22.9366	23.0384	22.4374	22.6349	23.0048	22.3173	22.563	21.5041	22.1519	22.5575	23.132	22.8041	22.6524	22.073
Q8BGJ5;Q922I7;Q8CB58	#N/A	#N/A	Ptbp1		24.201	24.2978	23.7743	24.3508	23.408	23.6308	23.3441	23.726	23.6724	23.8071	24.0149	24.1609	24.0434	23.5353	24.0255	24.091	23.7965	23.5808	23.9943	23.868
Q91Z31	#N/A	#N/A	Ptbp2		23.2515	23.5356	23.4073	23.5973	23.1906	23.003	23.0478	23.0138	22.9884	22.7851	22.7685	22.739	23.0925	22.8379	22.99	23.3981	23.2636	23.0167	22.7642	22.9734
Q14C51	#N/A	#N/A	Ptcd3		22.8823	22.778	22.6449	21.565	22.1479	23.5049	21.3173	21.2392	21.4155		21.3205					22.7684	22.4059	21.324	21.3205
D3Z7C6;Q9R0Q7	#N/A	#N/A	Ptges3		23.4104	24.3474	24.0888	24.1357	23.6812	23.8085	23.2702	23.6028	22.8389	23.7527	23.7658	23.9652	23.9514	23.8571	23.6614	23.9489	23.8751	23.2373	23.8279	23.8233
Q9WV91	#N/A	#N/A	Ptgfrn					22.075							21.587		21.6503	21.7399	22.2128		22.075		21.587	21.8677
Q8BXC0;O35074	#N/A	#N/A	Ptgis			22.1787	22.0591	22.0007	22.3756	22.392	22.5344	22.3657	21.9124	22.1143	22.2208	21.9727	22.0445	21.5497	22.2163	22.1189	22.2561	22.2708	22.1026	21.9368
Q91YR9	#N/A	#N/A	Ptgr1			21.7805	21.9001	21.9147	21.5288	21.1475	21.9448	22.6323	21.8308	21.6375	22.7589	21.5215	22.1065		21.5793	21.8403	21.5303	22.136	21.9726	21.8429
Q8BKG3	#N/A	#N/A	Ptk7		23.0603	23.3071	23.4311	23.5394	23.1871	23.1547	23.0685	23.139	22.9883	23.1097	23.1371	23.4093	23.243	22.7532	23.1804	23.2662	23.2938	23.0653	23.2187	23.0589
P26350	#N/A	#N/A	Ptma			22.9852	23.8014	21.1031	21.5233	21.9683	22.3318	22.7877	22.8597	21.3094	21.8345	21.9139	21.4416		21.5645	23.3933	21.5316	22.6597	21.6859	21.5031
Q9D0J8	#N/A	#N/A	Ptms		22.8039	23.0638	22.9511	23.0073	23.2513	23.0291	23.608	23.3162	23.6344	23.3568	23.512	24.7246	24.3829	23.7935	24.3565	22.9396	23.0959	23.5195	23.8645	24.1776
A0A140LIC3;A0A140LJ65;A0A140LI15;A0A140LJ23;Q91VU8	#N/A	#N/A	Ptov1			21.0883	21.6293		21.7553	21.4796	20.437	21.6995		20.5882	21.0128					21.3588	21.6174	21.0683	20.8005
O70274	#N/A	#N/A	Ptp4a2			22.4877	22.3084	22.5469		22.4433		22.2841	22.0546	22.2213	22.3618	22.304	22.2592	21.8202	22.3186	22.3981	22.4951	22.1693	22.2957	22.1327
P35821	#N/A	#N/A	Ptpn1		20.1263	21.8956	21.4039	21.7345	21.7519	21.9078	21.1646	21.4027	21.5818	21.4697	21.5807	21.1191	21.4995	21.0954	21.3555	21.1419	21.7981	21.383	21.3898	21.3168
P35235	#N/A	#N/A	Ptpn11		20.5319	22.0891	21.9437	21.677	21.598	21.5292	21.6495	21.5366	21.1183	21.6631	21.7972	21.2376	21.378	21.0849	21.0283	21.5216	21.6014	21.4348	21.566	21.1638
P35831	#N/A	#N/A	Ptpn12			21.1339	21.2504	21.4621	21.7649	21.6193	21.0503	21.3104			21.7015		21.119		20.9638	21.1921	21.6154	21.1804	21.7015	21.0414
Q6PB44	#N/A	#N/A	Ptpn23			22.2399	22.1853	22.3089	21.9268	22.2167	21.8664	21.9472	21.9109	21.9802	22.2105	21.7084	21.8156	21.9745	21.7662	22.2126	22.1508	21.9082	21.9664	21.8521
O35239	#N/A	#N/A	Ptpn9			21.6786	22.1777	22.3613	22.1427	22.2114				21.6163	21.7447					21.9282	22.2385		21.6805
G3UYU6;G3UX60;G3UWK6;E9Q7I7;E9PVW8;B9EJA3;G3UY75;Q64487;A0A1Y7VNR5	#N/A	#N/A	Ptprd				21.1139	21.6064	21.6056	22.0165	21.2781	21.4003	21.7302	21.7335	21.9839		22.1202	22.1626	21.4227	21.1139	21.7429	21.4696	21.8587	21.9018
G3UYU6;G3UX60;G3UWK6;E9Q7I7;E9PVW8;B9EJA3;G3UY75;Q64487;Q5SPA9	#N/A	#N/A	Ptprd				21.5764	22.0336			21.8556	22.3276	22.2532		22.5694	21.8505	22.2107	21.9035		21.5764	22.0336	22.1455	22.21	22.0571
O54724	#N/A	#N/A	Ptrf						20.5038			22.8672	21.9476	22.2208	21.9113		21.4591		21.2025		20.5038	22.4074	22.0661	21.3308
Q8R2Y8	#N/A	#N/A	Ptrh2			21.9931	22.3914	21.6287	22.1315	21.5425	21.9745	21.7185	21.5837	21.6274	22.246	21.8828	21.4168	21.0773		22.1922	21.7675	21.7589	21.9187	21.247
P48759	#N/A	#N/A	Ptx3		22.5649			21.1989	21.2111	21.1388	21.309	22.3106		22.0282	21.4547	22.6038	22.2084	22.1638	21.8159	22.5649	21.1829	21.8098	22.0289	22.0627
Q3UEB3	#N/A	#N/A	Puf60		22.5907	23.3086	23.3718	23.2635	23.1269	23.0464	22.9164	22.9695	22.9142	22.9547	23.0947	23.1026	23.1135	22.2552	22.8558	23.0904	23.1456	22.9334	23.0506	22.7415
E9Q6M7;Q3TTW5;Q80U78	#N/A	#N/A	Pum1			21.0748	21.6459	22.0053			21.5835	21.7046	21.4414	21.2382		20.4749	21.0136		21.1983	21.3603	22.0053	21.5765	20.8566	21.1059
F7CG42;Q91VU7	#N/A	#N/A	Pus7		21.0379	22.3907	21.8887	21.9035	22.1705	22.0009	21.6354	22.0238	21.5372	21.2125	21.9763	20.9998		20.6428		21.7724	22.025	21.7321	21.3962	20.6428
A0A0J9YV30;F8VQ28;A0A1D5RMM8;Q8VI36	#N/A	#N/A	Pxn			21.8586		22.0024	22.577	21.9325	22.3954		22.3211		22.7831	22.1924			22.3496	21.8586	22.1706	22.3583	22.4878	22.3496
Q922Q4	#N/A	#N/A	Pycr2			21.8501	21.5107	21.6826	21.5351	21.6386	21.5503	21.7623	22.0009			21.6102	22.2939		21.8133	21.6804	21.6187	21.7712	21.6102	22.0536
Q9DCC4	#N/A	#N/A	Pycrl			22.5474		22.8159			21.4474		23.0296			21.764				22.5474	22.8159	22.2385	21.764
Q8CI94	#N/A	#N/A	Pygb		21.9479	22.4622	22.3818	22.5288	22.3271	22.436	22.6478	22.6098	22.6612	22.4765	22.613	22.3895	22.433	22.1483	22.4354	22.264	22.4306	22.6396	22.493	22.3389
Q9WUB3;E9PUM3	#N/A	#N/A	Pygm			21.6393	21.1367	21.3422	21.6881	21.7748	21.75	21.7375	21.8225	21.5174	21.6221	21.8169	21.5814	21.166	21.9473	21.388	21.6017	21.77	21.6521	21.5649
Q8BML9;D3Z158	#N/A	#N/A	Qars		22.6634	22.8912	23.2453	23.177	22.4504	22.7055	22.3945	22.6684	22.6872	22.4255	22.6518	22.6692	22.9222		22.4157	22.9333	22.7776	22.5834	22.5822	22.6689
D3YWR7;A0A0G2JGJ1;Q8BVI4;A0A0G2JGY0	#N/A	#N/A	Qdpr			22.4632	22.1739	22.4517	22.2091	21.7997	22.6016	22.2687		22.3863	22.3294	22.3468	23.0559	23.224		22.3186	22.1535	22.4351	22.3542	23.14
D3YWR7;A0A0G2JGJ1;Q8BVI4;D3Z099	#N/A	#N/A	Qdpr			21.8486		21.5265		21.6377					21.979					21.8486	21.5821		21.979
Q9QYS9	#N/A	#N/A	Qki		23.891	23.5487	23.7034	23.744	23.5732	23.6403	23.2161	23.6971	23.3948	22.8009	23.7456		23.7284	22.3827		23.7144	23.6525	23.436	23.2732	23.0555
Q3UA37;G3X8R5	#N/A	#N/A	Qrich1		21.7364	22.782	22.9309	22.3609	21.0941	22.6291		21.4151	21.2946		22.3319	21.4423				22.4831	22.028	21.3548	21.8871
Q5SW88;P62821	#N/A	#N/A	Rab1;Rab1A		23.6325	24.1723	24.363	24.138	24.3933	24.1135	24.2199	24.2739	24.1812	24.2978	24.2943	24.2825	24.6377	24.0591	24.1189	24.0559	24.2149	24.225	24.2916	24.2719
P61027	#N/A	#N/A	Rab10		22.5956	22.9314	23.0295	23.1149	22.9597	22.8597	23.0971	23.6871	23.4144	23.1829	23.4527	22.8935	23.3216	22.8525	23.1138	22.8522	22.9781	23.3995	23.1763	23.096
G3UY29;E9Q3P9;F8WGS1;P62492;P46638	#N/A	#N/A	Rab11b;Rab11a		23.9894	24.7672	25.0101	25.0517	24.5589	24.7518	24.9285	24.9994	24.9147	24.7446	25.1207	25.574	25.47	25.0506	25.2247	24.5889	24.7875	24.9475	25.1464	25.2484
Q91V41	#N/A	#N/A	Rab14			23.3093	23.6578	23.1525	23.3188	23.2642	23.2028	23.0247	23.2619	22.7936	22.9259	23.0052	23.3935	22.7506	22.9376	23.4836	23.2452	23.1631	22.9083	23.0272
A0A3Q4EI12;P35293	#N/A	#N/A	Rab18		21.4159	22.6196	22.455	22.8223	22.9922	22.6787	22.6433	22.6436	22.5901	22.4218	23.006	22.9339	23.0584	22.758	22.7756	22.1635	22.8311	22.6257	22.7872	22.864
A0A494B945;Q9D1G1	#N/A	#N/A	Rab1b			23.283	23.0577	23.1689						23.7796	23.8984					23.1703	23.1689		23.839
A0A1W2P6Z4;P35282	#N/A	#N/A	Rab21				22.9073	22.5193	22.2123	22.8884	22.4013	23.425	23.0251	22.6482		22.5451		22.4177	22.7083	22.9073	22.54	22.9505	22.5967	22.563
P53994	#N/A	#N/A	Rab2a			22.5738	22.4467	22.861	23.0061	22.9247	22.8587	22.9588	22.4197	22.805	23.1863	22.914	23.3115	22.9485	22.6304	22.5102	22.9306	22.7457	22.9685	22.9635
Q6PHN9	#N/A	#N/A	Rab35		21.4417	21.7821	21.712	21.9595	21.5097	21.3689	21.5958	22.1494	21.4381	21.9484	22.1445	21.7252	21.7086	21.9741	21.8004	21.6453	21.6127	21.7277	21.9394	21.8277
D3YWL1;D3YW33;P35276	#N/A	#N/A	Rab3d			20.7946	21.16	22.0114	22.174	21.9183		21.5379	21.2201	21.3331		20.9752	21.8221		21.491	20.9773	22.0346	21.379	21.1542	21.6565
Q9CQD1	#N/A	#N/A	Rab5a			22.5049	22.5801	22.2107	22.3134	22.2687	22.7381	22.4786	22.1947	22.5102	22.5932	22.1868	22.7528		22.0275	22.5425	22.2642	22.4705	22.4301	22.3902
P61021	#N/A	#N/A	Rab5b				22.3021	21.848							22.4039					22.3021	21.848		22.4039
Q8C266;P35278	#N/A	#N/A	Rab5c		22.8742	23.605	23.8589	23.7154	23.8125	23.6145	23.3747	23.7705	23.5427	23.4708	23.6527	23.5116	23.4708	23.2455	23.3666	23.446	23.7141	23.5626	23.5451	23.3609
P35279;D3YV69	#N/A	#N/A	Rab6a		21.03	22.1865	23.5149	22.664	22.8429	23.6734	22.8062	23.371	23.3115	22.9168	23.3644	23.2242	22.5116	22.3786	22.6806	22.2438	23.0601	23.1629	23.1685	22.5236
P61294	#N/A	#N/A	Rab6b			21.5885	22.2014	21.2123	21.656					20.9915	22.2084		21.2569	21.2566	20.9426	21.895	21.4342		21.5999	21.152
P51150	#N/A	#N/A	Rab7a		23.1512	23.8098	23.9306	23.7229	23.7366	24.0144	23.8105	23.7772	23.6658	23.6937	24.0823	23.9064	23.9704	23.2368	23.6119	23.6305	23.8246	23.7512	23.8941	23.6064
P55258	#N/A	#N/A	Rab8a			23.0635	23.1204	22.9532	23.0975	22.9099	23.036	23.0424	22.4865	22.691	23.0109	23.1016	23.2498		23.0134	23.0919	22.9868	22.855	22.9345	23.1316
Q91WG2	#N/A	#N/A	Rabep2				21.8703	21.1092												21.8703	21.1092
Q3TLP8;P63001	#N/A	#N/A	Rac1		23.0241	24.165	23.7106	24.3051	24.2777	24.0346	24.0285	24.0414	23.2969	23.7732	23.6015	23.3126	23.8266	23.5755	23.3839	23.6332	24.2058	23.7889	23.5624	23.5953
Q61550	#N/A	#N/A	Rad21			22.4641	22.4405	22.3881	22.7109			22.782	22.9807	21.8965	22.3905					22.4523	22.5495	22.8814	22.1435
P54728	#N/A	#N/A	Rad23b		22.9886	23.4945	23.6731	23.2448	22.9554	23.2037	23.0909	22.9752	23.61	23.2977	23.6443	23.3569	23.3269	22.5276	22.8861	23.3854	23.1346	23.2253	23.433	22.9135
Q5SV02;P70388	#N/A	#N/A	Rad50			21.6188	21.5541			21.3212	21.2685	21.3284	21.7858			20.9794			20.9574	21.5865	21.3212	21.4609	20.9794	20.9574
Q8C570	#N/A	#N/A	Rae1			22.2874		22.0594	22.9445	22.4	23.1231	21.0426	22.1501	22.4405	22.3212	21.8946	22.1558	21.9641	21.7765	22.2874	22.468	22.1053	22.2188	21.9654
A0A7N4FLU7;Q99N57;P28028;F6TUC4	#N/A	#N/A	Raf1;Braf			21.5469		22.0133				21.7022								21.5469	22.0133	21.7022
Q9EP71	#N/A	#N/A	Rai14		25.634	24.2773					24.7441	24.3541	25.0671	24.7633		25.0169	23.6134	24.5359	25.0032	24.9557		24.7218	24.8901	24.3842
P63321	#N/A	#N/A	Rala			22.7565	22.7477	22.5357	23.0661	22.7319	22.0031	22.8125	22.2634	22.6282	22.7712	22.4528			22.6063	22.7521	22.7779	22.3597	22.6174	22.6063
Q9JIW9;F6QC68	#N/A	#N/A	Ralb			22.1268	22.0294	22.0837	22.7385	22.5902		22.4613	22.5001	21.6869			22.5448	22.4934		22.0781	22.4708	22.4807	21.6869	22.5191
A2AU61;A2AU60	#N/A	#N/A	Raly		21.6847	21.1889		21.298		20.4834	20.267	20.974							20.5869	21.4368	20.8907	20.6205		20.5869
A2AU62;Q64012	#N/A	#N/A	Raly		23.7401	24.0982	24.5535	23.834	24.2676	23.9847	23.7576	24.1564	23.9082	23.6945	23.7033	22.9335	22.4928		23.1584	24.1306	24.0287	23.9407	23.4437	22.8256
P62827	#N/A	#N/A	Ran		24.034	24.7029	25.3419	25.3708	24.8143	24.8944	24.9487	24.6904	24.6863	25.058	24.9937	25.3454	25.1929	25.5277	25.0091	24.6929	25.0265	24.7751	25.1324	25.2433
P34022	#N/A	#N/A	Ranbp1		24.7375	24.8111	24.928	24.7169	24.6732	24.716	24.1375	24.2834	24.1572	24.2516	24.9063	24.3533	24.4532	24.0994	24.6811	24.8255	24.702	24.1927	24.5037	24.4112
Q9ERU9	#N/A	#N/A	Ranbp2		21.4172	21.898	21.6702	22.0049	21.7148	21.6142	21.4942	21.7781	21.5856	21.4524	21.7478	21.1949	21.2749	21.4688	21.3912	21.6618	21.778	21.6193	21.465	21.3783
A0A3B2WCL5;Q9CT10	#N/A	#N/A	Ranbp3		22.0735	22.5935	22.5465	22.6768	22.3059	22.1499	22.2131	22.4195	22.0661	22.3053	22.4633	22.2384	22.3038	21.9529	22.2655	22.4045	22.3776	22.2329	22.3357	22.1741
P46061	#N/A	#N/A	Rangap1		22.3548	23.1443	22.8775	22.8484	22.5635	22.4334	22.7239	22.6412	22.5822	22.7887	23.0698	22.9091	22.5474	21.9707	22.6458	22.7922	22.6151	22.6491	22.9225	22.388
Q99JI6;A0A1W2P777	#N/A	#N/A	Rap1b			21.9614	21.6667	22.6723	22.2131	22.2666	22.0672	22.6068	22.5063	22.2771	22.5833	22.5026	22.7098	21.8602		21.8141	22.384	22.3934	22.4543	22.285
A2ALS5	#N/A	#N/A	Rap1gap		26.8474	25.842	25.3676	24.9427	24.7588	24.9887	25.8239	24.162	26.0228	26.4267	24.033	27.1282	26.246	27.5284		26.019	24.8967	25.3362	25.8626	26.8872
E9Q912	#N/A	#N/A	Rap1gds1		22.3837	21.9105	22.0419	21.5956	21.041	21.176	21.5366	21.2927	21.1588	21.6663	22.3189	21.5967	21.8019	21.6154	21.4561	22.112	21.2709	21.3293	21.8606	21.6245
Q8BU31	#N/A	#N/A	Rap2c			22.0592		22.2507					21.7605	21.7446	22.2156	21.7467			22.4471	22.0592	22.2507	21.7605	21.9023	22.4471
Q9D0I9	#N/A	#N/A	Rars		22.5228	22.9798	23.2389	23.1811	23.0915	23.0618	22.849	22.9896	22.9057	22.8561	23.1728	22.564	22.6352	22.1818	22.673	22.9138	23.1115	22.9148	22.8643	22.4967
Q60972	#N/A	#N/A	Rbbp4		24.1731	24.6108	24.499	24.7673	24.3459	24.2194	24.0742	24.2291	24.0549	24.0937	24.2105	24.2954	24.3059	23.7042	23.9756	24.4276	24.4442	24.1194	24.1999	23.9952
A0A087WST2;A0A0R4J2B6;Q8BX09	#N/A	#N/A	Rbbp5			21.3627	21.4429	21.2956	21.1676	21.9446	20.5043	21.21	20.7846	21.1346	20.8747	21.4509	20.9199		21.6479	21.4028	21.4693	20.833	21.1534	21.2839
A2AFJ1;Q60973;A2AFI9	#N/A	#N/A	Rbbp7		22.3347	23.7597	24.0718	24.069	23.6145	23.3242	23.0527	23.6812	22.9772	22.8767	22.6271	22.2302	22.1071	21.5897	22.3668	23.3887	23.6692	23.237	22.578	22.0212
A2AFJ1;Q60973;F6U539	#N/A	#N/A	Rbbp7		23.9001	23.5193	23.5466	24.4885	23.3472	23.8219	23.9398	23.1953	23.891	23.7034	22.9099	23.9041	24.1913		23.6216	23.6553	23.8858	23.6754	23.5058	23.9065
A2A4W9;A0A2I3BR20;A0A2I3BRA9;A0A2R8W6K5;A0A2I3BRU6;A0A2K6EDK7;A0A2R8VI79;A0A2R8VK79;Q8BIF2;Q9JJ43;Q8BP71	#N/A	#N/A	Rbfox3;Rbfox1;Rbfox2		21.8949	23.0425	23.1863	23.0546	21.6561	22.766	22.0088	22.8465	22.6416	22.3699	23.3627	22.8108	22.6713		22.2023	22.7079	22.4923	22.499	22.8478	22.4368
Q99KG3	#N/A	#N/A	Rbm10		21.5423	22.3196	22.3195	22.2637	22.1025	21.9533	21.5643	21.7941	21.4835	21.2109	22.0208	20.9731	20.9082	20.9409	21.048	22.0605	22.1065	21.6139	21.4016	20.9657
Q8R4X3	#N/A	#N/A	Rbm12			21.7352	22.0315	21.7785			21.8562	21.829			21.4722			22.1327	22.2483	21.8834	21.7785	21.8426	21.4722	22.1905
Q8C2Q3	#N/A	#N/A	Rbm14		23.3035	23.778	23.605	23.8275	23.5663	23.5293	23.3612	23.8232	23.3105	23.2827	23.5182	23.0944	23.0757	22.5297	23.1389	23.5622	23.641	23.4983	23.2984	22.9148
Q0VBL3	#N/A	#N/A	Rbm15		20.604	21.6503	21.4117	21.5927	21.4446	21.4612	21.2676	21.7377	21.502	21.0639	21.5926	20.6166			20.2961	21.222	21.4995	21.5024	21.091	20.2961
Q8JZX4	#N/A	#N/A	Rbm17					22.9545	23.2224			22.1292			22.3521						23.0884	22.1292	22.3521
Q8BHS3	#N/A	#N/A	Rbm22		22.0595	22.4896	22.7878	22.8037	22.5268	22.2802	21.6365	22.3027	21.9445	22.0224	22.4895	21.4637	22.5847	22.3885	21.5545	22.4456	22.5369	21.9612	21.9919	22.1759
D3Z4I3;Q62176	#N/A	#N/A	Rbm24;Rbm38			22.0777	22.4474	21.8969	22.2565	22.1977	22.0868	22.1951	22.0891		21.3546	21.4953	21.0909	20.765	21.2413	22.2626	22.117	22.1237	21.4249	21.0324
B2RY56	#N/A	#N/A	Rbm25		22.4026	22.9905	23.2729	23.1342	23.1341	22.944	22.7497	23.2272	22.7886	22.6525	22.9606	22.2897	22.2966	22.925	22.3237	22.8887	23.0708	22.9218	22.6343	22.5151
O89086	#N/A	#N/A	Rbm3			21.6332	21.7696	21.3514	21.2333	22.1042	21.4744	21.8082	21.7671	21.0905	21.4942	21.4853	22.5561		21.9051	21.7014	21.563	21.6832	21.3567	22.2306
Q8VH51	#N/A	#N/A	Rbm39			20.7792		21.1498												20.7792	21.1498
D3YYW8;Q91V81	#N/A	#N/A	Rbm42			20.9798	20.8229	20.9846	20.7816			20.177		19.6356	20.8885					20.9013	20.8831	20.177	20.262
Q8VE92;A0A494B9W4	#N/A	#N/A	Rbm4b			21.504	21.4685	21.1967	21.0082	21.3272		21.2042								21.4862	21.1774	21.2042
S4R273;Q91YE7	#N/A	#N/A	Rbm5				21.8032	21.2604		22.016					21.7307					21.8032	21.6382		21.7307
Q3ULB0;S4R1W5	#N/A	#N/A	Rbm6			21.1357	21.2009	20.6591				21.2399			20.4624					21.1683	20.6591	21.2399	20.4624
Q9CWZ3;A0A0N4SUH6	#N/A	#N/A	Rbm8a			24.1942	23.5457	24.3957	24.1281	24.161	24.1686	24.4141	24.1405	23.6577	23.632	24.1856				23.8699	24.2283	24.2411	23.8251
Q9WV02;A2AFI3;A2AFI4	#N/A	#N/A	Rbmx		22.9781	23.3259	23.3497	22.6277	23.1138	23.4654	22.9964	23.6438	23.0709	22.1876	23.3661	21.868	22.2174			23.2179	23.0689	23.237	22.4739	22.2174
A0A2I3BRL8;Q91VM5	#N/A	#N/A	Rbmxl1		22.5857	23.0719	22.8853	23.0189	22.7066	22.7648	23.1357	23.2048	23.0353	22.5143	22.4152	22.0537	22.0557	22.6439	22.8641	22.8477	22.8301	23.1253	22.3277	22.5212
Q00915	#N/A	#N/A	Rbp1		21.9328	23.1631	23.6385	22.5602	22.7993	22.9327	22.1547	22.0921	22.2157	22.0204	22.8718	22.0329	22.1536	21.9981	22.0038	22.9114	22.7641	22.1542	22.3084	22.0518
Q3U6F1;E9Q7W0;A0A0J9YTV5;P31266	#N/A	#N/A	Rbpj		21.6028	22.1564	22.1859	22.5401	22.2105	22.111	21.6788	21.922	21.5566	21.3321	22.015	21.2123	21.3203	20.583	21.3709	21.9817	22.2872	21.7192	21.5198	21.0914
P62878;A0A2R8W6G1	#N/A	#N/A	Rbx1		21.461			21.6203			21.0287			21.2501		21.282	21.4302			21.461	21.6203	21.0287	21.2661	21.4302
P62878;A0A2R8W6R3	#N/A	#N/A	Rbx1			22.7047	22.9808	22.7599	22.4183	22.4367	22.1823	23.0338	22.5284	22.3938	21.727	22.0223	21.9317		21.6669	22.8427	22.5383	22.5815	22.0477	21.7993
E9Q3B1;Q99LJ7;F6QHR6	#N/A	#N/A	Rcbtb2			21.7748	22.5125	22.2741	21.0832			21.4694			21.3316					22.1436	21.6786	21.4694	21.3316
Q6PFB2;Q8VE37	#N/A	#N/A	Rcc1			22.2098	22.4558	22.5048	22.8256	22.4495	21.8088	22.1874	21.9056	21.8867	21.9101	21.3327	21.831	21.6963	21.8775	22.3328	22.5933	21.9673	21.7098	21.8016
Q8BK67	#N/A	#N/A	Rcc2		23.8861	23.9284	23.6544	24.0322	23.8478	23.5252	23.1579	23.3694	23.1196	23.2666	23.3728	22.7765	22.8645	22.8537	22.7859	23.823	23.8017	23.2156	23.1387	22.8347
Q05186	#N/A	#N/A	Rcn1		22.0945	22.8086	22.7809	23.2621	22.9224	22.9915	23.0844	23.2171	22.9815	23.1174	23.399	23.524	23.4809	23.4106	23.2768	22.5613	23.0587	23.0943	23.3468	23.3894
Q8BP92	#N/A	#N/A	Rcn2		22.723	22.9769	22.9049	22.7189	22.4286	22.5821	22.4615	22.1359	22.705	22.7619	22.737	23.5922	23.2829	23.1133	23.1969	22.8683	22.5765	22.4341	23.0304	23.1977
A0A1B0GR19;A0A1B0GR86;Q8BH97;A0A1B0GRI0	#N/A	#N/A	Rcn3		21.2235	22.1066	21.508	22.6848	22.1675	22.1693	22.5405	22.3159	22.9204	22.919	22.324	22.2766	23.0176	23.3133	22.7624	21.6127	22.3405	22.5923	22.5066	23.0311
A0A140T8R7;Q8CFE3	#N/A	#N/A	Rcor1			21.5678		21.7655	21.8329	21.6161					21.2768					21.5678	21.7381		21.2768
Q9R1R8;Q9QYF1	#N/A	#N/A	Rdh11		21.6594	21.6311	21.7855	22.0286	21.7575	21.6484	21.4007	21.6973	21.6199	21.7003	21.7881	21.2375	21.7714			21.692	21.8115	21.5726	21.5753	21.7714
P26043;A0A5F8MPB9	#N/A	#N/A	Rdx		22.5866	23.4775	22.8992	23.8809	23.4909	23.3102	23.3026	23.7332	23.4366	23.3888	23.5404	23.1089	23.244	22.8793	22.762	22.9878	23.5607	23.4908	23.346	22.9618
A0A494BA44;Q04207	#N/A	#N/A	Rela					21.9908			22.6441				22.3485	22.1914	22.0507	21.6082	21.8516		21.9908	22.6441	22.2699	21.8368
E9Q4D5;Q8VEL9	#N/A	#N/A	Rem2				20.4252	21.0368	21.2879	20.4919	20.928	20.344	20.4228		20.8198					20.4252	20.9389	20.565	20.8198
Q9CQU3	#N/A	#N/A	Rer1		22.7809	22.8556	22.5717	22.9039	23.2725	23.1437	22.8119	23.2421	22.8635	22.5647	22.7223	22.2507	22.4884		22.6638	22.7361	23.1067	22.9725	22.5126	22.5761
A0A0N5E9G7;G3X8Z6;Q5U4B1;G3UWX1;P35601	#N/A	#N/A	Rfc1		22.8424	21.4191	21.7178	21.7131	21.7249	22.0966	22.0328	22.0721	22.8905	22.4752	21.4077	22.771	22.4401	22.0113		21.9931	21.8448	22.3318	22.218	22.2257
Q9WUK4	#N/A	#N/A	Rfc2		22.0829	22.3836	22.2977	22.4017	22.2193	22.0126	21.8215	22.1254	21.9926	21.8054	22.3063	21.8236	21.9613	21.2292	21.7922	22.2547	22.2112	21.9798	21.9784	21.6609
Q8R323	#N/A	#N/A	Rfc3		21.6002	22.0185	21.9346	21.8924	21.6284	21.2921	21.0826	21.6768	21.3458	21.4905	21.636	21.0773	21.1398	21.2294	20.9867	21.8511	21.6043	21.3684	21.4013	21.1186
Q99J62;Q3UI84	#N/A	#N/A	Rfc4		22.4185	22.7276	22.1698	22.1356	22.8476					21.7287			21.6822			22.4386	22.4916		21.7287	21.6822
Q9D0F6	#N/A	#N/A	Rfc5		21.8019	22.226	22.4414	22.0071	22.1245	21.7866	21.857	22.3736	21.7475	21.2876	21.624	21.3781	21.9542	21.2464	21.9205	22.1564	21.9728	21.9927	21.4299	21.707
Q921J2	#N/A	#N/A	Rheb			21.6968	21.7289	21.9151	21.6989	21.8071	21.5213	21.5252	21.0113	21.817	21.4316	21.8112	22.0605	22.6395	21.3316	21.7128	21.807	21.3526	21.6866	22.0105
Q9QUI0;A0A0A6YXF6	#N/A	#N/A	Rhoa		22.9837	23.9628	23.6533	24.5263	23.9371	23.8986	22.925	23.9577	23.9781	23.9906	24.2011	23.9215	24.4417	24.0281	24.112	23.5332	24.1207	23.6203	24.0378	24.1939
Q9QUI0;Q62159	#N/A	#N/A	Rhoa;Rhoc		25.4298		26.5298	25.1907	24.877	25.3647			25.022	24.8198	23.6409	22.6954	25.9651	25.9481	24.9003	25.9798	25.1441	25.022	23.7187	25.6045
P62746	#N/A	#N/A	Rhob			21.2773	21.7899		21.978		21.4114	21.6444	21.9613		22.1475			21.5046		21.5336	21.978	21.6723	22.1475	21.5046
Q8BG51	#N/A	#N/A	Rhot1		21.3201	21.976	22.0581	22.4942	22.0098	22.0531	21.9554	21.5321	21.9317	21.9799	22.4674	21.2566	22.135	21.825	21.5357	21.7847	22.1857	21.8064	21.9013	21.8319
A0A1B0GSI8;Q3TIR3	#N/A	#N/A	Ric8a			21.1005	21.2165	20.6782	20.962	21.1622		20.8743	21.1134		21.3953		21.2472			21.1585	20.9341	20.9939	21.3953	21.2472
Q9JJC6	#N/A	#N/A	Rilpl1					20.4457				19.9027			20.5137						20.4457	19.9027	20.5137
E9PZP3;Q9QZL0;A0A2I3BPT3	#N/A	#N/A	Ripk3				21.6592	21.6791		21.8696				21.5875	21.7714		21.9471	21.3774		21.6592	21.7743		21.6795	21.6623
Q80ZV0	#N/A	#N/A	Rnaseh2b			21.7038	21.8874	21.9508	22.2007	22.1198		21.3843	21.642	21.0836	21.6481		21.2562	20.8635		21.7956	22.0904	21.5131	21.3659	21.0598
E9Q8D7;P61588	#N/A	#N/A	Rnd3				21.4378		22.0323	21.6431	21.7679	22.3327	21.5918		21.9375	22.2704	22.2873			21.4378	21.8377	21.8975	22.104	22.2873
Q9ET26	#N/A	#N/A	Rnf114		22.3455	22.2881	22.3616	22.4592		22.2733	22.1328	22.0737					21.7693		21.8213	22.3318	22.3662	22.1033		21.7953
Q9CQJ4	#N/A	#N/A	Rnf2		21.9764	22.2348	22.5164		22.5893	21.8233	22.1205	22.1118	22.2366	22.868	21.9759		22.6001	22.6076		22.2426	22.2063	22.1563	22.4219	22.6038
Q5DTM8	#N/A	#N/A	Rnf20		21.2759	21.9219	21.3644	21.8504	21.9486	21.5795	21.2834	21.6717	21.3841		21.7446	20.9364				21.5207	21.7928	21.4464	21.3405
Q8BFU3	#N/A	#N/A	Rnf214			21.4421	21.6647	21.7893	21.5673	21.52		21.2666		21.3284	21.0287	20.755	20.4484		20.4725	21.5534	21.6255	21.2666	21.0374	20.4604
A0A0U1RPJ4;A0A0X1KG60;Q3U319	#N/A	#N/A	Rnf40		21.1095	22.1727		21.3716	22.1922	21.7149		21.3803	21.2089	21.4687	21.6217		21.5011			21.6411	21.7596	21.2946	21.5452	21.5011
A0A1B0GSG5;Q91VI7	#N/A	#N/A	Rnh1			22.8612	23.1262	23.0807	23.0104	22.9336	22.9549	22.9902	23.1834	22.9354	23.5811	22.5579	23.141	22.6901	22.6743	22.9937	23.0082	23.0428	23.0248	22.8351
Q9D0L8	#N/A	#N/A	Rnmt		21.4348	21.8214	21.5438	21.5864	21.6005	21.3063	21.156	21.4017	21.1799	21.7415	21.1846		21.5527	20.5513	20.6891	21.6	21.4977	21.2459	21.4631	20.931
E9PYF1;Q8VCT3	#N/A	#N/A	Rnpep			21.363	21.3209	21.2046	21.0669	20.6819		21.0551	21.1988		21.6179	21.1958	21.575	20.9981		21.3419	20.9845	21.1269	21.4069	21.2866
Q99M28	#N/A	#N/A	Rnps1		21.8992	22.7381	22.5304	22.6004	22.6048	22.2209	22.6691	22.5396	22.5768	22.218	21.8003	21.067	21.7018			22.3893	22.4754	22.5952	21.6951	21.7018
F8VPK5;A0A1Y7VMN0;P70336	#N/A	#N/A	Rock2			22.362	21.9171	21.7458		23.3849		23.4117			21.5139					22.1396	22.5653	23.4117	21.5139
E9PUN5;Q8C3W2;Q9Z138	#N/A	#N/A	Ror2			21.8834	22.2287	21.681	21.3435	21.0893	21.6764	21.907			21.7112	21.3213	21.2893		21.0513	22.056	21.3713	21.7917	21.5162	21.1703
Q5SWN2;Q8VEE4	#N/A	#N/A	Rpa1		22.5231	23.055	22.7866	22.9013	22.7979	22.7963	22.5784	22.6763	22.4422	22.426	23.0475	22.2704	22.4578	22.3611	22.5624	22.7883	22.8318	22.5657	22.5813	22.4604
Q62193;Q3TE40	#N/A	#N/A	Rpa2			23.246	23.0071	23.09	22.9386	22.9105	23.3395	23.1117	22.7281	22.9055	23.0418		23.4425	22.2846	23.1658	23.1265	22.9797	23.0598	22.9736	22.9643
Q9CQ71	#N/A	#N/A	Rpa3		22.0044			22.0931	22.1161	22.2637	21.7412	22.2507	21.6291	21.6034	20.6734		21.2252			22.0044	22.1576	21.8737	21.1384	21.2252
Q9D706	#N/A	#N/A	Rpap3		19.6532	20.7885	21.4772	21.5668	20.2942		20.3546	20.1102					20.299			20.6397	20.9305	20.2324		20.299
I7HLV2;Q6ZWV3	#N/A	#N/A	Rpl10		23.7885	24.5252	25.0174	24.8505	24.814	24.6433	24.4921	24.9921	24.6633	24.0937	23.5884	23.7842	23.565	22.7495	23.4889	24.4437	24.7693	24.7158	23.8221	23.2678
A0A3B2WDD2;A0A3B2WBL1;Q5XJF6;P53026	#N/A	#N/A	Rpl10a		25.1782	25.9537	25.7891	25.9785	25.5024	25.7558	25.8457	25.7133	25.2751	25.4266	25.6174	24.9241	25.5294	25.287	25.1141	25.6403	25.7455	25.6114	25.3227	25.3101
Q9CXW4	#N/A	#N/A	Rpl11		25.6714	26.8231	26.5581	26.722	26.6457	26.196	26.3039	26.3954	26.1602	26.3634	26.3852	26.4463	26.255	25.8881	26.4218	26.3509	26.5212	26.2865	26.3983	26.1883
P35979	#N/A	#N/A	Rpl12		25.0486	25.615	25.6529	25.9969	25.5864	25.6366	25.4703	25.4687	25.4664	25.5598	25.5762	25.7593	25.6746	25.0271	25.3907	25.4389	25.74	25.4685	25.6318	25.3641
P47963	#N/A	#N/A	Rpl13		24.8096	25.7477	25.6736	25.414	25.5345	25.4511	25.3224	25.6893	25.3988	24.9317	25.3952	24.5661	24.6014	24.0705	24.5948	25.4103	25.4665	25.4701	24.9643	24.4222
P19253;A0A1B0GSB2;A0A1B0GSC2;A0A1B0GSL5;A0A1B0GRH1	#N/A	#N/A	Rpl13a		24.8727	25.516	25.5737	25.37	25.4136	25.3707	25.4733	25.6483	25.2408	25.0892	25.2891	24.5135	24.6584	23.8406	24.8771	25.3208	25.3848	25.4541	24.964	24.4587
P19253;A0A1B0GSB2;A0A1B0GSQ6;A0A1B0GS68;A0A1B0GTA1	#N/A	#N/A	Rpl13a		21.5729		21.5144													21.5437
Q9CR57	#N/A	#N/A	Rpl14		23.1411	24.0793	24.0218	23.9963	24.119	23.8167	23.7521	23.9299	23.86	23.4366	23.6348	23.1428	22.9658	22.3398	23.178	23.7474	23.9774	23.8474	23.4047	22.8279
Q9CZM2	#N/A	#N/A	Rpl15		23.263	23.9411	24.0273	23.7542	23.3598	23.5994	24.0335	24.2815	24.3697	23.6686	23.7593	22.6924	22.4723	22.2209	23.0628	23.7438	23.5711	24.2282	23.3734	22.5854
Q6ZWZ7;Q9CPR4	#N/A	#N/A	Rpl17		23.1526	23.5573	24.4732	23.2383	23.6165	23.6308	23.0028	23.9916	23.8533	23.5837	23.7604	23.2919	22.5639		22.6204	23.7277	23.4952	23.6159	23.5453	22.5922
P35980;A0A1B0GSS8;A0A1B0GSA8	#N/A	#N/A	Rpl18		25.0073	25.6187	25.5739	25.2677	24.8714	24.9975	25.3386	25.9022	25.6428	24.7936	25.2278	24.6239	24.3819	24.3025	24.731	25.4	25.0455	25.6279	24.8817	24.4718
A0A1D5RM85;P62717;A0A1D5RLW5;A0A1D5RME4	#N/A	#N/A	Rpl18a		23.7999	23.6488	23.2108	24.0541	23.6981	23.5599	23.5751	23.958	23.4735	23.2861	24.5758	23.101	23.1451		23.0043	23.5532	23.7707	23.6689	23.6543	23.0747
A0A1D5RM85;P62717;A0A1D5RM79;A0A1D5RMC7	#N/A	#N/A	Rpl18a		21.8355	22.2665	21.7324	22.5568	21.2841	21.3318	21.242	21.5733	21.8196	21.7845	22.3261		21.9392		21.8832	21.9448	21.7242	21.545	22.0553	21.9112
A2A547;P84099	#N/A	#N/A	Rpl19		24.0246	24.5633	24.5961	24.0678	24.109	24.1634	24.2375	24.7747	24.4043	23.8639	24.1334	23.1778	23.2599	22.7438	23.3522	24.3946	24.1134	24.4722	23.725	23.1186
Q9CQM8;O09167	#N/A	#N/A	Rpl21		24.6692	25.3173	25.4543	25.3154	25.0276	24.9661	24.6468	25.0571	24.8967	24.7786	24.8394	24.3665	24.3174	23.3218	24.3993	25.1469	25.103	24.8669	24.6615	24.0128
P67984	#N/A	#N/A	Rpl22		23.9672	25.0104	25.1678	24.8187	24.7167	24.7103	24.5001	24.6064	24.3079	24.1685	24.5037	23.9842	24.231	24.2728	24.2104	24.7151	24.7486	24.4715	24.2188	24.2381
Q9D7S7	#N/A	#N/A	Rpl22l1		25.1997	26.0832	26.0408	26.0727	25.9746	25.9058	25.5802	26.0712	25.599	25.5692	26.0253	25.5022	26.0593	25.7222	25.4626	25.7746	25.9844	25.7502	25.6989	25.748
P62830	#N/A	#N/A	Rpl23		23.1353	23.6533	23.6538	23.5129	23.8207	23.6796	23.196	23.8397	23.5047	23.1947	23.4291	22.6981	22.7802	22.8437	22.7703	23.4808	23.6711	23.5135	23.1073	22.7981
P62751	#N/A	#N/A	Rpl23a		24.754	25.61	25.5351	25.7141	25.4752	25.3856	25.373	25.7362	25.4921	25.1926	25.5034	24.7996	24.8305	24.3741	24.9399	25.2997	25.525	25.5338	25.1652	24.7148
Q8BP67	#N/A	#N/A	Rpl24		23.2501	24.2413	24.3256	24.0092	24.1309	24.0682	23.809	23.9403	23.733	23.6648	24.088	23.3623	23.1458	23.1939	23.1539	23.939	24.0694	23.8275	23.705	23.1645
B1ARA3;P61255	#N/A	#N/A	Rpl26		23.5994	23.5397	22.6709	23.0005	22.9805	23.2401	22.6952	23.0274	23.586	23.2494	22.988	22.1058	22.2791	23.2972	21.961	23.27	23.0737	23.1029	22.7811	22.5125
P61358	#N/A	#N/A	Rpl27		24.3919	24.5164	24.8655	24.3879	24.1769	24.2861	24.4595	24.8809	24.0788	24.1347	24.5133	24.0155	24.1483	23.3363	24.0745	24.5913	24.2836	24.4731	24.2212	23.853
[truncated: 888 more rows]

## Sheet: core matrisome
Gene Symbol	Category		Gene Name	Synonyms	MGI_IDs	MGI_IDs Links	UniProt_IDs	Refseq_IDs	Notes
5430419D17Rik	ECM Glycoproteins		RIKEN cDNA 5430419D17 gene	-	MGI:1918645	MGI:1918645	Q8BZE1	NP_780375.2
Abi3bp	ECM Glycoproteins		ABI gene family, member 3 (NESH) binding protein	5033411B22Rik|AI506287|BG172926|D930038M13Rik|MGC1	MGI:2444583	MGI:2444583	B2RWZ0:E9Q8E3:Q59IW5:Q59IW6:Q59IW7:Q59IW8:Q59IW9:Q8BKQ1:Q8BLU9:Q8BUA2:Q8R0M1	NP_001014421.2:NP_001014424.1:NP_001014423.1:NP_001014422.1:NP_001014421.2:NP_848905.2
Adipoq	ECM Glycoproteins		adiponectin, C1Q and collagen domain containing	30kDa|APN|Acdc|Acrp30|GBP28|adipo|apM1	MGI:106675	MGI:106675	E9PWU4:Q60994:Q8BRW2	NP_033735.3
Aebp1	ECM Glycoproteins		AE binding protein 1	ACLP	MGI:1197012	MGI:1197012	Q640N1	NP_033766.2
Agrn	ECM Glycoproteins		agrin	Agrin	MGI:87961	MGI:87961	A2ASQ1:M0QWP1:O08860:Q52L98:Q5EBX5:Q6PCM6:Q80V56:Q8K326:Q91XS3:Q99KT4:Q9ERP2:Z4YJS5:Z4YK85	NP_067617.3
Ambn	ECM Glycoproteins		ameloblastin	MGC107285	MGI:104655	MGI:104655	O55189:Q5M8P3:Q9CU73	NP_033794.1:XP_006534796.1
Amelx	ECM Glycoproteins		amelogenin X chromosome	ALGN|AMGL|AMGX|Amel|Amg	MGI:88005	MGI:88005	P63277:Q5MAQ9:Q6PCW7:R9W2T8	NP_001075447.1:NP_001277300.1:NP_033796.1:XP_006528755.1:NP_001075447.1:NP_001277300.1:NP_033796.1
AW551984	ECM Glycoproteins		expressed sequence AW551984	BCSC-1 |3222402N16	MGI:2143322	MGI:2143322	D3Z518:D3Z5E6:Q6P8K4:Q8BGF0:Q8C1D4	NP_001186485.1:NP_848852.1:XP_006510367.1:NP_001186485.1
Bglap2	ECM Glycoproteins		bone gamma-carboxyglutamate protein 2	Bglap1|Bgp|Og2|mOC-B	MGI:88157	MGI:88157	P86547	NP_001027469.2
Bglap3	ECM Glycoproteins		bone gamma-carboxyglutamate protein, related sequence 1	AI461847|MGC123552|ORG|mOC-X|Bglap-rs1	MGI:88155	MGI:88155	P54615:Q78H72	NP_112736.3:XP_006501001.1:NP_112736.3
Bmper	ECM Glycoproteins		BMP-binding endothelial regulator	3110056H04Rik|CV-2|Crim3|Cv2	MGI:1920480	MGI:1920480	Q8CJ69	NP_082748.1	Growth Factor-binding
Bsph1	ECM Glycoproteins		binder of sperm protein homolog 1	Gm767	MGI:2685613	MGI:2685613	B7ZWD1:Q3UW26	XP_006540164.1:NP_001028590.1
Bsph2	ECM Glycoproteins		RIKEN cDNA 9230107M04 gene	Bsph2|Bsph2a|9230107M04Rik	MGI:1924934	MGI:1924934	Q0Q236	NP_001074411.1
Cdcp2	ECM Glycoproteins		CUB domain containing protein 2	D030010E02Rik	MGI:3045328	MGI:3045328	Q8BQH6	NP_766461.1:XP_006503150.1
Cilp	ECM Glycoproteins		cartilage intermediate layer protein, nucleotide pyrophosphohydrolase	9830114D16|C130036G17Rik	MGI:2444507	MGI:2444507	D6RD06:Q66K08	NP_775561.1
Cilp2	ECM Glycoproteins		cartilage intermediate layer protein 2	1110031K21Rik|AA407300|CLIP-2	MGI:1915959	MGI:1915959	D3Z7H8:Q3V4C8	NP_081094.2
Coch	ECM Glycoproteins		coagulation factor C homolog (Limulus polyphemus)	AW122937|Coch-5B2|D12H14S564E	MGI:1278313	MGI:1278313	Q3U0Z1:Q62507	NP_001185764.1:NP_031754.1
Col26a1	ECM Glycoproteins		EMI domain containing 2	9430032K24Rik|BC002218|Col26a|Col26a1|Emu2|MGC7475|Emid2	MGI:2155345	MGI:2155345	Q91VF6:Q99LU7	NP_077794.2:XP_006504424.1
Colq	ECM Glycoproteins		collagen-like tail subunit (single strand of homotrimer) of asymmetric acetylcholinesterase	MGC130387	MGI:1338761	MGI:1338761	D3Z1C2:E9PVR3:O35348:Q3KNA4	XP_006519256.1:NP_034067.2	Basement Membrane
Comp	ECM Glycoproteins		cartilage oligomeric matrix protein	TSP5	MGI:88469	MGI:88469	A1A557:A2VCQ0:Q9R0G6	NP_057894.2
Creld1	ECM Glycoproteins		cysteine-rich with EGF-like domains 1	AI843811	MGI:2152539	MGI:2152539	A8C1T7:Q91XD7	NP_598691.1:NP_598691.1
Creld2	ECM Glycoproteins		cysteine-rich with EGF-like domains 2	5730592L21Rik|C85758	MGI:1923987	MGI:1923987	Q9CYA0	NP_083996.1
Crim1	ECM Glycoproteins		cysteine rich transmembrane BMP regulator 1 (chordin like)	AU015004	MGI:1354756	MGI:1354756	Q3TWP4:Q8BS96:Q9JLL0	NP_056615.1
Crispld1	ECM Glycoproteins		cysteine-rich secretory protein LCCL domain containing 1	Cocoacrisp|Lcrisp1	MGI:1934666	MGI:1934666	E0CYY0:Q8CGD2	NP_113579.2:XP_006495655.1:XP_006495656.1
Crispld2	ECM Glycoproteins		cysteine-rich secretory protein LCCL domain containing 2	1810049K24Rik|Lcrisp2|Lgl1|MGC116029|coffeecrisp	MGI:1926142	MGI:1926142	Q8BZQ2	NP_084485.1:XP_006531570.1:XP_006531571.1:XP_006531572.1
Ctgf	ECM Glycoproteins		connective tissue growth factor	Ccn2|Fisp12|Hcs24|fisp-12	MGI:95537	MGI:95537	H3BJW0:H3BK14:P29268	NP_034347.2	CCN Family
Cthrc1	ECM Glycoproteins		collagen triple helix repeat containing 1	1110014B07Rik	MGI:1915838	MGI:1915838	A2RRY6:B7ZMQ8:Q9D1D6	NP_081054.1
Cyr61	ECM Glycoproteins		cysteine rich protein 61	AI325051|CCN1|Igfbp10	MGI:88613	MGI:88613	P18406:Q3TX21	NP_034646.1:NP_034646.1	CCN Family
Ddx26b	ECM Glycoproteins		DEAD/H (Asp-Glu-Ala-Asp/His) box polypeptide 26B	4930535D10Rik|6330505F04Rik|D130066O12	MGI:2442593	MGI:2442593	E9PXU1:F6RIR5:F6WNG1:Q8BND4:Q8CCX8:Q8VE44	NP_766367.1
Dmbt1	ECM Glycoproteins		deleted in malignant brain tumors 1	CRP|CRP-[a]|CRP-[b]|Crpd|DBMT1|gp300	MGI:106210	MGI:106210	B6V683:E9QPG8:Q60997	NP_031795.2
Dmp1	ECM Glycoproteins		dentin matrix protein 1	AV020965|Dmp|MGC130441|PP	MGI:94910	MGI:94910	O55188:Q2HJ09	NP_058059.2:XP_006534829.1
Dpt	ECM Glycoproteins		dermatopontin	1810032B19Rik|5033416F05Rik|EQ-1|Eq1	MGI:1928392	MGI:1928392	Q9QZZ6	NP_062733.1
Dspp	ECM Glycoproteins		dentin sialophosphoprotein	Dmp2|Dmp3|Dpp|Dsp|MGC124498	MGI:109172	MGI:109172	A1L2Z1:E9Q9Z9:P97399:Q1JQ89	NP_034210.2
Ecm1	ECM Glycoproteins		extracellular matrix protein 1	AI663821|p85	MGI:103060	MGI:103060	B7ZNR0:D3YV22:D3YV64:D3YZV0:D3Z038:D3Z0U9:D3Z772:F8WI14:Q3TDX7:Q3TXB7:Q61508	NP_001239582.1:NP_001239582.1:NP_031925.2:NP_031925.2
Ecm2	ECM Glycoproteins		extracellular matrix protein 2, female organ and adipocyte specific	9030618O22Rik|BC065151|MGC107322|tenonectin	MGI:3039578	MGI:3039578	Q5FW85:Q9D314	NP_001012324.1
Edil3	ECM Glycoproteins		EGF-like repeats and discoidin I-like domains 3	Del-1|Del1	MGI:1329025	MGI:1329025	O35474:Q8C4U8:Q8C8K0	NP_001033076.1:NP_034233.1:NP_034233.1:NP_001033076.1:NP_034233.1
Efemp1	ECM Glycoproteins		epidermal growth factor-containing fibulin-like extracellular matrix protein 1	MGC37612	MGI:1339998	MGI:1339998	F6ZFS0:Q3TRR8:Q8BPB5:Q8K0J4:Q8R1U8	NP_666127.2:XP_006514723.1	Fibulin
Efemp2	ECM Glycoproteins		epidermal growth factor-containing fibulin-like extracellular matrix protein 2	0610011K11Rik|MBP1	MGI:1891209	MGI:1891209	E9PYW6:E9Q1U0:E9Q2A0:E9Q2T8:E9Q3F3:E9Q3N9:E9Q8E0:F6R0V7:F6Z1C2:F7AYH6:G5E8D6:Q542X5:Q9JM06:Q9WVJ9	NP_001157824.1:NP_001157824.1:NP_067449.3:XP_006531871.1:NP_067449.3:XP_006531871.1	Fibulin
Egfem1	ECM Glycoproteins		RIKEN cDNA 6130401L20 gene	6130401L20Rik	MGI:1922990	MGI:1922990	B7ZCE7:B7ZCE9:D3YVN3:D3YYS1:F6ZMV2:Q8C088:Q9CXD8	NP_083688.1:NP_001161220.1:NP_083688.1:NP_083688.1
Egflam	ECM Glycoproteins		EGF-like, fibronectin type III and laminin G domains	5930412K08|AU040377	MGI:2146149	MGI:2146149	E0CXM4:Q4VBE4	NP_001276425.1:NP_848863.1:XP_006520053.1
Eln	ECM Glycoproteins		elastin	AI385707|AI480567|E030024M20Rik	MGI:95317	MGI:95317	P54320	NP_031951.2
Emid1	ECM Glycoproteins		EMI domain containing 1	AW122071|CO-5|Emu1	MGI:2155091	MGI:2155091	E0CY77:F6U7K9:F6YMU2:F7BCQ7:Q5SUT2:Q8VDH3:Q91VF5	NP_542162.1:NP_542162.1
Emilin1	ECM Glycoproteins		elastin microfibril interfacer 1	5830419M17Rik|AW229038|BB105748|EMILIN-1|gp115	MGI:1926189	MGI:1926189	Q3U254:Q3USG5:Q3UUU0:Q99K41	NP_598679.1
Emilin2	ECM Glycoproteins		elastin microfibril interfacer 2	FOAP-10	MGI:2389136	MGI:2389136	D0ESZ4:Q3TBC8:Q3TBD3:Q3TCC1:Q3TDB5:Q3TDP9:Q3U1J9:Q8K482	XP_006524348.1:NP_660140.1:NP_660140.1
Emilin3	ECM Glycoproteins		elastin microfibril interfacer 3	1110013O17Rik|EMILIN-T|Emilin5	MGI:2389142	MGI:2389142	A2A4B4:P59900	NP_001278074.1:NP_001278074.1:NP_878260.1
Fbln1	ECM Glycoproteins		fibulin 1	-	MGI:95487	MGI:95487	B2CQD6:Q08879:Q3TW70:Q3TWK8	NP_034310.2:NP_034310.2:XP_006520500.1:NP_034310.2	Fibulin
Fbln2	ECM Glycoproteins		fibulin 2	5730577E14Rik	MGI:95488	MGI:95488	D3Z5B0:D3Z5S2:P37889:Q3TGL4:Q99K58	NP_032018.2:XP_006505593.1:NP_001074906.1	Fibulin
Fbln5	ECM Glycoproteins		fibulin 5	A55|DANCE|EVEC	MGI:1346091	MGI:1346091	Q9WVH9	NP_035942.1	Fibulin
Fbln7	ECM Glycoproteins		fibulin 7	1600015H20Rik|AI464334|TM14	MGI:1917620	MGI:1917620	Q501P1:Q80WW7:Q99LM8	NP_077199.2	Fibulin
Fbn1	ECM Glycoproteins		fibrillin 1	AI536462|B430209H23|Fib-1|Tsk	MGI:95489	MGI:95489	A2AQ53:O88840:Q3TNW1:Q3TRZ5:Q60784:Q61554:Q7TMG6:Q99L19	NP_032019.2:XP_006498810.1
Fbn2	ECM Glycoproteins		fibrillin 2	BC063774|Fib-2|KIAA4226|mKIAA4226|sne|sy	MGI:95490	MGI:95490	Q571J3:Q60789:Q61555	NP_034311.2:XP_006544558.1
Fga	ECM Glycoproteins		fibrinogen alpha chain	ENSMUSG00000059807|Fib	MGI:1316726	MGI:1316726	E9PV24:Q99K47	NP_001104518.1:NP_034326.1	Hemostasis
Fgb	ECM Glycoproteins		fibrinogen beta chain	2510049G14Rik	MGI:99501	MGI:99501	Q3TGR2:Q8K0E8	NP_862897.1:NP_862897.1	Hemostasis
Fgg	ECM Glycoproteins		fibrinogen gamma chain	3010002H13Rik|AI256424	MGI:95526	MGI:95526	Q3UEM7:Q3UER8:Q8VCM7	NP_598623.1:XP_006502484.1:NP_598623.1	Hemostasis
Fgl1	ECM Glycoproteins		fibrinogen-like protein 1	MGC37822|Mfire1	MGI:102795	MGI:102795	Q0P684:Q71KU9:Q8BUL3	NP_663569.2
Fgl2	ECM Glycoproteins		fibrinogen-like protein 2	AI385601|musfiblp	MGI:103266	MGI:103266	P12804:Q544K3	NP_032039.2:NP_032039.2
Fn1	ECM Glycoproteins		fibronectin 1	E330027I09|Fn|Fn-1|MGC117493	MGI:95566	MGI:95566	B7ZNJ1:B9EHT6:P11276:Q3TBB4:Q3TCF1:Q3TCL7:Q3UGY5:Q3UH17:Q3UHL6:Q3UHR1:Q3UZF9:Q4KL80:Q8R3F3:Q99KD0	NP_001263342.1:NP_001263340.1:NP_034363.1:NP_001263339.1:NP_001263342.1:NP_001263337.1:NP_001263341.1:NP_001263338.1:NP_001263339.1:NP_001263341.1:NP_001263337.1:NP_034363.1
Fndc1	ECM Glycoproteins		fibronectin type III domain containing 1	1110027O12Rik|1110051A18Rik|KIAA1866|mKIAA1866	MGI:1915905	MGI:1915905	E9PXG4:E9Q043:E9Q8V0:Q5DTU3:Q9CTD1	NP_001074885.1
Fndc7	ECM Glycoproteins		fibronectin type III domain containing 7	E230011A21Rik|MGC132926	MGI:2443535	MGI:2443535	A2AED3:F7A5B5:J3QMB8:Z4YMD2	NP_001159437.1:NP_796065.2
Fndc8	ECM Glycoproteins		fibronectin type III domain containing 8	4930466G16Rik	MGI:1926169	MGI:1926169	B2RQ03:Q9D2H8	NP_084500.1:NP_084500.1
Fras1	ECM Glycoproteins		Fraser syndrome 1 homolog (human)	E130113P14Rik|bl|mKIAA1500	MGI:2385368	MGI:2385368	Q80T14:Q8BPP7	NP_780682.3
Gas6	ECM Glycoproteins		growth arrest specific 6	Gas-6	MGI:95660	MGI:95660	Q61592	NP_062394.2
Gldn	ECM Glycoproteins		gliomedin	CRG-L2|Clom|Colm|Crgl2|Crlg2	MGI:2388361	MGI:2388361	Q08AT9:Q8BMF8	NP_796324.1
Hmcn1	ECM Glycoproteins		hemicentin 1	EG545370|Gm201	MGI:2685047	MGI:2685047	D3YXG0:D3Z2Q7:H3BJH2:Q8C716	NP_001019891.2	Fibulin
Hmcn2	ECM Glycoproteins		hemicentin 2	D030068H01|MGC31312|MGC49669	MGI:2677838	MGI:2677838	A2AJ76:F6VSY0	XP_006498568.1
Ibsp	ECM Glycoproteins		integrin binding sialoprotein	BSP|Bsp2	MGI:96389	MGI:96389	Q3TRM5:Q61711	NP_032344.2
Igfals	ECM Glycoproteins		insulin-like growth factor binding protein, acid labile subunit	ALS|Albs|KIAA4111|MGC150140|MGC150141|mKIAA4111	MGI:107973	MGI:107973	P70389:Q3KQP3:Q570Z9:Q791Q5	NP_032366.2	Growth Factor-binding
Igfbp1	ECM Glycoproteins		insulin-like growth factor binding protein 1	-	MGI:96436	MGI:96436	P47876:Q91WV8	NP_032367.3	Growth Factor-binding
Igfbp2	ECM Glycoproteins		insulin-like growth factor binding protein 2	AI255832|Igfbp-2	MGI:96437	MGI:96437	D3YU40:P47877:Q9D057	XP_006495770.1:NP_032368.2	Growth Factor-binding
Igfbp3	ECM Glycoproteins		insulin-like growth factor binding protein 3	AI649005|IGFBP-3|IGgfbp3	MGI:96438	MGI:96438	P47878:Q3UR87:Q8BP94	NP_032369.2:NP_032369.2	Growth Factor-binding
Igfbp4	ECM Glycoproteins		insulin-like growth factor binding protein 4	AI875747|Deb2|IGFBP-4	MGI:96439	MGI:96439	H3BJT2:H3BLB7:P47879:Q8BSM9	NP_034647.1	Growth Factor-binding
Igfbp5	ECM Glycoproteins		insulin-like growth factor binding protein 5	AI256729|AW208790|IGFBP-5|IGFBP-5P	MGI:96440	MGI:96440	Q07079:Q3TT49:Q3UQV0:Q99KY8	NP_034648.2:NP_034648.2	Growth Factor-binding
Igfbp6	ECM Glycoproteins		insulin-like growth factor binding protein 6	IGFBP-6	MGI:96441	MGI:96441	P47880	NP_032370.2	Growth Factor-binding
Igfbp7	ECM Glycoproteins		insulin-like growth factor binding protein 7	Fstl2|Mac25	MGI:1352480	MGI:1352480	A0A5E1:E9Q5D9:F8WH23:Q3U131:Q3UFA6:Q61581:Q811C8	NP_001152990.1:NP_032074.3:NP_032074.3	Growth Factor-binding
Igfbpl1	ECM Glycoproteins		insulin-like growth factor binding protein-like 1	2810011G06Rik|2810453O06Rik|IGFBPL	MGI:1933198	MGI:1933198	Q80W15	NP_061211.1	Growth Factor-binding
Igsf10	ECM Glycoproteins		immunoglobulin superfamily, member 10	6530405F15Rik|9030224D03|AA409708|AA536958|AI41462	MGI:1923481	MGI:1923481	Q3V1M1	NP_001156356.1:XP_006501528.1:XP_006501529.1:XP_006501530.1
Kcp	ECM Glycoproteins		kielin/chordin-like protein	AW060220|Crim2|Gm793	MGI:2141640	MGI:2141640	E0CYL0:E9QNB3:F6UH68:F7B5X1:F7DED4:F7DEV6:Q3U492:Q6PB40	NP_001025156.3	Growth Factor-binding
Lama1	ECM Glycoproteins		laminin, alpha 1	AA408497|Lama	MGI:99892	MGI:99892	F8VQ40:P19137	NP_032506.2:NP_032506.2	Laminin, Basement Membrane
Lama2	ECM Glycoproteins		laminin, alpha 2	5830440B04|KIAA4087|dy|mKIAA4087|mer|merosin	MGI:99912	MGI:99912	Q5DTP0:Q60675:Q7TQI9:Q8C9J2:Q8R145	NP_032507.2:NP_032507.2	Laminin, Basement Membrane
Lama3	ECM Glycoproteins		laminin, alpha 3	Lama3B|[a]3B	MGI:99909	MGI:99909	Q3UU65:Q61789	NP_034810.1:XP_006525753.1	Laminin, Basement Membrane
Lama4	ECM Glycoproteins		laminin, alpha 4	MGC141567	MGI:109321	MGI:109321	P97927:Q3ULY0:Q6PHW3:Q8BSJ0:Q91VV0:Q91YG8	NP_034811.2	Laminin, Basement Membrane
Lama5	ECM Glycoproteins		laminin, alpha 5	AA408760|AA408762|AI853660|[a]5|laminin-511|mKIAA0	MGI:105382	MGI:105382	Q3TZ05:Q61001:Q80VE8:Q8R3Y7	NP_001074640.1:NP_001074640.1	Laminin, Basement Membrane
Lamb1	ECM Glycoproteins		laminin B1 subunit 1	C77966|C80098|C81607|D130003D08Rik|Lamb-1|Lamb1-1	MGI:96743	MGI:96743	B9EKB0:E9PYT5:E9Q339:E9QN70:P02469:Q0V927:Q3TNZ8:Q3UHL7:Q3UR38:Q8K271:Q9CRX6	NP_032508.2:XP_006515056.1:NP_032508.2	Laminin, Basement Membrane
Lamb2	ECM Glycoproteins		laminin, beta 2	AW211941|Lamb-2|Lams	MGI:99916	MGI:99916	Q3USI2:Q61292	NP_032509.2:NP_032509.2:XP_006511711.1	Laminin, Basement Membrane
Lamb3	ECM Glycoproteins		laminin, beta 3	-	MGI:99915	MGI:99915	Q61087:Q61964:Q8C5B3	NP_001264857.1:NP_032510.2:XP_006497295.1:XP_006497296.1:NP_032510.2	Laminin, Basement Membrane
Lamc1	ECM Glycoproteins		laminin, gamma 1	Lamb2	MGI:99914	MGI:99914	F6SFQ3:F6TLW1:F8VQJ3:P02468:Q3TRH4:Q3UFZ9:Q3UNG0:Q3URV4:Q6PHM1	NP_034813.2	Laminin, Basement Membrane
Lamc2	ECM Glycoproteins		laminin, gamma 2	AA589349	MGI:99913	MGI:99913	G5E874:Q3UI29:Q61092:Q61965:Q9R086	NP_032511.3	Laminin, Basement Membrane
Lamc3	ECM Glycoproteins		laminin gamma 3	AI562206|AW240805	MGI:1344394	MGI:1344394	A2ATM9:Q99K04:Q9R0B6	NP_035966.2	Laminin, Basement Membrane
Lgi1	ECM Glycoproteins		leucine-rich repeat LGI family, member 1	BB130740	MGI:1861691	MGI:1861691	D3YW56:Q9JIA1	NP_064674.1
Lgi2	ECM Glycoproteins		leucine-rich repeat LGI family, member 2	mKIAA1916	MGI:2180196	MGI:2180196	Q50DZ7:Q8BYS1:Q8K4Z0	XP_006504027.1:NP_659194.1
Lgi3	ECM Glycoproteins		leucine-rich repeat LGI family, member 3	AI841179|AW049851	MGI:2182619	MGI:2182619	Q3V1R3:Q8K406	NP_660254.1:NP_660254.1
Lgi4	ECM Glycoproteins		leucine-rich repeat LGI family, member 4	Lgil3|MGC107385|clp	MGI:2180197	MGI:2180197	F7CXY1:Q3UYI9:Q4KMN2:Q8K1S1	NP_653139.2
Lrg1	ECM Glycoproteins		leucine-rich alpha-2-glycoprotein 1	1300008B03Rik|2310031E04Rik|Lrg|Lrhg|MGC102387	MGI:1924155	MGI:1924155	Q91XL1	NP_084072.1
Ltbp1	ECM Glycoproteins		latent transforming growth factor beta binding protein 1	9430031G15Rik|9830146M04|Ltbp-1|Tgfb	MGI:109151	MGI:109151	B1B1E2:Q8C6S0:Q8CG19:Q99PJ3	NP_064303.2:NP_996841.1:XP_006524418.1	Growth Factor-binding
Ltbp2	ECM Glycoproteins		latent transforming growth factor beta binding protein 2	AW208642|MGC144212	MGI:99502	MGI:99502	E9Q1D6:E9QNQ3:F6UFW9:F6WSP3:F6XGT5:O08999:Q0VD84	NP_038617.3:NP_038617.3	Growth Factor-binding
Ltbp3	ECM Glycoproteins		latent transforming growth factor beta binding protein 3	Ltbp2|mFLJ00070	MGI:1101355	MGI:1101355	F8VQ06:Q61810:Q9CVK2	NP_032546.2:NP_032546.2	Growth Factor-binding
Ltbp4	ECM Glycoproteins		latent transforming growth factor beta binding protein 4	2310046A13Rik|MGC175966	MGI:1321395	MGI:1321395	B2RU79:D3Z598:E9Q6B8:E9QPS5:F6W6Z0:Q3UGU1:Q8BXY5:Q8K4G1	NP_001107021.1:NP_783572.2	Growth Factor-binding
Matn1	ECM Glycoproteins		matrilin 1, cartilage matrix protein	CMP|Crtm|Mat1|matrilin-1	MGI:106591	MGI:106591	P51942	NP_034899.2
Matn2	ECM Glycoproteins		matrilin 2	Crtm2|MGC102477|matrilin-2	MGI:109613	MGI:109613	O08746:Q3TQ80:Q569V0:Q8C435:Q99K64	XP_006520086.1:NP_058042.2
Matn3	ECM Glycoproteins		matrilin 3	AV009181	MGI:1328350	MGI:1328350	O35701:Q6IR12	NP_034900.4
Matn4	ECM Glycoproteins		matrilin 4	matrilin-4	MGI:1328314	MGI:1328314	F2Z3U4:F2Z468:F2Z469:O89029	NP_001239492.1:NP_038620.2:NP_001239492.1
Mepe	ECM Glycoproteins		matrix extracellular phosphoglycoprotein with ASARM motif (bone)	Of45	MGI:2137384	MGI:2137384	Q3TYV1:Q3TYZ5:Q8K4L6:Q924I1	NP_444402.2
Mfap1a	ECM Glycoproteins		microfibrillar-associated protein 1A	4432409M24Rik|Mfap1	MGI:1914782	MGI:1914782	Q9CQU1	NP_001075444.1:NP_080496.1
Mfap1b	ECM Glycoproteins		microfibrillar-associated protein 1B	-	MGI:3694697	MGI:3694697	Q9CQU1	NP_001075444.1
Mfap2	ECM Glycoproteins		microfibrillar-associated protein 2	AI893631|Magp|Magp1	MGI:99559	MGI:99559	P55002:Q99PM0	NP_001155271.1:NP_032572.2
Mfap3	ECM Glycoproteins		microfibrillar-associated protein 3	2610509F16Rik|2700079M14Rik|AW536327	MGI:1924068	MGI:1924068	D3Z5B4:Q3U2S9:Q922T2	NP_663401.2:NP_850930.1:XP_006532913.1
Mfap4	ECM Glycoproteins		microfibrillar-associated protein 4	1110007F23Rik	MGI:1342276	MGI:1342276	Q9D1H9	NP_083844.1:XP_006534485.1
Mfap5	ECM Glycoproteins		microfibrillar associated protein 5	MAGP-2	MGI:1354387	MGI:1354387	D3YW93:D3Z0U1:D3Z3L7:D3Z4D7:F8WJ99:Q9QZJ6	XP_006506427.1:NP_056591.1
Mfge8	ECM Glycoproteins		milk fat globule-EGF factor 8 protein	AA408458|AI325141|MFG-E8|Mfgm|P47|SED1|lactadherin	MGI:102768	MGI:102768	P21956:Q3TDU5	NP_032620.2:NP_001038954.1
Mgp	ECM Glycoproteins		matrix Gla protein	Mglap	MGI:96976	MGI:96976	P19788:Q3TVX6:Q6NSS4:Q8VEK8	NP_032623.1
Mmrn1	ECM Glycoproteins		multimerin 1	4921530G03Rik|Emilin4|Mmrn	MGI:1918195	MGI:1918195	B2RPV6:B7ZMT5:G3UVV6	NP_001156979.1:NP_081889.1:NP_081889.1
Mmrn2	ECM Glycoproteins		multimerin 2	AA986839|ENDOGLYX1|Emilin3|EndoGlyx-1|MGC41271	MGI:2385618	MGI:2385618	A6H6E2	NP_694767.3
Ndnf	ECM Glycoproteins		RIKEN cDNA A930038C07 gene	epidermacan|A930038C07Rik	MGI:1915419	MGI:1915419	Q8C119	NP_765987.2:XP_006506591.1
Nell1	ECM Glycoproteins		NEL-like 1 (chicken)	B230343H07Rik|l7R6	MGI:2443902	MGI:2443902	D3YV40:D3YWD8:Q2VWQ2	NP_001032995.1
Nell2	ECM Glycoproteins		NEL-like 2 (chicken)	A330108N19Rik|R75516|mel91	MGI:1858510	MGI:1858510	Q61220:Q8BM06:Q8BM43	NP_001276582.1:XP_006521226.1
Nid1	ECM Glycoproteins		nidogen 1	A630025O17|Nid|entactin|entactin-1|nidogen-1	MGI:97342	MGI:97342	P10493	NP_035047.2	Basement Membrane
Nid2	ECM Glycoproteins		nidogen 2	AW547149|Ly111|NID-2|entactin-2|nidogen-2	MGI:1298229	MGI:1298229	O88322:Q3TPN0:Q3US45:Q3V4C0:Q8C6Z2:Q8R5G0	NP_032721.2:NP_032721.2:NP_032721.2:NP_032721.2	Basement Membrane
Nov	ECM Glycoproteins		nephroblastoma overexpressed gene	C130088N23Rik|CCN3	MGI:109185	MGI:109185	Q3U2X7:Q64299	NP_035060.1
Npnt	ECM Glycoproteins		nephronectin	1110009H02Rik|AA682063|AI314031|Nctn|POEM	MGI:2148811	MGI:2148811	D3YTX1:D3Z4D3:Q3TYB4:Q91V88	NP_001274032.1:NP_001274032.1:NP_001025007.1:NP_001274030.1:NP_001274031.1:NP_277060.2
Ntn1	ECM Glycoproteins		netrin 1	AI561871|BC019633|Netrin-1	MGI:105088	MGI:105088	B0QZL0:O09118	NP_032770.2
Ntn3	ECM Glycoproteins		netrin 3	Ntn2l	MGI:1341188	MGI:1341188	Q52KG2:Q9R1A3	NP_035077.1:NP_035077.1
Ntn4	ECM Glycoproteins		netrin 4	-	MGI:1888978	MGI:1888978	D3Z053:Q0VEM1:Q9JI33	NP_067295.2:NP_067295.2
Ntn5	ECM Glycoproteins		netrin 5	Gm484	MGI:2685330	MGI:2685330	Q3UQ22:S4R1A5:S4R1X6	NP_001028528.2:NP_001276622.1:NP_001276621.1:NP_001276622.1
Ntng1	ECM Glycoproteins		netrin G1	A930010C08Rik|AI853992|Lmnt1|MGC99878	MGI:1934028	MGI:1934028	F7CVQ1:F8WJ48:F8WJ50:F8WJ51:Q8BPN6:Q8R4G0:Q9CTQ0	NP_001156820.1:NP_001156821.1:NP_001156822.1:NP_001156823.1:NP_109624.1:NP_597995.1:XP_006502422.1:XP_006502423.1
Ntng2	ECM Glycoproteins		netrin G2	2610016D08Rik|Lmnt2	MGI:2159341	MGI:2159341	A2AKW8:A2AKX2:J3QNA0:Q8R4F1:V9GX85	NP_598007.1:NP_598007.1:NP_598008.1
Oit3	ECM Glycoproteins		oncoprotein induced transcript 3	EF-9|LZP	MGI:1201782	MGI:1201782	Q3U5T0:Q8R4V5	NP_035089.1
Otog	ECM Glycoproteins		otogelin	4932420K09|Otgn|twt	MGI:1202064	MGI:1202064	G3UWC8:O55225	NP_038652.2
Otogl	ECM Glycoproteins		predicted gene 6924	EG628870|Gm6924	MGI:3647600	MGI:3647600	F7A4A7	NP_001171038.1
Otol1	ECM Glycoproteins		predicted gene 414	Otol1|Gm414	MGI:2685260	MGI:2685260	Q4ZJM7	NP_001018041.2
Papln	ECM Glycoproteins		papilin, proteoglycan-like sulfated glycoprotein	E030033C16Rik	MGI:2386139	MGI:2386139	B7ZN28:Q9EPX2	NP_001192272.1:XP_006515568.1:NP_570957.2
Pcolce	ECM Glycoproteins		procollagen C-endopeptidase enhancer protein	-	MGI:105099	MGI:105099	D3YUE2:D3YWH0:D3YZE3:F6QJE1:Q3TX39:Q3UIP2:Q3UN82:Q61398	XP_006504621.1:NP_032814.2:NP_032814.2:NP_032814.2
Pcolce2	ECM Glycoproteins		procollagen C-endopeptidase enhancer 2	2400001O18Rik|Pcpe2	MGI:1923727	MGI:1923727	Q8R4W6	NP_083896.1
Postn	ECM Glycoproteins		periostin, osteoblast specific factor	AI747096|OSF-2|Osf2|PLF|PN|Periostin|peri	MGI:1926321	MGI:1926321	F7C9H0:Q3U4U1:Q62009:Q6GUA3	NP_001185694.1:NP_001185695.1:NP_056599.1:XP_006501716.1:XP_006501717.1
Pxdn	ECM Glycoproteins		peroxidasin homolog (Drosophila)	2310075M15Rik|C85409|E330004E07|VPO1|mKIAA0230	MGI:1916925	MGI:1916925	B2RX13:D3Z5M7:Q3UQ28:Q80U60	NP_852060.2
Reln	ECM Glycoproteins		reelin	reeler|rl	MGI:103022	MGI:103022	A1IH02:A1IH03:F6U2B2:Q148P9:Q60841:Q64FW1:Q8C978	NP_035391.2:XP_006535709.1
Rspo1	ECM Glycoproteins		R-spondin homolog (Xenopus laevis)	R-spondin|Rspondin	MGI:2183426	MGI:2183426	B1ASC1:Q9Z132	NP_619624.2:NP_619624.2
Rspo2	ECM Glycoproteins		R-spondin 2 homolog (Xenopus laevis)	2610028F08Rik|AA673245|D430027K22|ftls	MGI:1922667	MGI:1922667	Q8BFU0	NP_766403.1:XP_006520968.1
Rspo3	ECM Glycoproteins		R-spondin 3 homolog (Xenopus laevis)	2810459H04Rik|AW742308|Cristin1|MGC118442|Thsd2	MGI:1920030	MGI:1920030	Q2TJ95	NP_082627.3
Rspo4	ECM Glycoproteins		R-spondin family, member 4	A730099F22|A930029K19Rik	MGI:1924467	MGI:1924467	A0AUN1:Q0P5Y9:Q8BJ73	NP_001035779.1:NP_001035779.1
Sbspon	ECM Glycoproteins		predicted gene 106	Rpesp|Gm106	MGI:2684952	MGI:2684952	Q3UPR9	NP_001028460.1
Slamf6	ECM Glycoproteins		SLAM family member 6	KAL1|KAL1b|Ly108|NTB-A|NTBA|SF2000	MGI:1353620	MGI:1353620	C6ESQ1:Q18PG5:Q18PJ0:Q18PJ2:Q8C9E6:Q9ET39	XP_006496950.1:NP_109635.1:XP_006496948.1:NP_109635.1:XP_006496948.1
Slit1	ECM Glycoproteins		slit homolog 1 (Drosophila)	Slil1|mKIAA0813	MGI:1315203	MGI:1315203	E9Q117:E9Q2P0:E9QAW9:Q80TR4	NP_056563.2
Slit2	ECM Glycoproteins		slit homolog 2 (Drosophila)	Drad-1|E030015M03Rik|E130320P19Rik|KIAA4141|Slil3|	MGI:1315205	MGI:1315205	B2RX05:B7ZNW9:G3UWQ3:G3UXV6:G3UY21:G3UYX7:G3UZ61:G3UZ88:G3UZW0:G3X909:Q5DTL5:Q8BPJ0:Q9R1B9	XP_006503879.1:NP_001278157.1:NP_001278156.1:XP_006503878.1:NP_848919.3
Slit3	ECM Glycoproteins		slit homolog 3 (Drosophila)	Slil2	MGI:1315202	MGI:1315202	B2RX06:Q3UHN1:Q6ZQ39:Q9WVB4:Q9Z0Y6	NP_035542.2:NP_035542.2:NP_035542.2:NP_035542.2
Smoc1	ECM Glycoproteins		SPARC related modular calcium binding 1	2600002F22Rik|AI848508|SRG	MGI:1929878	MGI:1929878	D3Z3A3:E9QKW2:Q8BLY1	NP_071711.2:NP_001139689.1:NP_071711.2
Smoc2	ECM Glycoproteins		SPARC related modular calcium binding 2	1700056C05Rik|5430426J21Rik|Smoc2l	MGI:1929881	MGI:1929881	Q3TVR8:Q8CD91	NP_071710.2
Sned1	ECM Glycoproteins		sushi, nidogen and EGF-like domains 1	6720455I24Rik|AI197264|AI642697|D430044C15Rik|SST3	MGI:3045960	MGI:3045960	F6V5H4:Q3UTN9:Q70E20	NP_766051.4
Sparc	ECM Glycoproteins		secreted acidic cysteine rich glycoprotein	AA517111|BM-40	MGI:98373	MGI:98373	P07214:Q3TXI6:Q5NCU3:Q5NCU4:Q5NCU5	NP_033268.1:XP_006532729.1:NP_001277746.1:NP_001277746.1:NP_033268.1:XP_006532729.1
Sparcl1	ECM Glycoproteins		SPARC-like 1	Ecm2|Sc1|hevin|mast9	MGI:108110	MGI:108110	P70663:Q3TYD5:Q3UYK7	NP_034227.3:XP_006534830.1:XP_006534831.1:NP_034227.3:NP_034227.3
Spon1	ECM Glycoproteins		spondin 1, (f-spondin) extracellular matrix protein	AI666765|AW455831|BC020531|D330035F22Rik|FSP	MGI:2385287	MGI:2385287	Q3UYD7:Q8VCC9	NP_663559.1
Spon2	ECM Glycoproteins		spondin 2, extracellular matrix protein	2310045I24Rik|AI504350|M-spondin|Mindin|Mspondin	MGI:1923724	MGI:1923724	Q3TEM5:Q6KAS6:Q8BMS2:Q8VD28	NP_598664.3:XP_006503685.1
Spp1	ECM Glycoproteins		secreted phosphoprotein 1	AA960535|AI790405|Apl-1|BNSP|BSPI|Bsp|ETA-1|Eta|OP	MGI:98389	MGI:98389	D3Z116:D3Z4N2:D3Z513:F8WIP8:P10923:Q3TLP1:Q3TND2:Q3UBR1:Q3UZY3:Q547B5:Q6PKE3	NP_001191132.1:NP_001191162.1:NP_033289.2:NP_001191131.1:NP_001191162.1:NP_033289.2
Srpx	ECM Glycoproteins		sushi-repeat-containing protein	drs|drs-1|drs-2|mDRS-1|mDRS-2	MGI:1858306	MGI:1858306	A2BE45:Q9R0M3	NP_058607.1
Srpx2	ECM Glycoproteins		sushi-repeat-containing protein, X-linked 2	1110039C07Rik|SRP|SRPUL	MGI:1916042	MGI:1916042	Q8R054	NP_001077364.2:NP_081114.2
Sspo	ECM Glycoproteins		SCO-spondin	C79529|Scospondin	MGI:2674311	MGI:2674311	E9Q0I4:Q8CG65:Q8CG66	NP_775604.3
Svep1	ECM Glycoproteins		sushi, von Willebrand factor type A, EGF and pentraxin domain containing 1	1110021D17Rik|4833413O10Rik|AA387071|D430029O09Rik	MGI:1928849	MGI:1928849	A2AVA0	NP_073725.2
Tecta	ECM Glycoproteins		tectorin alpha	Tctna	MGI:109575	MGI:109575	B7ZWA6:O08523	NP_033373.2:XP_006510211.1:XP_006510212.1:XP_006510213.1
Tectb	ECM Glycoproteins		tectorin beta	Tctnb	MGI:109574	MGI:109574	D3Z273:D3Z3Y6:F6Z818:O08524:Q1HL20	NP_033374.2:XP_006526966.1:NP_033374.2:XP_006526966.1
Tgfbi	ECM Glycoproteins		transforming growth factor, beta induced	68kDa|AI181842|AI747162|Beta-ig|MGC150270|big-h3	MGI:99959	MGI:99959	A1L353:A1L354:P82198:Q3TAY9:Q3TDZ5:Q3UBG4:Q3UXJ2	NP_033395.1:NP_033395.1
Thbs1	ECM Glycoproteins		thrombospondin 1	TSP-1|TSP1|Thbs-1|tbsp1	MGI:98737	MGI:98737	P35441:Q3TP59:Q3TPD3:Q3TR40:Q80YQ1:Q8CGB2	XP_006499215.1:NP_035710.2
Thbs2	ECM Glycoproteins		thrombospondin 2	TSP2|Thbs-2	MGI:98738	MGI:98738	Q03350:Q7TMT3:Q8K2B7	NP_035711.2
Thbs3	ECM Glycoproteins		thrombospondin 3	TSP3|Thbs-3	MGI:98739	MGI:98739	D3Z6N1:E9PWF0:F6W6J3:Q05895	NP_038719.2
Thbs4	ECM Glycoproteins		thrombospondin 4	TSP4	MGI:1101779	MGI:1101779	B2RTL6:Q9Z1T2	NP_035712.1:NP_035712.1
Thsd4	ECM Glycoproteins		thrombospondin, type I, domain containing 4	AI585901|Adamtsl4|B230114P05Rik	MGI:2672033	MGI:2672033	B2RTG1:D3Z044:Q3UTY6:Q8C3I5	NP_001035516.2:NP_766032.1:XP_006510969.1:XP_006510970.1:XP_006510971.1
Tinag	ECM Glycoproteins		tubulointerstitial nephritis antigen	AI452335|TIN-ag	MGI:1349477	MGI:1349477	Q91XG7:Q9WUR0:V9GXH5	NP_036163.3
Tinagl1	ECM Glycoproteins		tubulointerstitial nephritis antigen-like 1	1110021J17Rik|AZ-1|AZ1|Arg1|Lcn7|TARP|Tinagl	MGI:2137617	MGI:2137617	H3BJ97:H3BKM8:Q4FJX7:Q99JR5	NP_001161805.1:NP_075965.2
Tnc	ECM Glycoproteins		tenascin C	AI528729|C130033P17Rik|Hxb|MGC144208|MGC144209|TN|	MGI:101922	MGI:101922	Q148T4:Q148T5:Q80YX0:Q80YX1:Q8C9Z1:Q9WUU4	NP_035737.2:XP_006537840.1:NP_035737.2:XP_006537837.1:NP_035737.2
Tnfaip6	ECM Glycoproteins		tumor necrosis factor alpha induced protein 6	TSG-6|Tnfip6|Tsg6	MGI:1195266	MGI:1195266	O08859:Q3USX6	NP_033424.1:NP_033424.1
Tnn	ECM Glycoproteins		tenascin N	Tnw|tenascin-W	MGI:2665790	MGI:2665790	E9Q1F6:Q70HX0:Q80Z71:Q8CHL2	NP_808507.2
Tnr	ECM Glycoproteins		tenascin R	J1-tenascin|TN-R|janusin|restrictin	MGI:99516	MGI:99516	Q8BYI9	NP_071707.2:XP_006496805.1:XP_006496806.1:XP_006496807.1
Tnxb	ECM Glycoproteins		tenascin XB	TN-MHC|Tnx|tenascin-X	MGI:1932137	MGI:1932137	A1L0S4:E9Q2T3:O35452:Q3TAQ2:Q3V5L4:Q62308	NP_112453.2
Tsku	ECM Glycoproteins		tsukushin	9530051K01Rik|E2ig4|Lrrc54|Tsk	MGI:2443855	MGI:2443855	Q08EE6:Q8CBR6	NP_001019790.1:NP_001162011.1:NP_001162012.1:NP_001162013.1:XP_006507895.1:XP_006507896.1:XP_006507897.1:XP_006507898.1:XP_006507899.1:XP_006507900.1:NP_001019790.1:NP_001162011.1:NP_001162012.1:NP_001162013.1:XP_006507895.1:XP_006507896.1:XP_006507897.1:XP_006507898.1:XP_006507899.1:XP_006507900.1
Tspear	ECM Glycoproteins		RIKEN cDNA C330046G03 gene	ORF65|Tnep1|C330046G03Rik	MGI:2671932	MGI:2671932	J3S6Y1	NP_001274003.1
Vit	ECM Glycoproteins		vitrin	1700052E02Rik|1700110E08Rik|2810429K11Rik	MGI:1921449	MGI:1921449	Q8VHI5	NP_001183957.1:NP_083089.1
Vtn	ECM Glycoproteins		vitronectin	AI256434|Vn	MGI:98940	MGI:98940	P29788	NP_035837.1	Hemostasis
Vwa1	ECM Glycoproteins		von Willebrand factor A domain containing 1	4932416A11Rik|WARP	MGI:2179729	MGI:2179729	Q8R2Z5	NP_680085.3
Vwa2	ECM Glycoproteins		von Willebrand factor A domain containing 2	Amaco	MGI:2684334	MGI:2684334	Q70UZ7:Q8CE01	NP_766428.2:NP_766428.2
Vwa3a	ECM Glycoproteins		von Willebrand factor A domain containing 3A	E030013G06Rik	MGI:3041229	MGI:3041229	E9Q0W9:F6YMQ0:F6Z0V3:Q3UVV9	NP_808365.2:XP_006507758.1:XP_006507759.1
Vwa3b	ECM Glycoproteins		von Willebrand factor A domain containing 3B	4921511C04Rik|A230074B11Rik|Gm555|MGC182824	MGI:1918103	MGI:1918103	I6L9D7:Q810N7:Q8BH17:Q8C5X5:Q9D5X0	XP_006496441.1:XP_006496442.1:XP_006496443.1:XP_006496444.1:XP_006496445.1:XP_006496444.1
Vwa5a	ECM Glycoproteins		von Willebrand factor A domain containing 5A	5830475I06Rik|AW552491|BCSC-1|E130119J22|Loh11cr2a	MGI:1915026	MGI:1915026	D3Z671:F6TIL5:Q99KC8	NP_001139429.1:NP_766355.3
Vwa5b1	ECM Glycoproteins		von Willebrand factor A domain containing 5B1	4931403E03Rik	MGI:1922968	MGI:1922968	A9Z1V5:B1AZ81:E9Q709:F7D0T1	NP_083677.1:XP_006539306.1:XP_006539307.1:NP_083677.1:XP_006539306.1:XP_006539307.1
Vwa5b2	ECM Glycoproteins		von Willebrand factor A domain containing 5B2	BB182430|EG328644|Gm1738|Gm931|MGC130431|MGC180294	MGI:2681859	MGI:2681859	E0CZ01:F2Z3U9:Q3UR50	NP_001138425.1:NP_872574.2:XP_006522361.1
Vwa7	ECM Glycoproteins		DNA segment, Chr 17, human D6S56E 3	C6orf27|G7c|NG37|D17H6S56E-3	MGI:1306798	MGI:1306798	B2RQ76:B9EJA5:Q9JHA8	NP_613048.1:XP_006524439.1:XP_006525438.1:NP_613048.1
Vwa9	ECM Glycoproteins		RIKEN cDNA 2010321M09 gene	2010321M09Rik	MGI:1917132	MGI:1917132	Q8R3P6	NP_001071099.1:NP_780362.2:XP_006511491.1:XP_006511492.1
Vwce	ECM Glycoproteins		von Willebrand factor C and EGF domains	1300015B04Rik	MGI:1919018	MGI:1919018	Q3U515:Q80V54	NP_082189.1
Vwde	ECM Glycoproteins		von Willebrand factor D and EGF domains	Gm467	MGI:2685313	MGI:2685313	Q6DFV8	NP_001013779.2
Vwf	ECM Glycoproteins		Von Willebrand factor homolog	6820430P06Rik|AI551257|B130011O06Rik|C630030D09|F8	MGI:98941	MGI:98941	A2VCN5:E9QPU1:Q2I0J7:Q2I0J8:Q3TD35:Q3TPE1:Q3U017:Q8CIZ8:S4R195	XP_006505980.1:NP_035838.3	Hemostasis
Wisp1	ECM Glycoproteins		WNT1 inducible signaling pathway protein 1	AW146261|Elm1	MGI:1197008	MGI:1197008	D3Z6X6:O54775:Q3UFJ5	NP_061353.1:NP_061353.1	CCN Family
Wisp2	ECM Glycoproteins		WNT1 inducible signaling pathway protein 2	Ccn5|Crgr4|Ctgfl|Rcop1	MGI:1328326	MGI:1328326	A2AHD1:Q9Z0G4	NP_058569.2:NP_058569.2	CCN Family
Wisp3	ECM Glycoproteins		WNT1 inducible signaling pathway protein 3	ENSMUSG00000062074|Gm735|WISP-3	MGI:2685581	MGI:2685581	D3Z5L9	NP_001120848.1	CCN Family
Zp1	ECM Glycoproteins		zona pellucida glycoprotein 1	-	MGI:103073	MGI:103073	F7CW32:Q059L1:Q62005	NP_033606.2:NP_033606.2
Zp2	ECM Glycoproteins		zona pellucida glycoprotein 2	Zp-2	MGI:99214	MGI:99214	P20239:Q3UX44:Q6IR45	NP_035905.1:XP_006507651.1:XP_006507652.1
Zp3	ECM Glycoproteins		zona pellucida glycoprotein 3	Zp-3	MGI:99215	MGI:99215	F6VD35:P10761:Q3V2B5	NP_035906.1
Zp3r	ECM Glycoproteins		zona pellucida 3 receptor	AV264399|SP56	MGI:104965	MGI:104965	E9PVX4:E9PZ07:G3X970:Q0VET1:Q60736	NP_033607.2:NP_033607.2
Zpld1	ECM Glycoproteins		zona pellucida like domain containing 1	9430016A21Rik	MGI:2443415	MGI:2443415	Q8BGZ8	NP_848835.1:XP_006522194.1:XP_006522195.1:XP_006522196.1
Col10a1	Collagens		collagen, type X, alpha 1	Col10a-1	MGI:88445	MGI:88445	Q05306	NP_034055.1
Col11a1	Collagens		collagen, type XI, alpha 1	C530001D20Rik|cho	MGI:88446	MGI:88446	E9PVT8:Q3TST6:Q3TTT4:Q3UST0:Q61245:Q61246:Q8C4S5:Q8C6X0:V9GWX8	NP_031755.2:NP_031755.2
Col11a2	Collagens		collagen, type XI, alpha 2	-	MGI:88447	MGI:88447	I7HJS8:I7HPY2:Q3UUU1:Q64739	NP_034056.1:NP_034056.1:XP_006523627.1:XP_006523628.1:XP_006523629.1:XP_006523630.1:XP_006523632.1:XP_006523633.1:XP_006525350.1:XP_006525351.1:XP_006525352.1:XP_006525353.1:XP_006525355.1:XP_006525356.1
Col12a1	Collagens		collagen, type XII, alpha 1	AW743884	MGI:88448	MGI:88448	E9PX70:F6WIM8:J3KMS9:Q3TNZ7:Q60847	NP_001277237.1:XP_006510861.1	FACIT
Col13a1	Collagens		collagen, type XIII, alpha 1	-	MGI:1277201	MGI:1277201	D3Z7B8:D3Z7B9:F6Y6J7:Q8CD80:Q8K036:Q9R1N9	XP_006513235.1:NP_031757.1
Col14a1	Collagens		collagen, type XIV, alpha 1	5730412L22Rik|AW108078	MGI:1341272	MGI:1341272	B7ZNH7:F7D5Y4:K3W4R4:Q80X19	NP_851794.3:XP_006520447.1:XP_006520448.1	FACIT
Col15a1	Collagens		collagen, type XV, alpha 1	-	MGI:88449	MGI:88449	A2AJY2:A2AJY4:A2AJY5:A2AJY6:A2AJY7:O35206	NP_034058.2	Basement Membrane
Col16a1	Collagens		collagen, type XVI, alpha 1	2700007F12Rik|A530052M23Rik|AI838662|CA1F	MGI:1095396	MGI:1095396	A3KFV1:A3KFV2:A3KFV6:A3KFV7:E9Q0X4:Q8BLX7:Q8CIF9:Q8K388	NP_082542.3	FACIT
Col17a1	Collagens		collagen, type XVII, alpha 1	BP180|Bpag|Bpag2	MGI:88450	MGI:88450	Q07563	NP_001277754.1:NP_031758.2
Col18a1	Collagens		collagen, type XVIII, alpha 1	endostatin	MGI:88451	MGI:88451	D3Z556:D3Z5C2:E9QPX1:P39061	XP_006513236.1:NP_001103461.1:NP_034059.2	Basement Membrane
Col19a1	Collagens		collagen, type XIX, alpha 1	-	MGI:1095415	MGI:1095415	F8WHV4:Q0VF58	NP_031759.2:XP_006495708.1	FACIT
Col1a1	Collagens		collagen, type I, alpha 1	Col1a-1|Cola-1|Cola1|Mov-13|Mov13	MGI:88467	MGI:88467	P11087:Q60785:Q99LL6	NP_031768.2
Col1a2	Collagens		collagen, type I, alpha 2	AA960264|AI325291|Col1a-2|Cola-2|Cola2|oim	MGI:88468	MGI:88468	E0CXI2:Q01149:Q3TP88:Q3TU64:Q3TUE2:Q3TX57:Q91VL4	NP_031769.2:NP_031769.2
Col20a1	Collagens		collagen, type XX, alpha 1	1700051I12Rik	MGI:1920618	MGI:1920618	F6UFI2:F6ZXI1:F6ZZM4:Q923P0	NP_082794.1	FACIT
Col22a1	Collagens		collagen, type XXII, alpha 1	2310067L16Rik|C80743	MGI:1916950	MGI:1916950	E0CYH5:E9Q7P1:F6TGL6:Q9CV06	NP_081450.1:XP_006521444.1:XP_006521445.1	FACIT
Col23a1	Collagens		collagen, type XXIII, alpha 1	2810458L13Rik|AI429655	MGI:2653243	MGI:2653243	B1ATK5:Q8K4G2	NP_700442.2
Col24a1	Collagens		collagen, type XXIV, alpha 1	5430404K19Rik|MGC107332	MGI:1918605	MGI:1918605	D3Z1L7:Q30D77:Q569E3:Q7TSP8:Q9D3N3	NP_082046.2:XP_006502160.1:XP_006502161.1
Col25a1	Collagens		collagen, type XXV, alpha 1	2700062B08Rik	MGI:1924268	MGI:1924268	A0PJC4:B2RQR7:E9Q5L6:Q99MQ5:V9GWX5	NP_001231881.1:NP_084114.2:NP_942004.1:NP_084114.2
Col27a1	Collagens		collagen, type XXVII, alpha 1	5730512J02Rik|AI449266|mKIAA1870	MGI:2672118	MGI:2672118	Q5QNQ9:V9GXJ0:V9GXJ7	NP_079961.3
Col28a1	Collagens		collagen, type XXVIII, alpha 1	Col28|Gm466	MGI:2685312	MGI:2685312	Q2UY11	NP_001032954.1:XP_006505094.1:XP_006505095.1
Col2a1	Collagens		collagen, type II, alpha 1	Col2|Col2a|Col2a-1|Del1|Dmm|MGC90638	MGI:88452	MGI:88452	D3Z7T2:P28481	NP_001106987.2:NP_112440.2
Col3a1	Collagens		collagen, type III, alpha 1	AW550625|Col3a-1|KIAA4231|MMS10-W|Ms10w|mKIAA4231	MGI:88453	MGI:88453	P08121:Q3TVI5:Q3TW25:Q3UH72:Q5DTG2:Q7TT32:Q8BJU6:Q8BKY2:Q8BLW4:Q8BMR6:Q8K173:Q9CSB7	NP_034060.2:NP_034060.2
Col4a1	Collagens		collagen, type IV, alpha 1	Bru|Col4a-1|Del(8)44H|Raw|Svc	MGI:88454	MGI:88454	P02463	NP_034061.2	Basement Membrane
Col4a2	Collagens		collagen, type IV, alpha 2	AU019502|Col4a-2|MGC7371|canstatin	MGI:88455	MGI:88455	B2RQQ8:D3YV27:P08122	NP_034062.3:NP_034062.3	Basement Membrane
Col4a3	Collagens		collagen, type IV, alpha 3	[a]3(IV)|alpha3(IV)|tumstatin	MGI:104688	MGI:104688	F6RIS8:M0QWQ2:Q9QZS0	NP_031760.2	Basement Membrane
Col4a4	Collagens		collagen, type IV, alpha 4	E130010M05Rik|[a]4(IV)	MGI:104687	MGI:104687	Q3UQE0:Q8BPT9:Q9QZR9	NP_031761.1	Basement Membrane
Col4a5	Collagens		collagen, type IV, alpha 5	-	MGI:88456	MGI:88456	F7CK55:P70165:Q3TP61:Q61436:Q63ZW6:Q80V57:Q8BNS7:Q9ESQ2	NP_001156627.1:NP_031762.2	Basement Membrane
Col4a6	Collagens		collagen, type IV, alpha 6	BB116301	MGI:2152695	MGI:2152695	B1AVK5:Q3TNM7:Q6PFB1:Q99K97:Q9ESQ1	NP_444415.2:NP_444415.2	Basement Membrane
Col5a1	Collagens		collagen, type V, alpha 1	AI413331	MGI:88457	MGI:88457	A3KGE7:B1AWB9:O88207	NP_056549.2:NP_056549.2
Col5a2	Collagens		collagen, type V, alpha 2	1110014L14Rik|D230017N05	MGI:88458	MGI:88458	Q3U962:Q8BNA3	NP_031763.2
Col5a3	Collagens		collagen, type V, alpha 3	-	MGI:1858212	MGI:1858212	A1A4B3:Q920S4:Q9JLI2	NP_058615.1
Col6a1	Collagens		collagen, type VI, alpha 1	AI747156|Col6a-1	MGI:88459	MGI:88459	B0LAD9:Q04857:Q8BT34:Q8C6Y0:Q99LW4	NP_034063.1:NP_034063.1
Col6a2	Collagens		collagen, type VI, alpha 2	Col6a-2|MGC36205	MGI:88460	MGI:88460	D3Z7D5:Q02788	XP_006513240.1:NP_666119.1
Col6a3	Collagens		collagen, type VI, alpha 3	AI507288|Col6a-3	MGI:88461	MGI:88461	D3YWD1:E9PWQ3:J3QQ16:O88493:O88494:Q05504:Q66K11:Q80VJ0:Q99K31:Q9Z0I9	NP_001229938.1:NP_001229937.1
Col6a4	Collagens		collagen, type VI, alpha 4	Dvwa|1110001D15Rik|AI413310|AU023415|EG235580	MGI:1915803	MGI:1915803	A2AX52:Q9CTL0	NP_081039.2:NP_081039.2
Col6a5	Collagens		predicted gene 7455	Col29a1|Col6a5|EG665033|Gm7455	MGI:3648134	MGI:3648134	A6H584	NP_001161395.1
Col6a6	Collagens		collagen, type VI, alpha 6	E330019B14|E330026B02Rik	MGI:2444259	MGI:2444259	B9EK79:E9Q6A6:Q8C6K9	NP_001096077.1:NP_766515.2
Col7a1	Collagens		collagen, type VII, alpha 1	AW209154	MGI:88462	MGI:88462	Q63870:Q6P7U1	NP_031764.2:XP_006511998.1
Col8a1	Collagens		collagen, type VIII, alpha 1	Col8a-1	MGI:88463	MGI:88463	Q00780	NP_031765.2
Col8a2	Collagens		collagen, type VIII, alpha 2	AI429819|MGC90765	MGI:88464	MGI:88464	A3KFY1:P25318	NP_955767.1
Col9a1	Collagens		collagen, type IX, alpha 1	Col9a-1	MGI:88465	MGI:88465	G3X995:Q05722:Q80VN9:Q8BSQ4:Q8BT32:Q8CEP0:Q9CT83:Q9D0D2	NP_031766.3:NP_031766.3:NP_031766.3:NP_001277620.1:NP_031766.3:NP_031766.3:NP_001277620.1	FACIT
Col9a2	Collagens		collagen, type IX, alpha 2	AI427499|Col9a-2	MGI:88466	MGI:88466	I7HJR1:Q07643:Q8K2W0	NP_031767.2	FACIT
Col9a3	Collagens		collagen, type IX, alpha 3	AV006866	MGI:894686	MGI:894686	A2ACT7:Q14C48:Q61248:Q8BSX1:Q8K2L1:Q8VHY3:Q9CTK5:Q9JKK4	NP_034066.2:XP_006500615.1:NP_034066.2	FACIT
Acan	Proteoglycans		aggrecan	Agc|Agc1|Cspg1|cmd	MGI:99602	MGI:99602	Q61282	NP_031450.2
Aspn	Proteoglycans		asporin	4631401G09Rik|AA986886|Plap1|Slrr1c	MGI:1913945	MGI:1913945	A6H6K1:Q99MQ4:Q9CTL6	NP_001165952.1:NP_079987.2:NP_001165952.1:NP_079987.2
Bcan	Proteoglycans		brevican	Cspg7	MGI:1096385	MGI:1096385	Q3TQE9:Q3TSQ8:Q61361	NP_001103228.1:NP_001103228.1:NP_031555.2:XP_006500999.1:XP_006501000.1
Bgn	Proteoglycans		biglycan	BG|DSPG1|PG-S1|PGI|SLRR1A	MGI:88158	MGI:88158	P28653:Q3TAF9:Q3TNY9:Q3UXK8:Q6PG76:Q7TMW3	NP_031568.2:NP_031568.2
Chad	Proteoglycans		chondroadherin	SLRR4A	MGI:1096866	MGI:1096866	O55226:Q3TV01:Q3TYW1	NP_031715.1:NP_031715.1
Chadl	Proteoglycans		chondroadherin-like	AY100452|D930017K21Rik	MGI:3036284	MGI:3036284	E9Q7T7:G3UXV0:G3UY83:Q8K3I0	NP_001157792.1
Dcn	Proteoglycans		decorin	DC|DSPG2|PG40|PGII|PGS2|SLRR1B|mDcn	MGI:94872	MGI:94872	P28654:Q3TSV1:Q3UKR1:Q6LAK9	NP_001177380.1:NP_031859.1:NP_001177380.1:NP_031859.1
Epyc	Proteoglycans		epiphycan	Dspg3|PG-Lb|SLRR3B	MGI:107942	MGI:107942	P70186:Q3TZF5:Q3TZF6	NP_031910.1:XP_006513266.1
Esm1	Proteoglycans		endothelial cell-specific molecule 1	0610042H23Rik|AV004503|ESM-1	MGI:1918940	MGI:1918940	B9EJX9:Q8VE00:Q9QYY7	NP_076101.1:NP_076101.1
Fmod	Proteoglycans		fibromodulin	AI131919|AU041740|SLRR2E	MGI:1328364	MGI:1328364	E0CX60:P50608:Q543D2:Q7TPZ1:Q8BNU3	NP_067330.1:NP_067330.1
Hapln1	Proteoglycans		hyaluronan and proteoglycan link protein 1	BB099155|CLP|Crtl1|Crtl1l|LP	MGI:1337006	MGI:1337006	Q9QUP5	NP_038528.3
Hapln2	Proteoglycans		hyaluronan and proteoglycan link protein 2	4930401E20Rik|Bral1	MGI:2137300	MGI:2137300	B2RRU7:E0CXI3:Q9ESM3	NP_071314.1:XP_006502211.1:NP_071314.1:XP_006502211.1
Hapln3	Proteoglycans		hyaluronan and proteoglycan link protein 3	4930554N11Rik|Lpr3|MGC124072	MGI:1914916	MGI:1914916	Q2NLE4:Q80WM5	NP_839986.2:XP_006541189.1:XP_006541190.1:XP_006541191.1
Hapln4	Proteoglycans		hyaluronan and proteoglycan link protein 4	9330174O11|Bral2|Lpr4	MGI:2679531	MGI:2679531	Q80WM4	NP_808568.1
Hspg2	Proteoglycans		perlecan (heparan sulfate proteoglycan 2)	AI852380|Pcn|Plc|per	MGI:96257	MGI:96257	B1B0C7:E9PZ16:Q05793:Q2XQV0:Q3UHH3:Q52KG8:Q5RKM8	NP_032331.2:NP_032331.2:NP_032331.2:NP_032331.2:NP_032331.2	Basement Membrane
Impg1	Proteoglycans		interphotoreceptor matrix proteoglycan 1	A930015H12Rik|IMP150|SPACR	MGI:1926876	MGI:1926876	Q8R1W8:Z4YNB5	NP_071299.3:XP_006511391.1
Impg2	Proteoglycans		interphotoreceptor matrix proteoglycan 2	IPM200|PG10.2|Rsbp|Spacrcan	MGI:3044955	MGI:3044955	Q80XH2:Q8C8X6	NP_777365.2
Kera	Proteoglycans		keratocan	CNA2|SLRR2B	MGI:1202398	MGI:1202398	A4FUJ3:O35367:Q8C3D9	NP_032464.1:XP_006513336.1:NP_032464.1:XP_006513336.1
Lum	Proteoglycans		lumican	Ldc|SLRR2D	MGI:109347	MGI:109347	P51885	NP_032550.2
Ncan	Proteoglycans		neurocan	C230035B04|Cspg3|Cspg3-rs|Tgfbit	MGI:104694	MGI:104694	P55066	NP_031815.2
Nepn	Proteoglycans		nephrocan	5730521E12Rik|Npn|periolin	MGI:1913900	MGI:1913900	E0CYE7:Q8BMW1:Q9CQ76	NP_079960.1
Nyx	Proteoglycans		nyctalopin	CLNP|CSNB1|CSNB4|MGC38926|nob	MGI:2448607	MGI:2448607	P83503	NP_775591.1:XP_006527674.1:XP_006527675.1:XP_006527676.1:XP_006527677.1:XP_006527678.1
Ogn	Proteoglycans		osteoglycin	3110079A16Rik|OG|OIF|SLRR3A|mimecan|mimican	MGI:109278	MGI:109278	Q543C5:Q62000	NP_032786.1:NP_032786.1
Omd	Proteoglycans		osteomodulin	OSAD|SLRR2C	MGI:1350918	MGI:1350918	O35103:Q501L5:Q8C7G2	NP_036180.1:XP_006516991.1
Optc	Proteoglycans		opticin	MGC117622	MGI:2151113	MGI:2151113	E9PUR1:F6Z4X6:G3UVW2:Q14BF5:Q3U5A9:Q4KL49:Q920A0	NP_001153892.1:NP_001153893.1:NP_473417.2:XP_006529723.1:XP_006529724.1:XP_006529725.1:XP_006529726.1:NP_001153893.1:NP_001153892.1:NP_001153893.1:NP_473417.2:NP_001153894.1:NP_473417.2
Podn	Proteoglycans		podocan	9430070G18|Pcan|SLRR5A	MGI:2674939	MGI:2674939	F6XS92:Q6P3D8:Q7TQ62	NP_001272885.1:NP_001272887.1:NP_766462.2:XP_006503154.1:XP_006503155.1
Podnl1	Proteoglycans		podocan-like 1	5832418A03Rik|Gm506	MGI:2685352	MGI:2685352	Q6P3Y9	NP_001013402.2
Prelp	Proteoglycans		proline arginine-rich end leucine-rich repeat	7330409J17Rik|SLRR2A	MGI:2151110	MGI:2151110	Q543S0:Q8CAZ9:Q9JK53	NP_473418.3:XP_006529147.1:XP_006529148.1:NP_473418.3:NP_473418.3:XP_006529147.1:XP_006529148.1
Prg2	Proteoglycans		proteoglycan 2, bone marrow	MBP|MGC130327|mMBP|mMBP-1	MGI:103294	MGI:103294	Q545D8:Q61878	NP_032946.1:NP_032946.1
Prg3	Proteoglycans		proteoglycan 3	MBP2|MBPH|MGC129482|MGC129483	MGI:1858200	MGI:1858200	Q9JL95	NP_058610.1:XP_006499964.1
Prg4	Proteoglycans		proteoglycan 4 (megakaryocyte stimulating factor, articular superficial zone protein)	CACP|DOL54|JCAP|MGC161183|MSF|SZP|lubricin	MGI:1891344	MGI:1891344	A1L3C5:E0CXA1:E0CY90:E0CZ58:E9QQ17:E9QQ18:Q9JM99	NP_067375.3:NP_001103616.1
Spock1	Proteoglycans		sparc/osteonectin, cwcv and kazal-like domains proteoglycan 1	Spock|Ticn1|testican	MGI:105371	MGI:105371	B2RXY1:Q3UYI3:Q3V355:Q62288:Q6DIC9:Q8BKQ3:Q8BM07:Q8BM19	NP_001159938.1:NP_033288.2:NP_001159935.1:NP_001159936.1:NP_001159937.1:NP_001159936.1:NP_001159937.1
Spock2	Proteoglycans		sparc/osteonectin, cwcv and kazal-like domains proteoglycan 2	AA407235|Gcap26|mKIAA0275	MGI:1891351	MGI:1891351	F6SLR4:Q6PAN0:Q80U51:Q9ER58	NP_443720.1
Spock3	Proteoglycans		sparc/osteonectin, cwcv and kazal-like domains proteoglycan 3	2900045C01Rik|AI428471|KIAA4039|mKIAA4039	MGI:1920152	MGI:1920152	Q3TPI9:Q3US75:Q571A9:Q8BKV0	NP_076178.1:NP_001239549.1:NP_001239550.1:NP_076178.1:XP_006509581.1
Srgn	Proteoglycans		serglycin	Prg|Prg1|Sgc	MGI:97756	MGI:97756	E0CYA5:E0CZH1:P13609	NP_035287.1:XP_006513438.1:XP_006513439.1:XP_006513440.1
Vcan	Proteoglycans		versican	5430420N07Rik|9430051N09|Cspg2|DPEAAE|NG2|PG-M|PG-	MGI:102889	MGI:102889	E0CZC0:E9PYH0:E9QMK2:E9QMK3:F7B603:F7B6F7:G3XA35:Q05CR7:Q3TNR6:Q3TQ47:Q3TTS3:Q3UXS4:Q4VA91:Q62059:Q8BS97:Q8C9U7	NP_001074718.1:XP_006517139.1:NP_001127946.1:XP_006517142.1:NP_001127947.1:NP_062262.2:XP_006517140.1:NP_766543.1

## Sheet: matrisome associated
Gene Symbol	Category		Gene Name	Synonyms	MGI_IDs	MGI_IDs Links	UniProt_IDs	Refseq_IDs	Notes
Anxa1	ECM-affiliated Proteins		annexin A1	Anx-1|Anx-A1|C430014K04Rik|Lpc-1|Lpc1	MGI:96819	MGI:96819	B7STB7:P10107:Q3U5N9:Q3US43:Q4FJV4:Q4FK88	NP_034860.2:NP_034860.2	Annexin
Anxa10	ECM-affiliated Proteins		annexin A10	MGC159022	MGI:1347090	MGI:1347090	Q3V2F1:Q9D272:Q9QZ10	NP_001129561.1:NP_036052.2:NP_036052.2:NP_001129561.1	Annexin
Anxa11	ECM-affiliated Proteins		annexin A11	A830099O17Rik|Anx11	MGI:108481	MGI:108481	D3Z7U0:P97384	NP_038497.2:XP_006518514.1	Annexin
Anxa13	ECM-affiliated Proteins		annexin A13	1810034H17Rik|AV055219	MGI:1917037	MGI:1917037	F6ZSM3:Q99JG3:Q9CVK5	NP_081487.1	Annexin
Anxa2	ECM-affiliated Proteins		annexin A2	AW215814|Cal1h	MGI:88246	MGI:88246	B0V2N5:B0V2N7:B0V2N8:P07356:Q3UCD3:Q542G9:Q99KH3:Q9CZI7	NP_031611.1:XP_006510859.1:NP_031611.1:XP_006510859.1	Annexin
Anxa3	ECM-affiliated Proteins		annexin A3	Anx3	MGI:1201378	MGI:1201378	O35639:Q3TET3:Q3TFK4:Q3TLP4:Q3U737:Q8C1X9	NP_038498.2:XP_006534797.1	Annexin
Anxa4	ECM-affiliated Proteins		annexin A4	AI265406|AIV|AW106930|Anx4|Xanx-4	MGI:88030	MGI:88030	D3Z0S1:F7ANV6:P97429:Q7TMN7:Q8BSL2:Q9R0V2:S4R1F2	NP_038499.2:XP_006505460.1:XP_006505461.1:XP_006505462.1	Annexin
Anxa5	ECM-affiliated Proteins		annexin A5	Anx5|R74653	MGI:106008	MGI:106008	P48036	NP_033803.1:XP_006535439.1	Annexin
Anxa6	ECM-affiliated Proteins		annexin A6	AW107198|Anx6|AnxVI|Cabm|Camb	MGI:88255	MGI:88255	F8WIT2:P14824:Q3TT26:Q3TUI1:Q3UDK4:Q3UI56:Q8CEX0:Q99JX6	NP_001103681.1:NP_001103681.1:NP_038500.2:NP_001103681.1:NP_001103681.1:NP_038500.2	Annexin
Anxa7	ECM-affiliated Proteins		annexin A7	AI265384|AI316497|Anx7|synexin	MGI:88031	MGI:88031	Q07076:Q3TJ49:Q3UYL7:Q8BP75:Q8CCV9:Q922A2	NP_001104264.1:NP_033804.2:NP_001104264.1:NP_033804.2:NP_033804.2	Annexin
Anxa8	ECM-affiliated Proteins		annexin A8	AI466995|Anx8|MGC40628	MGI:1201374	MGI:1201374	O35640:Q921D0	NP_001268774.1:NP_038501.2:NP_001268774.1	Annexin
Anxa9	ECM-affiliated Proteins		annexin A9	1110003P15Rik|2310069F17Rik	MGI:1923711	MGI:1923711	D3Z1V0:Q9JHQ0	NP_001078852.1:NP_076117.2	Annexin
C1qa	ECM-affiliated Proteins		complement component 1, q subcomponent, alpha polypeptide	AI255395|C1q	MGI:88223	MGI:88223	P98086:Q3TXB1:Q3UBX7	NP_031598.2
C1qb	ECM-affiliated Proteins		complement component 1, q subcomponent, beta polypeptide	-	MGI:88224	MGI:88224	P14106:Q3U6I5:Q3US82	NP_033907.1
C1qc	ECM-affiliated Proteins		complement component 1, q subcomponent, C chain	AI385742|C1qg|Ciqc	MGI:88225	MGI:88225	Q02105	NP_031600.2
C1ql1	ECM-affiliated Proteins		complement component 1, q subcomponent-like 1	C1qrf|CRF|gliacolin	MGI:1344400	MGI:1344400	O88992:Q0VF50:Q8R1Z2	NP_035925.2:NP_035925.2:NP_035925.2
C1ql2	ECM-affiliated Proteins		complement component 1, q subcomponent-like 2	BC040774|CTRP10|MGC49730	MGI:3032521	MGI:3032521	Q8CFR0	NP_997116.1
C1ql3	ECM-affiliated Proteins		C1q-like 3	1110065A22Rik|AI661623|C1ql|C1qtnf13|K100	MGI:2387350	MGI:2387350	Q9ESN4	NP_694795.1
C1ql4	ECM-affiliated Proteins		complement component 1, q subcomponent-like 4	C1qtnf11	MGI:3579909	MGI:3579909	Q4ZJM9	NP_001019873.1:XP_006521038.1
C1qtnf1	ECM-affiliated Proteins		C1q and tumor necrosis factor related protein 1	1600017K21Rik|CTRP1|Zsig37	MGI:1919254	MGI:1919254	A2A4W1:A2A4W2:Q8R1P2:Q9QXP7	NP_001191058.1:NP_001191059.1:NP_064343.1:XP_006533884.1:XP_006533885.1
C1qtnf2	ECM-affiliated Proteins		C1q and tumor necrosis factor related protein 2	1810033K05Rik|CTRP2	MGI:1916433	MGI:1916433	G3UXA9:G3V001:Q9D8U4	NP_081255.1:XP_006534172.1
C1qtnf3	ECM-affiliated Proteins		C1q and tumor necrosis factor related protein 3	2310005P21Rik|AI315029|CORS-26|CTRP3|Corcs|Cors	MGI:1932136	MGI:1932136	D3YZ61:Q4ZJN6:Q9ES30	NP_001191063.1:NP_112150.1:NP_112150.1
C1qtnf4	ECM-affiliated Proteins		C1q and tumor necrosis factor related protein 4	0710001E10Rik|9430004J15Rik|CTRP4	MGI:1914695	MGI:1914695	Q8R066	NP_080437.2:XP_006500142.1:XP_006500143.1
C1qtnf5	ECM-affiliated Proteins		C1q and tumor necrosis factor related protein 5	CTRP5	MGI:2385958	MGI:2385958	D3YUN6:F8WHS3:Q8K479	NP_001035721.1:NP_001035722.1:NP_001177242.1:NP_001177248.1:NP_663588.2
C1qtnf6	ECM-affiliated Proteins		C1q and tumor necrosis factor related protein 6	2810036M19Rik|AI415568|AW743441|CTRP6	MGI:1919959	MGI:1919959	Q6IR41:Q8R150	NP_082607.3:XP_006521519.1
C1qtnf7	ECM-affiliated Proteins		C1q and tumor necrosis factor related protein 7	5530401N20Rik|8430425G24Rik|Ctrp7	MGI:1925911	MGI:1925911	D3YZZ1:E9PVG1:Q5BKS0:Q8BVD7	NP_001128644.1:NP_001128644.1:NP_780634.2:XP_006503728.1:XP_006503729.1:XP_006503730.1:NP_001128644.1:NP_780634.2:XP_006503728.1:XP_006503729.1:XP_006503730.1
C1qtnf9	ECM-affiliated Proteins		C1q and tumor necrosis factor related protein 9	9130217G22Rik|CTRP9|Ciqtnf9	MGI:3045252	MGI:3045252	Q4ZJN1	NP_898998.2:XP_006519046.1:XP_006519047.1
Cd209a	ECM-affiliated Proteins		CD209a antigen	CD209|CDSIGN|CIRE|DC-SIGN|DC-SIGN1|Dcsign|MGC13044	MGI:2157942	MGI:2157942	Q2TA59:Q91ZX1	NP_573501.1
Cd209b	ECM-affiliated Proteins		CD209b antigen	1810030I22Rik|OtB7|SIGNR1|mSIGNR1	MGI:1916415	MGI:1916415	Q3UTX5:Q8CJ85:Q8CJ91	NP_001032889.3:NP_001274140.1:NP_081248.4:NP_001032889.3:NP_001274140.1:NP_081248.4:NP_001032889.3:NP_001274140.1:NP_081248.4
Cd209d	ECM-affiliated Proteins		CD209d antigen	SIGN-R3|SIGNR3|mSIGNR3	MGI:2157947	MGI:2157947	Q3UW57:Q91ZW8	NP_570974.1:NP_570974.1
Clc	ECM-affiliated Proteins		Charcot-Leyden crystal protein	Clcp	MGI:891997	MGI:891997	P97400	AAB41694
Clec10a	ECM-affiliated Proteins		C-type lectin domain family 10, member A	CD301a|Mgl|Mgl1	MGI:96975	MGI:96975	A2CF63:A2CF65:B1AU01:B1AU03:F8WHB7:J3QPR7:P49300:Q3TCD3	NP_001191181.1:NP_034926.1
Clec11a	ECM-affiliated Proteins		C-type lectin domain family 11, member a	AW457320|Clecsf3|Scgf	MGI:1298219	MGI:1298219	O88200	NP_033157.1
Clec12a	ECM-affiliated Proteins		C-type lectin domain family 12, member a	CLL-1|D230024O04|Micl	MGI:3040968	MGI:3040968	D3YXD8:Q504P2	NP_808354.1
Clec12b	ECM-affiliated Proteins		C-type lectin domain family 12, member B	4933425B16Rik	MGI:1918433	MGI:1918433	Q149M0	NP_001191152.1:NP_081985.1:XP_006506675.1
Clec14a	ECM-affiliated Proteins		C-type lectin domain family 14, member a	1200003C23Rik|AI642649	MGI:1914114	MGI:1914114	Q8VCP9	NP_080085.3
Clec18a	ECM-affiliated Proteins		C-type lectin domain family 18, member A	Mrcl	MGI:2672935	MGI:2672935	Q7TSQ1	XP_006531206.1
Clec1a	ECM-affiliated Proteins		C-type lectin domain family 1, member a	5930406N14Rik	MGI:2444151	MGI:2444151	Q8BWY2:Q8BZ31	NP_780735.2
Clec1b	ECM-affiliated Proteins		C-type lectin domain family 1, member b	1810061I13Rik|AI465458|Clec-2|Clec2|mCLEC-2	MGI:1913287	MGI:1913287	A0T1G3:Q9JL99	NP_001191182.1:NP_001191168.1:NP_064369.1
Clec2d	ECM-affiliated Proteins		C-type lectin domain family 2, member d	Clr-b|Clrb|MGC123478|Ocil	MGI:2135589	MGI:2135589	F5BFH0:Q91V08	NP_444339.1:NP_444339.1
Clec2e	ECM-affiliated Proteins		C-type lectin domain family 2, member e	Clra	MGI:3028921	MGI:3028921	H7BWZ4:Q80XD9	NP_705726.3
Clec2g	ECM-affiliated Proteins		C-type lectin domain family 2, member g	4632413B12Rik|Ddv10|MGC144756|Ocilrp1	MGI:1918059	MGI:1918059	F5CSM6:F5CSM7:Q9D676	NP_001161696.1:NP_001161695.1:NP_001161696.1:NP_081838.1
Clec2h	ECM-affiliated Proteins		C-type lectin domain family 2, member h	Clrf	MGI:2136934	MGI:2136934	F5BFG9:G4WMY0:Q8C1T8	NP_444395.2
Clec2i	ECM-affiliated Proteins		C-type lectin domain family 2, member i	Clr-g|Clrg|Dcl1|LCL-1|OCILrP2	MGI:2136650	MGI:2136650	B2RTA4:B7ZP15:E0CX52:G4WMY3:Q9WVF9	NP_064653.1:NP_001276636.1:NP_001276635.1:NP_001276635.1:NP_001276636.1:NP_001276637.1:NP_064653.1
Clec2j	ECM-affiliated Proteins		C-type lectin domain family 2, member J	Clrh|EG667622|Gm16457	MGI:3647940	MGI:3647940	F7ASN1	XP_006544140.1
Clec2l	ECM-affiliated Proteins		C-type lectin domain family, member L	AI414054|AW122724|Gm1064	MGI:2141402	MGI:2141402	P0C7M9	NP_001094977.1
Clec3a	ECM-affiliated Proteins		C-type lectin domain family 3, member a	Clecsf1|Gm796	MGI:2685642	MGI:2685642	B2RVD1:Q9EPW4	NP_001007224.1:NP_001007224.1
Clec3b	ECM-affiliated Proteins		C-type lectin domain family 3, member b	Tna	MGI:104540	MGI:104540	P43025:Q8CFZ6	NP_035736.2
Clec4a1	ECM-affiliated Proteins		C-type lectin domain family 4, member a1	BC049354|Dcir4|MGC56880|mDcir4	MGI:3036291	MGI:3036291	Q80UI7	NP_955015.1
Clec4a2	ECM-affiliated Proteins		C-type lectin domain family 4, member a2	Clec4a|Clecsf6|DCIR|Dcir1	MGI:1349412	MGI:1349412	C6EQI8:E0CY25:E0CYQ6:Q8C1G3:Q923C7:Q9QZ15	XP_006506218.1:NP_001163804.1:NP_001163803.1:NP_001163804.1:NP_036129.1
Clec4a3	ECM-affiliated Proteins		C-type lectin domain family 4, member a3	3110037K17Rik|Dcir3|mDcir3	MGI:1920399	MGI:1920399	Q8JZX6	NP_001191170.1:NP_694877.2
Clec4a4	ECM-affiliated Proteins		C-type lectin domain family 4, member a4	Dcir2|MGC129456|MGC129457	MGI:3624119	MGI:3624119	Q5YIR8	NP_001005860.1
Clec4b1	ECM-affiliated Proteins		C-type lectin domain family 4, member b1	1810046I24Rik|Aplra2|Clec4b|DCAR|DCARbeta|mDcar2	MGI:1917060	MGI:1917060	Q7TS58:Q9D8Q7	NP_001177239.1:NP_081494.1
Clec4b2	ECM-affiliated Proteins		C-type lectin domain family 4, member b2	Aplra1|F830043G12Rik|mDCAR1	MGI:3588267	MGI:3588267	Q67DU8	NP_001004159.1
Clec4d	ECM-affiliated Proteins		C-type lectin domain family 4, member d	Clecsf8|MGC117678|Mpcl|mcl	MGI:1298389	MGI:1298389	Q3UBK0:Q4KL29:Q9Z2H6	NP_001156633.1:NP_034949.3:NP_001156633.1:NP_034949.3
Clec4e	ECM-affiliated Proteins		C-type lectin domain family 4, member e	C86253|Clecsf9|Mincle	MGI:1861232	MGI:1861232	H3BJQ5:H3BL75:Q3U271:Q4FK29:Q9R0Q8	NP_064332.1:NP_064332.1
Clec4f	ECM-affiliated Proteins		C-type lectin domain family 4, member f	Clecsf13|D18063|KUCR_MOUSE|Kclr	MGI:1859834	MGI:1859834	P70194	NP_058031.2
Clec4g	ECM-affiliated Proteins		C-type lectin domain family 4, member g	4930572L20Rik	MGI:1923113	MGI:1923113	F6T066:Q8BNX1	NP_083741.1
Clec4n	ECM-affiliated Proteins		C-type lectin domain family 4, member n	Clec6a|Clecsf10|Nkcl	MGI:1861231	MGI:1861231	D6RJL3:Q3U3M9:Q3V2N1:Q9JKF4	NP_001177249.1:NP_064385.1:NP_001177250.1:NP_064385.1
Clec5a	ECM-affiliated Proteins		C-type lectin domain family 5, member a	Clecsf5|Ly100|MDL-1|MGC129446|MGC129447|Mdl1	MGI:1345151	MGI:1345151	Q9R007	NP_001033693.1:NP_067339.1
Clec7a	ECM-affiliated Proteins		C-type lectin domain family 7, member a	BGR|Clecsf12|beta-GR	MGI:1861431	MGI:1861431	Q6QLQ4:V9GXI5	NP_064392.2
Clec9a	ECM-affiliated Proteins		C-type lectin domain family 9, member a	9830005G06Rik|DNGR-1	MGI:2444608	MGI:2444608	Q8BRU4	NP_001192292.1:NP_001192293.1:NP_001192294.1:NP_766320.2
Colec10	ECM-affiliated Proteins		collectin sub-family member 10	CL-L1|MGC123727|MGC123950|MGC123951	MGI:3606482	MGI:3606482	Q8CF98	NP_775598.2
Colec11	ECM-affiliated Proteins		collectin sub-family member 11	1010001H16Rik|MGC129470|MGC129471	MGI:1918943	MGI:1918943	Q3SXB8	NP_082142.1
Colec12	ECM-affiliated Proteins		collectin sub-family member 12	CL-P1|SRCL|Scara4	MGI:2152907	MGI:2152907	Q8K4Q8	NP_569716.2
Cspg4	ECM-affiliated Proteins		chondroitin sulfate proteoglycan 4	4732461B14Rik|AN2|NG2	MGI:2153093	MGI:2153093	Q09J74:Q3URZ9:Q8VHY0	NP_620570.2:NP_620570.2
Cspg5	ECM-affiliated Proteins		chondroitin sulfate proteoglycan 5	AI604859|Caleb|Ngc	MGI:1352747	MGI:1352747	Q71M36	NP_001159745.1:NP_038912.3
Elfn1	ECM-affiliated Proteins		leucine rich repeat and fibronectin type III, extracellular 1	A930017N06Rik|AI197272	MGI:2442479	MGI:2442479	Q8BRK3:Q8C8T7	NP_780731.1:XP_006504764.1:XP_006504765.1:XP_006504766.1:XP_006504767.1:XP_006504768.1
Elfn2	ECM-affiliated Proteins		leucine rich repeat and fibronectin type III, extracellular 2	6330514E13|AW048948|BC094219|Lrrc62	MGI:3608416	MGI:3608416	Q68FM6	NP_898964.2:XP_006520741.1
Emcn	ECM-affiliated Proteins		endomucin	0610012K22Rik|AI315669|Muc14	MGI:1891716	MGI:1891716	Q3UKX4:Q9R0H2	NP_001156994.1:NP_058581.2:XP_006501905.1
Fcna	ECM-affiliated Proteins		ficolin A	Fcn1	MGI:1340905	MGI:1340905	O70165:Q2WFW2:Q4FJM1	NP_032021.1:XP_006497736.1:XP_006497737.1:NP_032021.1:XP_006497736.1:XP_006497737.1
Fcnb	ECM-affiliated Proteins		ficolin B	Fcn2|MGC130137|MGC130138	MGI:1341158	MGI:1341158	B2FDG6:O70497:Q3U9R5	NP_034320.1
Frem1	ECM-affiliated Proteins		Fras1 related extracellular matrix protein 1	BC037594|D430009N09|D630008K06|heb|qbrick	MGI:2670972	MGI:2670972	A2ADN1:E9Q5Z7:F7D5I3:Q684R7	NP_001185740.1:XP_006538076.1:XP_006538077.1:XP_006538078.1:XP_006538079.1:NP_001185740.1:NP_808531.2:XP_006538076.1:XP_006538077.1:XP_006538078.1:XP_006538079.1
Frem2	ECM-affiliated Proteins		Fras1 related extracellular matrix protein 2	6030440P17Rik|8430406N05Rik|Gm409|my|nv1	MGI:2444465	MGI:2444465	Q1XGY5:Q6NVD0	NP_766450.2
Frem3	ECM-affiliated Proteins		Fras1 related extracellular matrix protein 3	Gm795|NV2	MGI:2685641	MGI:2685641	F8WHZ0:Q5H8B9	NP_001161370.1
Gm7534	ECM-affiliated Proteins		predicted gene 7534	EG665186	MGI:3702974	MGI:3702974	Q3UU21	NP_001074181.1
Gm9573	ECM-affiliated Proteins		predicted gene 9573	Muc21	MGI:3779983	MGI:3779983	A8QW50:D9N008:F7C950	NP_001231583.1
Gpc1	ECM-affiliated Proteins		glypican 1	AI462976	MGI:1194891	MGI:1194891	Q3U379:Q3U3U3:Q8CD04:Q9QZF2	NP_057905.1:NP_057905.1	Glypican
Gpc2	ECM-affiliated Proteins		glypican 2 (cerebroglycan)	2410016G05Rik|MGC90563	MGI:1919201	MGI:1919201	A1A5C0:E0CXM8:F8WHY9:M0QWK4:Q3TU56:Q8BKV1	NP_766000.1	Glypican
Gpc3	ECM-affiliated Proteins		glypican 3	OCI-5	MGI:104903	MGI:104903	B1ATR5:Q3TWB2:Q3TX35:Q8CFZ4:Q9QZF1	NP_057906.2:NP_057906.2	Glypican
Gpc4	ECM-affiliated Proteins		glypican 4	9530073D23Rik|AF311610|AI385680|AI661372|K-glypica	MGI:104902	MGI:104902	P51655	NP_032176.2	Glypican
Gpc5	ECM-affiliated Proteins		glypican 5	A230034F01Rik	MGI:1194894	MGI:1194894	H3BJQ8:H3BLN8:O70206:Q8BNB0:Q8CAL5	XP_006518385.1:NP_780709.1	Glypican
Gpc6	ECM-affiliated Proteins		glypican 6	6720429C22Rik|AI480529|MGC32221	MGI:1346322	MGI:1346322	Q3TP69:Q3V1C9:Q8BSI4:Q8R3X6:Q9R087	NP_001073313.1:NP_035951.1:NP_035951.1:NP_001073313.1:NP_035951.1	Glypican
Grem1	ECM-affiliated Proteins		gremlin 1	Cktsf1b1|Drm|ld	MGI:1344337	MGI:1344337	O70326:Q3TNY7:Q3UY25	NP_035954.1:NP_035954.1:XP_006499507.1
Grifin	ECM-affiliated Proteins		galectin-related inter-fiber protein	E130101O17Rik|MGC130284|MGC130311	MGI:1925248	MGI:1925248	Q9D1U0	NP_084298.1
Hpx	ECM-affiliated Proteins		hemopexin	Hpxn|hx	MGI:105112	MGI:105112	Q91X72	NP_059067.2
Itln1	ECM-affiliated Proteins		intelectin 1 (galactofuranose binding)	IntL|Itln|Itln2|Itlna|Lfr|MGC183671|mLfR	MGI:1333831	MGI:1333831	B2RWY7:B9EK97:D9J349:F6YSS8:O88310	NP_034714.1:NP_034714.1
Itlnb	ECM-affiliated Proteins		intelectin b	Itln1b|Itln2	MGI:3057189	MGI:3057189	B7ZNQ5:D9J347:Q80ZA0	NP_001007553.1:NP_001007553.1
Lgals1	ECM-affiliated Proteins		lectin, galactose binding, soluble 1	AA410090|Gal-1|Galbp|L-14.5|L14|Lect14|galectin-1	MGI:96777	MGI:96777	P16045	NP_032521.1	Galectin
Lgals12	ECM-affiliated Proteins		lectin, galactose binding, soluble 12	AW987437|Grip1	MGI:1929094	MGI:1929094	Q8C3K0:Q91VD1	NP_062389.1:XP_006527282.1	Galectin
Lgals2	ECM-affiliated Proteins		lectin, galactose-binding, soluble 2	2200008F12Rik|AI324147	MGI:895068	MGI:895068	Q8K1I1:Q9CQW5	NP_079898.2	Galectin
Lgals3	ECM-affiliated Proteins		lectin, galactose binding, soluble 3	GBP|L-34|Mac-2|gal3	MGI:96778	MGI:96778	D3YVT4:D3YZJ2:P16110:Q3V471:Q61357:Q8C253	NP_001139425.1:NP_034835.1	Galectin
Lgals4	ECM-affiliated Proteins		lectin, galactose binding, soluble 4	galectin-4	MGI:107536	MGI:107536	A5XZ78:A5XZ79:Q3UL35:Q52LA0:Q8K419	NP_034836.1:NP_034836.1	Galectin
Lgals6	ECM-affiliated Proteins		lectin, galactose binding, soluble 6	galectin-6	MGI:107535	MGI:107535	A5XZ82:O54891	NP_034837.1	Galectin
Lgals7	ECM-affiliated Proteins		lectin, galactose binding, soluble 7	Galectin-7|MGC151215|MGC151217	MGI:1316742	MGI:1316742	D3Z141:O54974:Q99ML7:Q9CRB1:Q9D7K4	NP_032522.2:XP_006539632.1	Galectin
Lgals8	ECM-affiliated Proteins		lectin, galactose binding, soluble 8	1200015E08Rik|AI326142|D13Ertd524e|Lgals-8	MGI:1928481	MGI:1928481	A8DIL0:Q3U2W5:Q542M5:Q8C6H0:Q9JL15	NP_001277984.1:NP_001277989.1:XP_006516775.1:NP_001185972.1:NP_001277984.1:NP_001277986.1:NP_001277989.1:NP_061374.1:XP_006516777.1:XP_006516778.1:NP_001277984.1:NP_001277986.1:NP_001277989.1:NP_001185972.1:NP_061374.1:XP_006516777.1:XP_006516778.1	Galectin
Lgals9	ECM-affiliated Proteins		lectin, galactose binding, soluble 9	AA407335|AI194909|AI265545|LGALS35|Lgals5|gal-9|ga	MGI:109496	MGI:109496	B1AQR8:G3X9T7:O08573:Q99L83	NP_034838.2:NP_001152773.1:NP_034838.2	Galectin
Lgalsl	ECM-affiliated Proteins		RIKEN cDNA 1110067D22 gene	A530071M23|Grpa|Hspc159|1110067D22Rik	MGI:1916114	MGI:1916114	Q8VED9	NP_776113.1	updated from MGI, 6/26/2014
Lman1	ECM-affiliated Proteins		lectin, mannose-binding, 1	P58|MR60|gp58|F5F8D|MCFD1|ERGIC53|AI326273|AU04378	MGI:1917611	MGI:1917611	D3Z5B9:Q3U944:Q9D0F3	NP_001165533.1:NP_081676.1
Lman1l	ECM-affiliated Proteins		lectin, mannose-binding 1 like	slamp; BC020188	MGI:2667537	MGI:2667537	Q8VCD3	NP_954692.2
Mbl1	ECM-affiliated Proteins		mannose-binding lectin (protein A) 1	MBL-A|MBP-A|S-MBP	MGI:96923	MGI:96923	P39039	NP_034905.1:XP_006518732.1:XP_006518733.1
Mbl2	ECM-affiliated Proteins		mannose-binding lectin (protein C) 2	L-MBP|MBL|MBL-C|MBP-C	MGI:96924	MGI:96924	P41317:Q3UEK1	NP_034906.1:XP_006526793.1:NP_034906.1:XP_006526793.1
Muc1	ECM-affiliated Proteins		mucin 1, transmembrane	CD227|EMA|Muc-1	MGI:97231	MGI:97231	Q02496:Q99K60	NP_038633.1	Mucin
Muc13	ECM-affiliated Proteins		mucin 13, epithelial transmembrane	114/A10|14/A10|AI159736|Lrrp|Ly64|NJ-1	MGI:103190	MGI:103190	P19467:Q3V1S6	NP_034869.1:NP_034869.1	Mucin
Muc15	ECM-affiliated Proteins		mucin 15	4732460E09|D730046L02Rik	MGI:2442110	MGI:2442110	A2AHK7:Q0VEM9:Q14AL4:Q505K5:Q8C6Z1	NP_001277715.1:NP_766567.1:NP_001277715.1:NP_766567.1	Mucin
Muc16	ECM-affiliated Proteins		mucin 16	1110008I14Rik|Ca125|Gm1480	MGI:1920982	MGI:1920982	Q9D1H1	XP_006510787	Mucin
Muc19	ECM-affiliated Proteins		mucin 19	-	MGI:2676278	MGI:2676278	A4QMU5:D7RV98:D7RV99:D7RVA0:D7RVA1:E0CXL6:F6YXH5:J3QM93:J3QMB2:J3QMV7:Q6PZE0	NP_997126.2	Mucin
Muc2	ECM-affiliated Proteins		mucin 2	2010015E03Rik|MCM|wnn	MGI:1339364	MGI:1339364	F6QGV1:Q0P622:Q0P623:Q17S18:Q80Z19:Q8CIA2:Q9R1L0:Q9WVG0	NP_076055.3	Mucin
Muc20	ECM-affiliated Proteins		mucin 20	BC026367|MGC31081	MGI:2385039	MGI:2385039	E9PUF1:Q8BUE7	NP_001139346.1:NP_001139346.1:NP_666183.2	Mucin
Muc3	ECM-affiliated Proteins		mucin 3, intestinal	-	MGI:1203527	MGI:1203527	E9PWP7:F6V9H6:O35419:Q3UWC5:Q7TQB7:Q80Y91:Q8R0K3:Q91WF4	XP_006504604.1	Mucin
Muc4	ECM-affiliated Proteins		mucin 4	4933405I11Rik	MGI:2153525	MGI:2153525	E9Q7Q0:E9Q9U1:F6R2G3:Q8BJ77:Q8JZM8:Q9QXG1	NP_536705.3	Mucin
Muc5ac	ECM-affiliated Proteins		mucin 5, subtypes A and C, tracheobronchial/gastric	2210005L13Rik|MGM	MGI:104697	MGI:104697	E9PWB6:E9QAQ8:F6SBN3:Q61916:Q9CVD4	NP_034974.1	Mucin
Muc5b	ECM-affiliated Proteins		mucin 5, subtype B, tracheobronchial	2300002I04Rik|A130042M24|AV085033|MUC5|MUC9|mucin	MGI:1921430	MGI:1921430	E9Q5I3:Q8BYW0:Q8K1G6:Q91ZX5:Q9CV93	NP_083077.2:NP_083077.2:NP_083077.2	Mucin
Muc6	ECM-affiliated Proteins		mucin 6, gastric	-	MGI:2663233	MGI:2663233	F8WIM6:O88714:Q0VAV1:Q80T03	NP_859418.1	Mucin
Mucl1	ECM-affiliated Proteins		mucin-like 1	MGC102563|Spt-2|Spt2	MGI:98393	MGI:98393	J3KMG6:Q58ET3:Q62265:Q91X55	NP_033294.1	Mucin
Ovgp1	ECM-affiliated Proteins		oviductal glycoprotein 1	120kDa|AU016433|AU019448|Chit5|MOGP|OGP|muc9	MGI:106661	MGI:106661	B9EHI6:E9Q099:Q54AJ4:Q5GJ02:Q62010:Q8C6P2:Q99MJ5	NP_031722.1:NP_031722.1
Parm1	ECM-affiliated Proteins		prostate androgen-regulated mucin-like protein 1	2210012L08Rik|9130213B05Rik|W91666	MGI:2443349	MGI:2443349	Q923D3	NP_663537.1
Plxdc1	ECM-affiliated Proteins		plexin domain containing 1	2410003I07Rik|AI848450|MGC130377|Tem7	MGI:1919574	MGI:1919574	A2A539:Q91ZV7	NP_001157080.1:NP_082475.3
Plxdc2	ECM-affiliated Proteins		plexin domain containing 2	1200007L24Rik|5430431D22Rik|AI646728|AU022916|AV23	MGI:1914698	MGI:1914698	B1AY85:B1AY86:Q9DC11	XP_006497594.1:NP_080438.2
Plxna1	ECM-affiliated Proteins		plexin A1	2600013D04Rik|KIAA4053|NOV|Plxn1|mKIAA4053	MGI:107685	MGI:107685	P70206:Q3U3W7	NP_032907.1	Plexin
Plxna2	ECM-affiliated Proteins		plexin A2	2810428A13Rik|AA589422|AW457381|OCT|Plxn2|mKIAA046	MGI:107684	MGI:107684	F6VSI0:P70207:Q80XE5	NP_032908.2	Plexin
Plxna3	ECM-affiliated Proteins		plexin A3	KIAA4078|Plxn3|Plxn4|SEX|mKIAA4078	MGI:107683	MGI:107683	A4FVD1:P70208:Q571A4	NP_032909.2:XP_006527963.1:NP_032909.2	Plexin
Plxna4	ECM-affiliated Proteins		plexin A4	9330117B14|KIAA1550|mKIAA1550	MGI:2179061	MGI:2179061	B9EJ29:Q80UG2	NP_786926.2	Plexin
Plxnb1	ECM-affiliated Proteins		plexin B1	2900002G15Rik|AU042020|mKIAA0407	MGI:2154238	MGI:2154238	B2RWT9:D3YUD0:Q8CJH3	NP_766363.2:NP_766363.2:XP_006512138.1:XP_006512139.1:XP_006512140.1:XP_006512141.1:XP_006512142.1:XP_006512143.1	Plexin
Plxnb2	ECM-affiliated Proteins		plexin B2	1110007H23Rik|Debt|mKIAA0315	MGI:2154239	MGI:2154239	B2RXS4:Q8K2J5:Q99LF0	NP_001152993.1:NP_001271435.1:NP_620088.2:XP_006520475.1:XP_006520476.1:XP_006520477.1	Plexin
Plxnb3	ECM-affiliated Proteins		plexin B3	AI451018|Plxn6	MGI:2154240	MGI:2154240	Q684R0:Q9QY40	NP_062533.2:XP_006527842.1:XP_006527843.1	Plexin
Plxnc1	ECM-affiliated Proteins		plexin C1	2510048K12Rik|AW742158|CD232|Vespr	MGI:1890127	MGI:1890127	M0QWW0:Q8C3X9:Q9CRY9:Q9QZC2	NP_061267.1:NP_061267.1	Plexin
Plxnd1	ECM-affiliated Proteins		plexin D1	6230425C21Rik	MGI:2154244	MGI:2154244	F6T0L5:Q3U1N9:Q3UH93:Q6ZQ83:Q8VCL8:Q9CZF2	NP_080652.2	Plexin
Prol1	ECM-affiliated Proteins		proline rich, lacrimal 1	Muc10	MGI:107496	MGI:107496	E9PYQ4:Q61002:Q80XS5:Q8VC95:Q9EQG0	NP_032670.2
Reg1	ECM-affiliated Proteins		regenerating islet-derived 1	-	MGI:97895	MGI:97895	P43137:Q3TV26:Q8C6F9	NP_033068.1:NP_033068.1
Reg2	ECM-affiliated Proteins		regenerating islet-derived 2	MGC107500|RegII	MGI:97896	MGI:97896	Q08731:Q545J0	NP_033069.1:NP_033069.1
Reg3a	ECM-affiliated Proteins		regenerating islet-derived 3 alpha	AV063448	MGI:109408	MGI:109408	O09037:Q794C6:Q9CQE4:Q9CVF4	NP_035389.1:NP_035389.1
Reg3b	ECM-affiliated Proteins		regenerating islet-derived 3 beta	HIP|PAP1|Pap|REG-III	MGI:97478	MGI:97478	P35230	NP_035166.1
Reg3d	ECM-affiliated Proteins		regenerating islet-derived 3 delta	Ingaprp|MGC130575	MGI:1353426	MGI:1353426	G3UWG6:Q9JMH1:Q9QUS9	NP_001155213.1:NP_001155213.1:NP_038921.2
Reg3g	ECM-affiliated Proteins		regenerating islet-derived 3 gamma	AI449515	MGI:109406	MGI:109406	O09049:Q545I1	NP_035390.1:NP_035390.1
Reg4	ECM-affiliated Proteins		regenerating islet-derived family, member 4	2010002L15Rik|GISP|RELP	MGI:1914959	MGI:1914959	Q9D8G5	NP_080604.2
Sdc1	ECM-affiliated Proteins		syndecan 1	AA408134|AA409076|CD138|Sstn|Synd|Synd1|syn-1	MGI:1349162	MGI:1349162	E0CYT6:P18828:Q3THY2:Q3V1F2	NP_035649.1:NP_035649.1	Syndecan
Sdc2	ECM-affiliated Proteins		syndecan 2	4833414L08Rik|AA960457|Hspg1|Synd2|syndecan-2	MGI:1349165	MGI:1349165	P43407:Q99L05	NP_032330.1	Syndecan
Sdc3	ECM-affiliated Proteins		syndecan 3	MGC65603|MGC69616|Synd3|mKIAA0468|syn-3	MGI:1349163	MGI:1349163	B1ASF6:Q64519	NP_035650.2	Syndecan
Sdc4	ECM-affiliated Proteins		syndecan 4	AA959608|AW108331|Synd4|ryudocan|syndecan-4	MGI:1349164	MGI:1349164	O35988:Q3U5S6:Q3UKZ1:Q99LM6	NP_035651.1:NP_035651.1	Syndecan
Sema3a	ECM-affiliated Proteins		sema domain, immunoglobulin domain (Ig), short basic domain, secreted, (semaphorin) 3A	Hsema-I|SEMA1|SemD|Semad|coll-1	MGI:107558	MGI:107558	D3Z2A7:D3Z4Q3:E9Q668:O08665	NP_001230001.1:NP_001230002.1:NP_033178.2:XP_006503620.1:XP_006503621.1:XP_006503622.1	Semaphorin
Sema3b	ECM-affiliated Proteins		sema domain, immunoglobulin domain (Ig), short basic domain, secreted, (semaphorin) 3B	AW208495|LUCA-1|SemA|Semaa|sema5|semaV	MGI:107561	MGI:107561	M0QWQ7:M9MMK0:Q0VGP2:Q62177	NP_001036244.1:NP_001278466.1:NP_001278467.1:NP_001278468.1:NP_033179.2:XP_006511725.1:XP_006511726.1:XP_006511727.1:XP_006511728.1:XP_006511729.1:XP_006511731.1:XP_006511732.1:XP_006511733.1:XP_006511734.1:XP_006511735.1:NP_001278467.1	Semaphorin
Sema3c	ECM-affiliated Proteins		sema domain, immunoglobulin domain (Ig), short basic domain, secreted, (semaphorin) 3C	1110036B02Rik|SemE|Semae	MGI:107557	MGI:107557	E9PXL2:E9Q0Z0:Q62181	NP_038685.3	Semaphorin
Sema3d	ECM-affiliated Proteins		sema domain, immunoglobulin domain (Ig), short basic domain, secreted, (semaphorin) 3D	4631426B19Rik	MGI:1860118	MGI:1860118	Q8BH34:Q8BJD7:Q8BKQ6:Q8BMF6	NP_083158.3:XP_006503588.1	Semaphorin
Sema3e	ECM-affiliated Proteins		sema domain, immunoglobulin domain (Ig), short basic domain, secreted, (semaphorin) 3E	6430702L12|AA408817|Semah|mKIAA0331	MGI:1340034	MGI:1340034	P70275:Q6ZQD8:Q8CCK6	NP_035478.2	Semaphorin
Sema3f	ECM-affiliated Proteins		sema domain, immunoglobulin domain (Ig), short basic domain, secreted, (semaphorin) 3F	Sema4|Semak	MGI:1096347	MGI:1096347	O54948:O88632	NP_035479.2:XP_006511738.1:XP_006511739.1	Semaphorin
Sema3g	ECM-affiliated Proteins		sema domain, immunoglobulin domain (Ig), short basic domain, secreted, (semaphorin) 3G	AK129018	MGI:3041242	MGI:3041242	Q4LFA9	NP_001020550.1	Semaphorin
Sema4a	ECM-affiliated Proteins		sema domain, immunoglobulin domain (Ig), transmembrane domain (TM) and short cytoplasmic domain, (semaphorin) 4A	AI132332|SemB|Semab	MGI:107560	MGI:107560	D3YUM4:D3YVM6:D3YWK5:D3YWV5:D3YZ30:D3Z336:Q62178:V9GWW2:V9GXF5:V9GXH9	NP_001156961.1:NP_001156962.1:NP_001156963.1:NP_038686.3:XP_006501252.1	Semaphorin
Sema4b	ECM-affiliated Proteins		sema domain, immunoglobulin domain (Ig), transmembrane domain (TM) and short cytoplasmic domain, (semaphorin) 4B	KIAA1745|SemC|Semac|mKIAA1745	MGI:107559	MGI:107559	F2Z3W4:Q62179:Q8BIR6	NP_038687.2	Semaphorin
Sema4c	ECM-affiliated Proteins		sema domain, immunoglobulin domain (Ig), transmembrane domain (TM) and short cytoplasmic domain, (semaphorin) 4C	AI426163|Semacl1|Semaf|Semai|mKIAA1739	MGI:109252	MGI:109252	D3YYA8:D3YYW0:Q64151:Q69ZB9	NP_001119519.1:XP_006495868.1:XP_006495869.1:XP_006495870.1:XP_006495871.1:XP_006495872.1:XP_006495873.1	Semaphorin
Sema4d	ECM-affiliated Proteins		sema domain, immunoglobulin domain (Ig), transmembrane domain (TM) and short cytoplasmic domain, (semaphorin) 4D	CD100|Semacl2|Semaj|Semcl2|coll-4	MGI:109244	MGI:109244	O09126:Q8BJC1	NP_001268809.1:NP_038688.2:XP_006516945.1:XP_006516946.1:XP_006516947.1:XP_006516948.1:XP_006516949.1:XP_006516950.1:XP_006516951.1:XP_006516952.1:XP_006516953.1	Semaphorin
Sema4f	ECM-affiliated Proteins		sema domain, immunoglobulin domain (Ig), TM domain, and short cytoplasmic domain	-	MGI:1340055	MGI:1340055	D3YWP2:Q810B2:Q9Z123	NP_001106953.1:NP_035480.3	Semaphorin
Sema4g	ECM-affiliated Proteins		sema domain, immunoglobulin domain (Ig), transmembrane domain (TM) and short cytoplasmic domain, (semaphorin) 4G	AI507908|AW554132	MGI:1347047	MGI:1347047	Q69ZE7:Q9WUH7	NP_036106.1	Semaphorin
[truncated: 683 more rows]
